# Supplementary material for: Topology-Driven Discovery of Transmembrane Protein S-Palmitoylation
Source: bioRxiv. 2024 Sep 8:2024.09.08.611865. Preprint. [Version 1] doi: 10.1101/2024.09.08.611865 (PMC11398512; doi:10.1101/2024.09.08.611865)
Supplement: Supplement 2 [file media-2.xlsx]

## Sheet: viral_dataset_gbm_applied
Entry	Entry Name	Protein names	Gene Names	Organism	Length	Origin	Sequence	Lipidation	transmembrane_type	start	end	Topological_location	Topological_sequence	orientation	cys_position	cytoplasmic_type	extracellular_type	Topological_length	cys_position_from_topo_start	cys_position_from_topo_end	relative_cys_position_topology	relative_cys_position_protein	cys_distance_from_c_terminus	window_sequence_n	window_sequence_c	window_cys_score_n	window_cys_score_c	window_n_hydrophobicity	window_c_hydrophobicity	window_n_hydrophilicity	window_c_hydrophilicity	window_net_charge_n	window_net_charge_c	window_abs_charge_n	window_abs_charge_c	window_aliphatic_n	window_aliphatic_c	window_aromatic_n	window_aromatic_c	window_asparagine_n	window_asparagine_c	window_asp_glu_n	window_asp_glu_c	window_tyrosine_n	window_tyrosine_c	window_tryptophan_n	window_tryptophan_c	window_histidine_n	window_histidine_c
O11457	VGP_EBOG4	Envelope glycoprotein (GP1,2) (GP) [Cleaved into: GP1; GP2; Shed GP (GP1,2-delta)]	GP	Zaire ebolavirus (strain Gabon-94) (ZEBOV) (Zaire Ebola virus)	676	Uniprot	MGVTGILQLPRDRFKRTSFFLWVIILFQRTFSIPLGVIHNSTLQVSDVDKLVCRDKLSSTNQLRSVGLNLEGNGVATDVPSATKRWGFRSGVPPKVVNYEAGEWAENCYNLEIKKPDGSECLPAAPDGIRGFPRCRYVHKVSGTGPCAGDFAFHKEGAFFLYDRLASTVIYRGTTFAEGVVAFLILPQAKKDFFSSHPLREPVNATEDPSSGYYSTTIRYQATGFGTNETEYLFEVDNLTYVQLESRFTPQFLLQLNETRYTSGKRSNTTGKLIWKVNPEIDTTIGEWAFWETKKNLTRKIRSEELSFTAVSNRAKNISGQSPARTSSDPGTNTTTEDHKIMASENSSAMVQVHSQGREAAVSHLTTLATISTSLRPPITKPGPDNSTHNTPVYKLDIS…	LIPID 670; /note="S-palmitoyl cysteine; by host"; /evidence="ECO:0000250|UniProtKB:Q05320"; LIPID 672; /note="S-palmitoyl cysteine; by host"; /evidence="ECO:0000250|UniProtKB:Q05320"	type I/III	651	671	Transmembrane	WIPAGIGVTGVIIAVIALFCI	inward	670	cytoplasmic_type_not_applicable	extracellular_type_not_applicable	21	19	1	0.95	0.9911111111111112	6	VIALF	ICKFV	0	2	3.4200000000000004	2.0200000000000005	-1.62	-0.76	0	1	0	1	2.34	1.3599999999999999	1	1	0	0	0	0	0	0	0	0	0	0
O11457	VGP_EBOG4	Envelope glycoprotein (GP1,2) (GP) [Cleaved into: GP1; GP2; Shed GP (GP1,2-delta)]	GP	Zaire ebolavirus (strain Gabon-94) (ZEBOV) (Zaire Ebola virus)	676	Uniprot	MGVTGILQLPRDRFKRTSFFLWVIILFQRTFSIPLGVIHNSTLQVSDVDKLVCRDKLSSTNQLRSVGLNLEGNGVATDVPSATKRWGFRSGVPPKVVNYEAGEWAENCYNLEIKKPDGSECLPAAPDGIRGFPRCRYVHKVSGTGPCAGDFAFHKEGAFFLYDRLASTVIYRGTTFAEGVVAFLILPQAKKDFFSSHPLREPVNATEDPSSGYYSTTIRYQATGFGTNETEYLFEVDNLTYVQLESRFTPQFLLQLNETRYTSGKRSNTTGKLIWKVNPEIDTTIGEWAFWETKKNLTRKIRSEELSFTAVSNRAKNISGQSPARTSSDPGTNTTTEDHKIMASENSSAMVQVHSQGREAAVSHLTTLATISTSLRPPITKPGPDNSTHNTPVYKLDIS…	LIPID 670; /note="S-palmitoyl cysteine; by host"; /evidence="ECO:0000250|UniProtKB:Q05320"; LIPID 672; /note="S-palmitoyl cysteine; by host"; /evidence="ECO:0000250|UniProtKB:Q05320"	type I/III	33	650	Extracellular	IPLGVIHNSTLQVSDVDKLVCRDKLSSTNQLRSVGLNLEGNGVATDVPSATKRWGFRSGVPPKVVNYEAGEWAENCYNLEIKKPDGSECLPAAPDGIRGFPRCRYVHKVSGTGPCAGDFAFHKEGAFFLYDRLASTVIYRGTTFAEGVVAFLILPQAKKDFFSSHPLREPVNATEDPSSGYYSTTIRYQATGFGTNETEYLFEVDNLTYVQLESRFTPQFLLQLNETRYTSGKRSNTTGKLIWKVNPEIDTTIGEWAFWETKKNLTRKIRSEELSFTAVSNRAKNISGQSPARTSSDPGTNTTTEDHKIMASENSSAMVQVHSQGREAAVSHLTTLATISTSLRPPITKPGPDNSTHNTPVYKLDISEATQVEQHHRRTDNASTTSDTPPATTAAGPLK…	orientation_not_applicable	53	cytoplasmic_type_not_applicable	head	618	20	597	0.0324149	0.077037	623	VDKLV	RDKLS	0	0	0.9600000000000002	-1.78	0.24000000000000005	1.5	0	1	2	3	1.94	0.78	0	0	0	0	1	1	0	0	0	0	0	0
O11457	VGP_EBOG4	Envelope glycoprotein (GP1,2) (GP) [Cleaved into: GP1; GP2; Shed GP (GP1,2-delta)]	GP	Zaire ebolavirus (strain Gabon-94) (ZEBOV) (Zaire Ebola virus)	676	Uniprot	MGVTGILQLPRDRFKRTSFFLWVIILFQRTFSIPLGVIHNSTLQVSDVDKLVCRDKLSSTNQLRSVGLNLEGNGVATDVPSATKRWGFRSGVPPKVVNYEAGEWAENCYNLEIKKPDGSECLPAAPDGIRGFPRCRYVHKVSGTGPCAGDFAFHKEGAFFLYDRLASTVIYRGTTFAEGVVAFLILPQAKKDFFSSHPLREPVNATEDPSSGYYSTTIRYQATGFGTNETEYLFEVDNLTYVQLESRFTPQFLLQLNETRYTSGKRSNTTGKLIWKVNPEIDTTIGEWAFWETKKNLTRKIRSEELSFTAVSNRAKNISGQSPARTSSDPGTNTTTEDHKIMASENSSAMVQVHSQGREAAVSHLTTLATISTSLRPPITKPGPDNSTHNTPVYKLDIS…	LIPID 670; /note="S-palmitoyl cysteine; by host"; /evidence="ECO:0000250|UniProtKB:Q05320"; LIPID 672; /note="S-palmitoyl cysteine; by host"; /evidence="ECO:0000250|UniProtKB:Q05320"	type I/III	33	650	Extracellular	IPLGVIHNSTLQVSDVDKLVCRDKLSSTNQLRSVGLNLEGNGVATDVPSATKRWGFRSGVPPKVVNYEAGEWAENCYNLEIKKPDGSECLPAAPDGIRGFPRCRYVHKVSGTGPCAGDFAFHKEGAFFLYDRLASTVIYRGTTFAEGVVAFLILPQAKKDFFSSHPLREPVNATEDPSSGYYSTTIRYQATGFGTNETEYLFEVDNLTYVQLESRFTPQFLLQLNETRYTSGKRSNTTGKLIWKVNPEIDTTIGEWAFWETKKNLTRKIRSEELSFTAVSNRAKNISGQSPARTSSDPGTNTTTEDHKIMASENSSAMVQVHSQGREAAVSHLTTLATISTSLRPPITKPGPDNSTHNTPVYKLDISEATQVEQHHRRTDNASTTSDTPPATTAAGPLK…	orientation_not_applicable	108	cytoplasmic_type_not_applicable	head	618	75	542	0.12155591572123177	0.15851851851851853	568	EWAEN	YNLEI	0	0	-1.92	0	0.4600000000000001	-0.54	-2	-1	2	1	0.2	1.56	1	1	1	1	2	1	0	1	1	0	0	0
O11457	VGP_EBOG4	Envelope glycoprotein (GP1,2) (GP) [Cleaved into: GP1; GP2; Shed GP (GP1,2-delta)]	GP	Zaire ebolavirus (strain Gabon-94) (ZEBOV) (Zaire Ebola virus)	676	Uniprot	MGVTGILQLPRDRFKRTSFFLWVIILFQRTFSIPLGVIHNSTLQVSDVDKLVCRDKLSSTNQLRSVGLNLEGNGVATDVPSATKRWGFRSGVPPKVVNYEAGEWAENCYNLEIKKPDGSECLPAAPDGIRGFPRCRYVHKVSGTGPCAGDFAFHKEGAFFLYDRLASTVIYRGTTFAEGVVAFLILPQAKKDFFSSHPLREPVNATEDPSSGYYSTTIRYQATGFGTNETEYLFEVDNLTYVQLESRFTPQFLLQLNETRYTSGKRSNTTGKLIWKVNPEIDTTIGEWAFWETKKNLTRKIRSEELSFTAVSNRAKNISGQSPARTSSDPGTNTTTEDHKIMASENSSAMVQVHSQGREAAVSHLTTLATISTSLRPPITKPGPDNSTHNTPVYKLDIS…	LIPID 670; /note="S-palmitoyl cysteine; by host"; /evidence="ECO:0000250|UniProtKB:Q05320"; LIPID 672; /note="S-palmitoyl cysteine; by host"; /evidence="ECO:0000250|UniProtKB:Q05320"	type I/III	33	650	Extracellular	IPLGVIHNSTLQVSDVDKLVCRDKLSSTNQLRSVGLNLEGNGVATDVPSATKRWGFRSGVPPKVVNYEAGEWAENCYNLEIKKPDGSECLPAAPDGIRGFPRCRYVHKVSGTGPCAGDFAFHKEGAFFLYDRLASTVIYRGTTFAEGVVAFLILPQAKKDFFSSHPLREPVNATEDPSSGYYSTTIRYQATGFGTNETEYLFEVDNLTYVQLESRFTPQFLLQLNETRYTSGKRSNTTGKLIWKVNPEIDTTIGEWAFWETKKNLTRKIRSEELSFTAVSNRAKNISGQSPARTSSDPGTNTTTEDHKIMASENSSAMVQVHSQGREAAVSHLTTLATISTSLRPPITKPGPDNSTHNTPVYKLDISEATQVEQHHRRTDNASTTSDTPPATTAAGPLK…	orientation_not_applicable	121	cytoplasmic_type_not_applicable	head	618	88	529	0.1426256077795786	0.17777777777777778	555	PDGSE	LPAAP	0	0	-1.96	0.8399999999999999	1.26	-0.56	-2	0	2	0	0	1.1800000000000002	0	0	0	0	2	0	0	0	0	0	0	0
O11457	VGP_EBOG4	Envelope glycoprotein (GP1,2) (GP) [Cleaved into: GP1; GP2; Shed GP (GP1,2-delta)]	GP	Zaire ebolavirus (strain Gabon-94) (ZEBOV) (Zaire Ebola virus)	676	Uniprot	MGVTGILQLPRDRFKRTSFFLWVIILFQRTFSIPLGVIHNSTLQVSDVDKLVCRDKLSSTNQLRSVGLNLEGNGVATDVPSATKRWGFRSGVPPKVVNYEAGEWAENCYNLEIKKPDGSECLPAAPDGIRGFPRCRYVHKVSGTGPCAGDFAFHKEGAFFLYDRLASTVIYRGTTFAEGVVAFLILPQAKKDFFSSHPLREPVNATEDPSSGYYSTTIRYQATGFGTNETEYLFEVDNLTYVQLESRFTPQFLLQLNETRYTSGKRSNTTGKLIWKVNPEIDTTIGEWAFWETKKNLTRKIRSEELSFTAVSNRAKNISGQSPARTSSDPGTNTTTEDHKIMASENSSAMVQVHSQGREAAVSHLTTLATISTSLRPPITKPGPDNSTHNTPVYKLDIS…	LIPID 670; /note="S-palmitoyl cysteine; by host"; /evidence="ECO:0000250|UniProtKB:Q05320"; LIPID 672; /note="S-palmitoyl cysteine; by host"; /evidence="ECO:0000250|UniProtKB:Q05320"	type I/III	33	650	Extracellular	IPLGVIHNSTLQVSDVDKLVCRDKLSSTNQLRSVGLNLEGNGVATDVPSATKRWGFRSGVPPKVVNYEAGEWAENCYNLEIKKPDGSECLPAAPDGIRGFPRCRYVHKVSGTGPCAGDFAFHKEGAFFLYDRLASTVIYRGTTFAEGVVAFLILPQAKKDFFSSHPLREPVNATEDPSSGYYSTTIRYQATGFGTNETEYLFEVDNLTYVQLESRFTPQFLLQLNETRYTSGKRSNTTGKLIWKVNPEIDTTIGEWAFWETKKNLTRKIRSEELSFTAVSNRAKNISGQSPARTSSDPGTNTTTEDHKIMASENSSAMVQVHSQGREAAVSHLTTLATISTSLRPPITKPGPDNSTHNTPVYKLDISEATQVEQHHRRTDNASTTSDTPPATTAAGPLK…	orientation_not_applicable	135	cytoplasmic_type_not_applicable	head	618	102	515	0.16531604538087522	0.1985185185185185	541	RGFPR	RYVHK	0	0	-1.64	-1.74	0.7	0.34	2	2.5	2	2.5	0	0.58	1	1	0	0	0	0	0	1	0	0	0	1
O11457	VGP_EBOG4	Envelope glycoprotein (GP1,2) (GP) [Cleaved into: GP1; GP2; Shed GP (GP1,2-delta)]	GP	Zaire ebolavirus (strain Gabon-94) (ZEBOV) (Zaire Ebola virus)	676	Uniprot	MGVTGILQLPRDRFKRTSFFLWVIILFQRTFSIPLGVIHNSTLQVSDVDKLVCRDKLSSTNQLRSVGLNLEGNGVATDVPSATKRWGFRSGVPPKVVNYEAGEWAENCYNLEIKKPDGSECLPAAPDGIRGFPRCRYVHKVSGTGPCAGDFAFHKEGAFFLYDRLASTVIYRGTTFAEGVVAFLILPQAKKDFFSSHPLREPVNATEDPSSGYYSTTIRYQATGFGTNETEYLFEVDNLTYVQLESRFTPQFLLQLNETRYTSGKRSNTTGKLIWKVNPEIDTTIGEWAFWETKKNLTRKIRSEELSFTAVSNRAKNISGQSPARTSSDPGTNTTTEDHKIMASENSSAMVQVHSQGREAAVSHLTTLATISTSLRPPITKPGPDNSTHNTPVYKLDIS…	LIPID 670; /note="S-palmitoyl cysteine; by host"; /evidence="ECO:0000250|UniProtKB:Q05320"; LIPID 672; /note="S-palmitoyl cysteine; by host"; /evidence="ECO:0000250|UniProtKB:Q05320"	type I/III	33	650	Extracellular	IPLGVIHNSTLQVSDVDKLVCRDKLSSTNQLRSVGLNLEGNGVATDVPSATKRWGFRSGVPPKVVNYEAGEWAENCYNLEIKKPDGSECLPAAPDGIRGFPRCRYVHKVSGTGPCAGDFAFHKEGAFFLYDRLASTVIYRGTTFAEGVVAFLILPQAKKDFFSSHPLREPVNATEDPSSGYYSTTIRYQATGFGTNETEYLFEVDNLTYVQLESRFTPQFLLQLNETRYTSGKRSNTTGKLIWKVNPEIDTTIGEWAFWETKKNLTRKIRSEELSFTAVSNRAKNISGQSPARTSSDPGTNTTTEDHKIMASENSSAMVQVHSQGREAAVSHLTTLATISTSLRPPITKPGPDNSTHNTPVYKLDISEATQVEQHHRRTDNASTTSDTPPATTAAGPLK…	orientation_not_applicable	147	cytoplasmic_type_not_applicable	head	618	114	503	0.1847649918962723	0.2162962962962963	529	SGTGP	AGDFA	0	0	-0.78	0.5	-0.02	-0.1	0	-1	0	1	0	0.4	0	1	0	0	0	1	0	0	0	0	0	0
O11457	VGP_EBOG4	Envelope glycoprotein (GP1,2) (GP) [Cleaved into: GP1; GP2; Shed GP (GP1,2-delta)]	GP	Zaire ebolavirus (strain Gabon-94) (ZEBOV) (Zaire Ebola virus)	676	Uniprot	MGVTGILQLPRDRFKRTSFFLWVIILFQRTFSIPLGVIHNSTLQVSDVDKLVCRDKLSSTNQLRSVGLNLEGNGVATDVPSATKRWGFRSGVPPKVVNYEAGEWAENCYNLEIKKPDGSECLPAAPDGIRGFPRCRYVHKVSGTGPCAGDFAFHKEGAFFLYDRLASTVIYRGTTFAEGVVAFLILPQAKKDFFSSHPLREPVNATEDPSSGYYSTTIRYQATGFGTNETEYLFEVDNLTYVQLESRFTPQFLLQLNETRYTSGKRSNTTGKLIWKVNPEIDTTIGEWAFWETKKNLTRKIRSEELSFTAVSNRAKNISGQSPARTSSDPGTNTTTEDHKIMASENSSAMVQVHSQGREAAVSHLTTLATISTSLRPPITKPGPDNSTHNTPVYKLDIS…	LIPID 670; /note="S-palmitoyl cysteine; by host"; /evidence="ECO:0000250|UniProtKB:Q05320"; LIPID 672; /note="S-palmitoyl cysteine; by host"; /evidence="ECO:0000250|UniProtKB:Q05320"	type I/III	33	650	Extracellular	IPLGVIHNSTLQVSDVDKLVCRDKLSSTNQLRSVGLNLEGNGVATDVPSATKRWGFRSGVPPKVVNYEAGEWAENCYNLEIKKPDGSECLPAAPDGIRGFPRCRYVHKVSGTGPCAGDFAFHKEGAFFLYDRLASTVIYRGTTFAEGVVAFLILPQAKKDFFSSHPLREPVNATEDPSSGYYSTTIRYQATGFGTNETEYLFEVDNLTYVQLESRFTPQFLLQLNETRYTSGKRSNTTGKLIWKVNPEIDTTIGEWAFWETKKNLTRKIRSEELSFTAVSNRAKNISGQSPARTSSDPGTNTTTEDHKIMASENSSAMVQVHSQGREAAVSHLTTLATISTSLRPPITKPGPDNSTHNTPVYKLDISEATQVEQHHRRTDNASTTSDTPPATTAAGPLK…	orientation_not_applicable	511	cytoplasmic_type_not_applicable	head	618	478	139	0.7747163695299838	0.7555555555555555	165	NAQPK	NPNLH	0	0	-2.14	-1.6	0.58	-0.38	1	0.5	1	0.5	0.2	0.78	0	0	1	2	0	0	0	0	0	0	0	1
O11457	VGP_EBOG4	Envelope glycoprotein (GP1,2) (GP) [Cleaved into: GP1; GP2; Shed GP (GP1,2-delta)]	GP	Zaire ebolavirus (strain Gabon-94) (ZEBOV) (Zaire Ebola virus)	676	Uniprot	MGVTGILQLPRDRFKRTSFFLWVIILFQRTFSIPLGVIHNSTLQVSDVDKLVCRDKLSSTNQLRSVGLNLEGNGVATDVPSATKRWGFRSGVPPKVVNYEAGEWAENCYNLEIKKPDGSECLPAAPDGIRGFPRCRYVHKVSGTGPCAGDFAFHKEGAFFLYDRLASTVIYRGTTFAEGVVAFLILPQAKKDFFSSHPLREPVNATEDPSSGYYSTTIRYQATGFGTNETEYLFEVDNLTYVQLESRFTPQFLLQLNETRYTSGKRSNTTGKLIWKVNPEIDTTIGEWAFWETKKNLTRKIRSEELSFTAVSNRAKNISGQSPARTSSDPGTNTTTEDHKIMASENSSAMVQVHSQGREAAVSHLTTLATISTSLRPPITKPGPDNSTHNTPVYKLDIS…	LIPID 670; /note="S-palmitoyl cysteine; by host"; /evidence="ECO:0000250|UniProtKB:Q05320"; LIPID 672; /note="S-palmitoyl cysteine; by host"; /evidence="ECO:0000250|UniProtKB:Q05320"	type I/III	33	650	Extracellular	IPLGVIHNSTLQVSDVDKLVCRDKLSSTNQLRSVGLNLEGNGVATDVPSATKRWGFRSGVPPKVVNYEAGEWAENCYNLEIKKPDGSECLPAAPDGIRGFPRCRYVHKVSGTGPCAGDFAFHKEGAFFLYDRLASTVIYRGTTFAEGVVAFLILPQAKKDFFSSHPLREPVNATEDPSSGYYSTTIRYQATGFGTNETEYLFEVDNLTYVQLESRFTPQFLLQLNETRYTSGKRSNTTGKLIWKVNPEIDTTIGEWAFWETKKNLTRKIRSEELSFTAVSNRAKNISGQSPARTSSDPGTNTTTEDHKIMASENSSAMVQVHSQGREAAVSHLTTLATISTSLRPPITKPGPDNSTHNTPVYKLDISEATQVEQHHRRTDNASTTSDTPPATTAAGPLK…	orientation_not_applicable	556	cytoplasmic_type_not_applicable	head	618	523	94	0.8476499189627229	0.8222222222222222	120	QDGLI	GLRQL	0	0	0.17999999999999988	-0.16	-0.08	-0.08	-1	1	1	1	1.56	1.56	0	0	0	0	1	0	0	0	0	0	0	0
O11457	VGP_EBOG4	Envelope glycoprotein (GP1,2) (GP) [Cleaved into: GP1; GP2; Shed GP (GP1,2-delta)]	GP	Zaire ebolavirus (strain Gabon-94) (ZEBOV) (Zaire Ebola virus)	676	Uniprot	MGVTGILQLPRDRFKRTSFFLWVIILFQRTFSIPLGVIHNSTLQVSDVDKLVCRDKLSSTNQLRSVGLNLEGNGVATDVPSATKRWGFRSGVPPKVVNYEAGEWAENCYNLEIKKPDGSECLPAAPDGIRGFPRCRYVHKVSGTGPCAGDFAFHKEGAFFLYDRLASTVIYRGTTFAEGVVAFLILPQAKKDFFSSHPLREPVNATEDPSSGYYSTTIRYQATGFGTNETEYLFEVDNLTYVQLESRFTPQFLLQLNETRYTSGKRSNTTGKLIWKVNPEIDTTIGEWAFWETKKNLTRKIRSEELSFTAVSNRAKNISGQSPARTSSDPGTNTTTEDHKIMASENSSAMVQVHSQGREAAVSHLTTLATISTSLRPPITKPGPDNSTHNTPVYKLDIS…	LIPID 670; /note="S-palmitoyl cysteine; by host"; /evidence="ECO:0000250|UniProtKB:Q05320"; LIPID 672; /note="S-palmitoyl cysteine; by host"; /evidence="ECO:0000250|UniProtKB:Q05320"	type I/III	33	650	Extracellular	IPLGVIHNSTLQVSDVDKLVCRDKLSSTNQLRSVGLNLEGNGVATDVPSATKRWGFRSGVPPKVVNYEAGEWAENCYNLEIKKPDGSECLPAAPDGIRGFPRCRYVHKVSGTGPCAGDFAFHKEGAFFLYDRLASTVIYRGTTFAEGVVAFLILPQAKKDFFSSHPLREPVNATEDPSSGYYSTTIRYQATGFGTNETEYLFEVDNLTYVQLESRFTPQFLLQLNETRYTSGKRSNTTGKLIWKVNPEIDTTIGEWAFWETKKNLTRKIRSEELSFTAVSNRAKNISGQSPARTSSDPGTNTTTEDHKIMASENSSAMVQVHSQGREAAVSHLTTLATISTSLRPPITKPGPDNSTHNTPVYKLDISEATQVEQHHRRTDNASTTSDTPPATTAAGPLK…	orientation_not_applicable	601	cytoplasmic_type_not_applicable	head	618	568	49	0.9205834683954619	0.8888888888888888	75	RWGGT	HILGP	0	0	-1.38	0.6199999999999999	-0.16	-0.82	1	0.5	1	0.5	0	1.56	1	0	0	0	0	0	0	0	1	0	0	1
O11457	VGP_EBOG4	Envelope glycoprotein (GP1,2) (GP) [Cleaved into: GP1; GP2; Shed GP (GP1,2-delta)]	GP	Zaire ebolavirus (strain Gabon-94) (ZEBOV) (Zaire Ebola virus)	676	Uniprot	MGVTGILQLPRDRFKRTSFFLWVIILFQRTFSIPLGVIHNSTLQVSDVDKLVCRDKLSSTNQLRSVGLNLEGNGVATDVPSATKRWGFRSGVPPKVVNYEAGEWAENCYNLEIKKPDGSECLPAAPDGIRGFPRCRYVHKVSGTGPCAGDFAFHKEGAFFLYDRLASTVIYRGTTFAEGVVAFLILPQAKKDFFSSHPLREPVNATEDPSSGYYSTTIRYQATGFGTNETEYLFEVDNLTYVQLESRFTPQFLLQLNETRYTSGKRSNTTGKLIWKVNPEIDTTIGEWAFWETKKNLTRKIRSEELSFTAVSNRAKNISGQSPARTSSDPGTNTTTEDHKIMASENSSAMVQVHSQGREAAVSHLTTLATISTSLRPPITKPGPDNSTHNTPVYKLDIS…	LIPID 670; /note="S-palmitoyl cysteine; by host"; /evidence="ECO:0000250|UniProtKB:Q05320"; LIPID 672; /note="S-palmitoyl cysteine; by host"; /evidence="ECO:0000250|UniProtKB:Q05320"	type I/III	33	650	Extracellular	IPLGVIHNSTLQVSDVDKLVCRDKLSSTNQLRSVGLNLEGNGVATDVPSATKRWGFRSGVPPKVVNYEAGEWAENCYNLEIKKPDGSECLPAAPDGIRGFPRCRYVHKVSGTGPCAGDFAFHKEGAFFLYDRLASTVIYRGTTFAEGVVAFLILPQAKKDFFSSHPLREPVNATEDPSSGYYSTTIRYQATGFGTNETEYLFEVDNLTYVQLESRFTPQFLLQLNETRYTSGKRSNTTGKLIWKVNPEIDTTIGEWAFWETKKNLTRKIRSEELSFTAVSNRAKNISGQSPARTSSDPGTNTTTEDHKIMASENSSAMVQVHSQGREAAVSHLTTLATISTSLRPPITKPGPDNSTHNTPVYKLDISEATQVEQHHRRTDNASTTSDTPPATTAAGPLK…	orientation_not_applicable	608	cytoplasmic_type_not_applicable	head	618	575	42	0.9319286871961102	0.8992592592592593	68	ILGPD	CIEPH	0	4	0.5600000000000002	-0.26	-0.12	-0.06	-1	-0.5	1	1.5	1.56	0.78	0	0	0	0	1	1	0	0	0	0	0	1
O11457	VGP_EBOG4	Envelope glycoprotein (GP1,2) (GP) [Cleaved into: GP1; GP2; Shed GP (GP1,2-delta)]	GP	Zaire ebolavirus (strain Gabon-94) (ZEBOV) (Zaire Ebola virus)	676	Uniprot	MGVTGILQLPRDRFKRTSFFLWVIILFQRTFSIPLGVIHNSTLQVSDVDKLVCRDKLSSTNQLRSVGLNLEGNGVATDVPSATKRWGFRSGVPPKVVNYEAGEWAENCYNLEIKKPDGSECLPAAPDGIRGFPRCRYVHKVSGTGPCAGDFAFHKEGAFFLYDRLASTVIYRGTTFAEGVVAFLILPQAKKDFFSSHPLREPVNATEDPSSGYYSTTIRYQATGFGTNETEYLFEVDNLTYVQLESRFTPQFLLQLNETRYTSGKRSNTTGKLIWKVNPEIDTTIGEWAFWETKKNLTRKIRSEELSFTAVSNRAKNISGQSPARTSSDPGTNTTTEDHKIMASENSSAMVQVHSQGREAAVSHLTTLATISTSLRPPITKPGPDNSTHNTPVYKLDIS…	LIPID 670; /note="S-palmitoyl cysteine; by host"; /evidence="ECO:0000250|UniProtKB:Q05320"; LIPID 672; /note="S-palmitoyl cysteine; by host"; /evidence="ECO:0000250|UniProtKB:Q05320"	type I/III	33	650	Extracellular	IPLGVIHNSTLQVSDVDKLVCRDKLSSTNQLRSVGLNLEGNGVATDVPSATKRWGFRSGVPPKVVNYEAGEWAENCYNLEIKKPDGSECLPAAPDGIRGFPRCRYVHKVSGTGPCAGDFAFHKEGAFFLYDRLASTVIYRGTTFAEGVVAFLILPQAKKDFFSSHPLREPVNATEDPSSGYYSTTIRYQATGFGTNETEYLFEVDNLTYVQLESRFTPQFLLQLNETRYTSGKRSNTTGKLIWKVNPEIDTTIGEWAFWETKKNLTRKIRSEELSFTAVSNRAKNISGQSPARTSSDPGTNTTTEDHKIMASENSSAMVQVHSQGREAAVSHLTTLATISTSLRPPITKPGPDNSTHNTPVYKLDISEATQVEQHHRRTDNASTTSDTPPATTAAGPLK…	orientation_not_applicable	609	cytoplasmic_type_not_applicable	head	618	576	41	0.933549	0.9007407407407407	67	LGPDC	IEPHD	4	0	0.15999999999999998	-1.46	0.039999999999999994	0.74	-1	-1.5	1	2.5	0.78	0.78	0	0	0	0	1	2	0	0	0	0	0	1
O11457	VGP_EBOG4	Envelope glycoprotein (GP1,2) (GP) [Cleaved into: GP1; GP2; Shed GP (GP1,2-delta)]	GP	Zaire ebolavirus (strain Gabon-94) (ZEBOV) (Zaire Ebola virus)	676	Uniprot	MGVTGILQLPRDRFKRTSFFLWVIILFQRTFSIPLGVIHNSTLQVSDVDKLVCRDKLSSTNQLRSVGLNLEGNGVATDVPSATKRWGFRSGVPPKVVNYEAGEWAENCYNLEIKKPDGSECLPAAPDGIRGFPRCRYVHKVSGTGPCAGDFAFHKEGAFFLYDRLASTVIYRGTTFAEGVVAFLILPQAKKDFFSSHPLREPVNATEDPSSGYYSTTIRYQATGFGTNETEYLFEVDNLTYVQLESRFTPQFLLQLNETRYTSGKRSNTTGKLIWKVNPEIDTTIGEWAFWETKKNLTRKIRSEELSFTAVSNRAKNISGQSPARTSSDPGTNTTTEDHKIMASENSSAMVQVHSQGREAAVSHLTTLATISTSLRPPITKPGPDNSTHNTPVYKLDIS…	LIPID 670; /note="S-palmitoyl cysteine; by host"; /evidence="ECO:0000250|UniProtKB:Q05320"; LIPID 672; /note="S-palmitoyl cysteine; by host"; /evidence="ECO:0000250|UniProtKB:Q05320"	type I/III	672	676	Cytoplasmic	CKFVF	orientation_not_applicable	672	tail	extracellular_type_not_applicable	5	0	4	0	0.9940740740740741	4	ALFCI	KFVF	2	0	3.0799999999999996	1.475	-1.52	-0.875	0	1	0	1	1.7600000000000002	0.725	1	2	0	0	0	0	0	0	0	0	0	0
O39842	MAT_INCTA	Polyprotein p42 [Cleaved into: Protein M1' (CM1') (p31); Protein CM2]	M	Influenza C virus (strain C/Taylor/1233/1947)	374	Uniprot	MAHEILIAETEAFLKNVAPETRTTIISAITGGKSACKSAAKLIKNEHLPLMSGEATTMHIVMRCLYPEIKPWKKASDMLNKATSSLKKSEGRDIRKQMKAAGDFLGVESMMKMRAFRDDQIMEMVEEVYDHPNDYTPDIRIGTITAWLRCKNKKSERYRSNVSESGRTALKIHEVRKASTAMNEIAGITGLGEEALSLQRQTESLAILCNHTFGSNIMRPHLEKAIKGVEGRVGEMGRMAMKWLVVIIYFSITSQPASACNLKTCLKLFNNTDAVTVHCFNENQGYMLTLASLGLGIITMLYLLVKIIIELVNGFVLGRWERWCGDIKTTIMPEIDSMEKDIALSRERLDLGEDAPDETDNSPIPFSNDGIFEI	LIPID 324; /note="S-palmitoyl cysteine; by host"; /evidence="ECO:0000250"	multi	1	238	Cytoplasmic	MAHEILIAETEAFLKNVAPETRTTIISAITGGKSACKSAAKLIKNEHLPLMSGEATTMHIVMRCLYPEIKPWKKASDMLNKATSSLKKSEGRDIRKQMKAAGDFLGVESMMKMRAFRDDQIMEMVEEVYDHPNDYTPDIRIGTITAWLRCKNKKSERYRSNVSESGRTALKIHEVRKASTAMNEIAGITGLGEEALSLQRQTESLAILCNHTFGSNIMRPHLEKAIKGVEGRVGEMGR	orientation_not_applicable	36	head	extracellular_type_not_applicable	238	35	202	0.14767932489451477	0.0938338	338	GGKSA	KSAAK	0	0	-0.74	-1	0.5599999999999999	1.06	1	2	1	2	0.2	0.4	0	0	0	0	0	0	0	0	0	0	0	0
O39842	MAT_INCTA	Polyprotein p42 [Cleaved into: Protein M1' (CM1') (p31); Protein CM2]	M	Influenza C virus (strain C/Taylor/1233/1947)	374	Uniprot	MAHEILIAETEAFLKNVAPETRTTIISAITGGKSACKSAAKLIKNEHLPLMSGEATTMHIVMRCLYPEIKPWKKASDMLNKATSSLKKSEGRDIRKQMKAAGDFLGVESMMKMRAFRDDQIMEMVEEVYDHPNDYTPDIRIGTITAWLRCKNKKSERYRSNVSESGRTALKIHEVRKASTAMNEIAGITGLGEEALSLQRQTESLAILCNHTFGSNIMRPHLEKAIKGVEGRVGEMGRMAMKWLVVIIYFSITSQPASACNLKTCLKLFNNTDAVTVHCFNENQGYMLTLASLGLGIITMLYLLVKIIIELVNGFVLGRWERWCGDIKTTIMPEIDSMEKDIALSRERLDLGEDAPDETDNSPIPFSNDGIFEI	LIPID 324; /note="S-palmitoyl cysteine; by host"; /evidence="ECO:0000250"	multi	1	238	Cytoplasmic	MAHEILIAETEAFLKNVAPETRTTIISAITGGKSACKSAAKLIKNEHLPLMSGEATTMHIVMRCLYPEIKPWKKASDMLNKATSSLKKSEGRDIRKQMKAAGDFLGVESMMKMRAFRDDQIMEMVEEVYDHPNDYTPDIRIGTITAWLRCKNKKSERYRSNVSESGRTALKIHEVRKASTAMNEIAGITGLGEEALSLQRQTESLAILCNHTFGSNIMRPHLEKAIKGVEGRVGEMGR	orientation_not_applicable	64	head	extracellular_type_not_applicable	238	63	174	0.26582278481012656	0.16890080428954424	310	HIVMR	LYPEI	0	0	0.5800000000000001	0.38	-0.42	-0.58	1.5	-1	1.5	1	1.3599999999999999	1.56	0	1	0	0	0	1	0	1	0	0	1	0
O39842	MAT_INCTA	Polyprotein p42 [Cleaved into: Protein M1' (CM1') (p31); Protein CM2]	M	Influenza C virus (strain C/Taylor/1233/1947)	374	Uniprot	MAHEILIAETEAFLKNVAPETRTTIISAITGGKSACKSAAKLIKNEHLPLMSGEATTMHIVMRCLYPEIKPWKKASDMLNKATSSLKKSEGRDIRKQMKAAGDFLGVESMMKMRAFRDDQIMEMVEEVYDHPNDYTPDIRIGTITAWLRCKNKKSERYRSNVSESGRTALKIHEVRKASTAMNEIAGITGLGEEALSLQRQTESLAILCNHTFGSNIMRPHLEKAIKGVEGRVGEMGRMAMKWLVVIIYFSITSQPASACNLKTCLKLFNNTDAVTVHCFNENQGYMLTLASLGLGIITMLYLLVKIIIELVNGFVLGRWERWCGDIKTTIMPEIDSMEKDIALSRERLDLGEDAPDETDNSPIPFSNDGIFEI	LIPID 324; /note="S-palmitoyl cysteine; by host"; /evidence="ECO:0000250"	multi	1	238	Cytoplasmic	MAHEILIAETEAFLKNVAPETRTTIISAITGGKSACKSAAKLIKNEHLPLMSGEATTMHIVMRCLYPEIKPWKKASDMLNKATSSLKKSEGRDIRKQMKAAGDFLGVESMMKMRAFRDDQIMEMVEEVYDHPNDYTPDIRIGTITAWLRCKNKKSERYRSNVSESGRTALKIHEVRKASTAMNEIAGITGLGEEALSLQRQTESLAILCNHTFGSNIMRPHLEKAIKGVEGRVGEMGR	orientation_not_applicable	150	head	extracellular_type_not_applicable	238	149	88	0.6286919831223629	0.39946380697050937	224	TAWLR	KNKKS	0	0	-0.1	-3.2	-0.62	1.9	1	3	1	3	0.9800000000000001	0	1	0	0	1	0	0	0	0	1	0	0	0
O39842	MAT_INCTA	Polyprotein p42 [Cleaved into: Protein M1' (CM1') (p31); Protein CM2]	M	Influenza C virus (strain C/Taylor/1233/1947)	374	Uniprot	MAHEILIAETEAFLKNVAPETRTTIISAITGGKSACKSAAKLIKNEHLPLMSGEATTMHIVMRCLYPEIKPWKKASDMLNKATSSLKKSEGRDIRKQMKAAGDFLGVESMMKMRAFRDDQIMEMVEEVYDHPNDYTPDIRIGTITAWLRCKNKKSERYRSNVSESGRTALKIHEVRKASTAMNEIAGITGLGEEALSLQRQTESLAILCNHTFGSNIMRPHLEKAIKGVEGRVGEMGRMAMKWLVVIIYFSITSQPASACNLKTCLKLFNNTDAVTVHCFNENQGYMLTLASLGLGIITMLYLLVKIIIELVNGFVLGRWERWCGDIKTTIMPEIDSMEKDIALSRERLDLGEDAPDETDNSPIPFSNDGIFEI	LIPID 324; /note="S-palmitoyl cysteine; by host"; /evidence="ECO:0000250"	multi	1	238	Cytoplasmic	MAHEILIAETEAFLKNVAPETRTTIISAITGGKSACKSAAKLIKNEHLPLMSGEATTMHIVMRCLYPEIKPWKKASDMLNKATSSLKKSEGRDIRKQMKAAGDFLGVESMMKMRAFRDDQIMEMVEEVYDHPNDYTPDIRIGTITAWLRCKNKKSERYRSNVSESGRTALKIHEVRKASTAMNEIAGITGLGEEALSLQRQTESLAILCNHTFGSNIMRPHLEKAIKGVEGRVGEMGR	orientation_not_applicable	209	head	extracellular_type_not_applicable	238	208	29	0.8776371308016878	0.5576407506702413	165	SLAIL	NHTFG	0	0	2.62	-1	-1.12	-0.64	0	0.5	0	0.5	2.54	0	0	1	0	1	0	0	0	0	0	0	0	1
O39842	MAT_INCTA	Polyprotein p42 [Cleaved into: Protein M1' (CM1') (p31); Protein CM2]	M	Influenza C virus (strain C/Taylor/1233/1947)	374	Uniprot	MAHEILIAETEAFLKNVAPETRTTIISAITGGKSACKSAAKLIKNEHLPLMSGEATTMHIVMRCLYPEIKPWKKASDMLNKATSSLKKSEGRDIRKQMKAAGDFLGVESMMKMRAFRDDQIMEMVEEVYDHPNDYTPDIRIGTITAWLRCKNKKSERYRSNVSESGRTALKIHEVRKASTAMNEIAGITGLGEEALSLQRQTESLAILCNHTFGSNIMRPHLEKAIKGVEGRVGEMGRMAMKWLVVIIYFSITSQPASACNLKTCLKLFNNTDAVTVHCFNENQGYMLTLASLGLGIITMLYLLVKIIIELVNGFVLGRWERWCGDIKTTIMPEIDSMEKDIALSRERLDLGEDAPDETDNSPIPFSNDGIFEI	LIPID 324; /note="S-palmitoyl cysteine; by host"; /evidence="ECO:0000250"	multi	260	288	Extracellular	CNLKTCLKLFNNTDAVTVHCFNENQGYML	orientation_not_applicable	260	cytoplasmic_type_not_applicable	loop	29	0	28	0	0.6943699731903485	114	QPASA	NLKTC	0	1	-0.46	-0.36	-0.1	-2.22045e-17	0	1	0	1	0.4	0.78	0	0	0	1	0	0	0	0	0	0	0	0
O39842	MAT_INCTA	Polyprotein p42 [Cleaved into: Protein M1' (CM1') (p31); Protein CM2]	M	Influenza C virus (strain C/Taylor/1233/1947)	374	Uniprot	MAHEILIAETEAFLKNVAPETRTTIISAITGGKSACKSAAKLIKNEHLPLMSGEATTMHIVMRCLYPEIKPWKKASDMLNKATSSLKKSEGRDIRKQMKAAGDFLGVESMMKMRAFRDDQIMEMVEEVYDHPNDYTPDIRIGTITAWLRCKNKKSERYRSNVSESGRTALKIHEVRKASTAMNEIAGITGLGEEALSLQRQTESLAILCNHTFGSNIMRPHLEKAIKGVEGRVGEMGRMAMKWLVVIIYFSITSQPASACNLKTCLKLFNNTDAVTVHCFNENQGYMLTLASLGLGIITMLYLLVKIIIELVNGFVLGRWERWCGDIKTTIMPEIDSMEKDIALSRERLDLGEDAPDETDNSPIPFSNDGIFEI	LIPID 324; /note="S-palmitoyl cysteine; by host"; /evidence="ECO:0000250"	multi	260	288	Extracellular	CNLKTCLKLFNNTDAVTVHCFNENQGYML	orientation_not_applicable	265	cytoplasmic_type_not_applicable	loop	29	5	23	0.17857142857142858	0.707775	109	CNLKT	LKLFN	1	0	-0.36	0.6	-2.22045e-17	-0.58	1	1	1	1	0.78	1.56	0	1	1	1	0	0	0	0	0	0	0	0
O39842	MAT_INCTA	Polyprotein p42 [Cleaved into: Protein M1' (CM1') (p31); Protein CM2]	M	Influenza C virus (strain C/Taylor/1233/1947)	374	Uniprot	MAHEILIAETEAFLKNVAPETRTTIISAITGGKSACKSAAKLIKNEHLPLMSGEATTMHIVMRCLYPEIKPWKKASDMLNKATSSLKKSEGRDIRKQMKAAGDFLGVESMMKMRAFRDDQIMEMVEEVYDHPNDYTPDIRIGTITAWLRCKNKKSERYRSNVSESGRTALKIHEVRKASTAMNEIAGITGLGEEALSLQRQTESLAILCNHTFGSNIMRPHLEKAIKGVEGRVGEMGRMAMKWLVVIIYFSITSQPASACNLKTCLKLFNNTDAVTVHCFNENQGYMLTLASLGLGIITMLYLLVKIIIELVNGFVLGRWERWCGDIKTTIMPEIDSMEKDIALSRERLDLGEDAPDETDNSPIPFSNDGIFEI	LIPID 324; /note="S-palmitoyl cysteine; by host"; /evidence="ECO:0000250"	multi	260	288	Extracellular	CNLKTCLKLFNNTDAVTVHCFNENQGYML	orientation_not_applicable	279	cytoplasmic_type_not_applicable	loop	29	19	9	0.6785714285714286	0.7453083109919572	95	AVTVH	FNENQ	0	0	1.26	-2.24	-0.88	0.22000000000000003	0.5	-1	0.5	1	1.3599999999999999	0	0	1	0	2	0	1	0	0	0	0	1	0
O39842	MAT_INCTA	Polyprotein p42 [Cleaved into: Protein M1' (CM1') (p31); Protein CM2]	M	Influenza C virus (strain C/Taylor/1233/1947)	374	Uniprot	MAHEILIAETEAFLKNVAPETRTTIISAITGGKSACKSAAKLIKNEHLPLMSGEATTMHIVMRCLYPEIKPWKKASDMLNKATSSLKKSEGRDIRKQMKAAGDFLGVESMMKMRAFRDDQIMEMVEEVYDHPNDYTPDIRIGTITAWLRCKNKKSERYRSNVSESGRTALKIHEVRKASTAMNEIAGITGLGEEALSLQRQTESLAILCNHTFGSNIMRPHLEKAIKGVEGRVGEMGRMAMKWLVVIIYFSITSQPASACNLKTCLKLFNNTDAVTVHCFNENQGYMLTLASLGLGIITMLYLLVKIIIELVNGFVLGRWERWCGDIKTTIMPEIDSMEKDIALSRERLDLGEDAPDETDNSPIPFSNDGIFEI	LIPID 324; /note="S-palmitoyl cysteine; by host"; /evidence="ECO:0000250"	multi	310	374	Cytoplasmic	ELVNGFVLGRWERWCGDIKTTIMPEIDSMEKDIALSRERLDLGEDAPDETDNSPIPFSNDGIFEI	orientation_not_applicable	324	tail	extracellular_type_not_applicable	65	14	50	0.21875	0.8659517426273459	50	RWERW	GDIKT	0	0	-2.86	-0.8	0.43999999999999995	0.76	1	0	3	2	0	0.78	2	0	0	0	1	1	0	0	2	0	0	0
O92284	GLYCO_RABVC	Glycoprotein	G	Rabies virus (strain CVS-11) (RABV)	524	Uniprot	MVPQVLLFVPLLGFSLCFGKFPIYTIPDKLGPWSPIDIHHLSCPNNLVVEDEGCTNLSEFSYMELKVGYISAIKVNGFTCTGVVTEAETYTNFVGYVTTTFKRKHFRPTPDACRAAYNWKMAGDPRYEESLHNPYPDYHWLRTVRTTKESLIIISPSVTDLDPYDKSLHSRVFPGGKCSGITVSSTYCSTNHDYTIWMPENPRPRTPCDIFTNSRGKRASKGNKTCGFVDERGLYKSLKGACRLKLCGVLGLRLMDGTWVAMQTSDETKWCPPDQLVNLHDFRSDEIEHLVVEELVKKREECLDALESIMTTKSVSFRRLSHLRKLVPGFGKAYTIFNKTLMEADAHYKSVRTWNEIIPSKGCLKVGGRCHPHVNGVFFNGIILGPDGHVLIPEMQSSL…	LIPID 480; /note="S-palmitoyl cysteine; by host"; /evidence="ECO:0000250"	type I/III	460	480	Transmembrane	VLMTAGAMIGLVLIFSLMTWC	inward	480	cytoplasmic_type_not_applicable	extracellular_type_not_applicable	21	20	0	1	0.9158699808795411	44	SLMTW	RRANR	0	0	0.66	-3.04	-1.32	1.7399999999999998	0	3	0	3	0.78	0.2	1	0	0	1	0	0	0	0	1	0	0	0
O92284	GLYCO_RABVC	Glycoprotein	G	Rabies virus (strain CVS-11) (RABV)	524	Uniprot	MVPQVLLFVPLLGFSLCFGKFPIYTIPDKLGPWSPIDIHHLSCPNNLVVEDEGCTNLSEFSYMELKVGYISAIKVNGFTCTGVVTEAETYTNFVGYVTTTFKRKHFRPTPDACRAAYNWKMAGDPRYEESLHNPYPDYHWLRTVRTTKESLIIISPSVTDLDPYDKSLHSRVFPGGKCSGITVSSTYCSTNHDYTIWMPENPRPRTPCDIFTNSRGKRASKGNKTCGFVDERGLYKSLKGACRLKLCGVLGLRLMDGTWVAMQTSDETKWCPPDQLVNLHDFRSDEIEHLVVEELVKKREECLDALESIMTTKSVSFRRLSHLRKLVPGFGKAYTIFNKTLMEADAHYKSVRTWNEIIPSKGCLKVGGRCHPHVNGVFFNGIILGPDGHVLIPEMQSSL…	LIPID 480; /note="S-palmitoyl cysteine; by host"; /evidence="ECO:0000250"	type I/III	20	459	Extracellular	KFPIYTIPDKLGPWSPIDIHHLSCPNNLVVEDEGCTNLSEFSYMELKVGYISAIKVNGFTCTGVVTEAETYTNFVGYVTTTFKRKHFRPTPDACRAAYNWKMAGDPRYEESLHNPYPDYHWLRTVRTTKESLIIISPSVTDLDPYDKSLHSRVFPGGKCSGITVSSTYCSTNHDYTIWMPENPRPRTPCDIFTNSRGKRASKGNKTCGFVDERGLYKSLKGACRLKLCGVLGLRLMDGTWVAMQTSDETKWCPPDQLVNLHDFRSDEIEHLVVEELVKKREECLDALESIMTTKSVSFRRLSHLRKLVPGFGKAYTIFNKTLMEADAHYKSVRTWNEIIPSKGCLKVGGRCHPHVNGVFFNGIILGPDGHVLIPEMQSSLLQQHMELLKSSVIPLMHPL…	orientation_not_applicable	43	cytoplasmic_type_not_applicable	head	440	23	416	0.0523918	0.0803059	481	IHHLS	PNNLV	0	0	0.2199999999999999	-0.12	-0.86	-0.58	1	0	1	0	1.56	1.3599999999999999	0	0	0	2	0	0	0	0	0	0	2	0
O92284	GLYCO_RABVC	Glycoprotein	G	Rabies virus (strain CVS-11) (RABV)	524	Uniprot	MVPQVLLFVPLLGFSLCFGKFPIYTIPDKLGPWSPIDIHHLSCPNNLVVEDEGCTNLSEFSYMELKVGYISAIKVNGFTCTGVVTEAETYTNFVGYVTTTFKRKHFRPTPDACRAAYNWKMAGDPRYEESLHNPYPDYHWLRTVRTTKESLIIISPSVTDLDPYDKSLHSRVFPGGKCSGITVSSTYCSTNHDYTIWMPENPRPRTPCDIFTNSRGKRASKGNKTCGFVDERGLYKSLKGACRLKLCGVLGLRLMDGTWVAMQTSDETKWCPPDQLVNLHDFRSDEIEHLVVEELVKKREECLDALESIMTTKSVSFRRLSHLRKLVPGFGKAYTIFNKTLMEADAHYKSVRTWNEIIPSKGCLKVGGRCHPHVNGVFFNGIILGPDGHVLIPEMQSSL…	LIPID 480; /note="S-palmitoyl cysteine; by host"; /evidence="ECO:0000250"	type I/III	20	459	Extracellular	KFPIYTIPDKLGPWSPIDIHHLSCPNNLVVEDEGCTNLSEFSYMELKVGYISAIKVNGFTCTGVVTEAETYTNFVGYVTTTFKRKHFRPTPDACRAAYNWKMAGDPRYEESLHNPYPDYHWLRTVRTTKESLIIISPSVTDLDPYDKSLHSRVFPGGKCSGITVSSTYCSTNHDYTIWMPENPRPRTPCDIFTNSRGKRASKGNKTCGFVDERGLYKSLKGACRLKLCGVLGLRLMDGTWVAMQTSDETKWCPPDQLVNLHDFRSDEIEHLVVEELVKKREECLDALESIMTTKSVSFRRLSHLRKLVPGFGKAYTIFNKTLMEADAHYKSVRTWNEIIPSKGCLKVGGRCHPHVNGVFFNGIILGPDGHVLIPEMQSSLLQQHMELLKSSVIPLMHPL…	orientation_not_applicable	54	cytoplasmic_type_not_applicable	head	440	34	405	0.0774487	0.10133843212237094	470	VEDEG	TNLSE	0	0	-1.34	-0.94	1.5	0.26	-3	-1	3	1	0.58	0.78	0	0	0	1	3	1	0	0	0	0	0	0
O92284	GLYCO_RABVC	Glycoprotein	G	Rabies virus (strain CVS-11) (RABV)	524	Uniprot	MVPQVLLFVPLLGFSLCFGKFPIYTIPDKLGPWSPIDIHHLSCPNNLVVEDEGCTNLSEFSYMELKVGYISAIKVNGFTCTGVVTEAETYTNFVGYVTTTFKRKHFRPTPDACRAAYNWKMAGDPRYEESLHNPYPDYHWLRTVRTTKESLIIISPSVTDLDPYDKSLHSRVFPGGKCSGITVSSTYCSTNHDYTIWMPENPRPRTPCDIFTNSRGKRASKGNKTCGFVDERGLYKSLKGACRLKLCGVLGLRLMDGTWVAMQTSDETKWCPPDQLVNLHDFRSDEIEHLVVEELVKKREECLDALESIMTTKSVSFRRLSHLRKLVPGFGKAYTIFNKTLMEADAHYKSVRTWNEIIPSKGCLKVGGRCHPHVNGVFFNGIILGPDGHVLIPEMQSSL…	LIPID 480; /note="S-palmitoyl cysteine; by host"; /evidence="ECO:0000250"	type I/III	20	459	Extracellular	KFPIYTIPDKLGPWSPIDIHHLSCPNNLVVEDEGCTNLSEFSYMELKVGYISAIKVNGFTCTGVVTEAETYTNFVGYVTTTFKRKHFRPTPDACRAAYNWKMAGDPRYEESLHNPYPDYHWLRTVRTTKESLIIISPSVTDLDPYDKSLHSRVFPGGKCSGITVSSTYCSTNHDYTIWMPENPRPRTPCDIFTNSRGKRASKGNKTCGFVDERGLYKSLKGACRLKLCGVLGLRLMDGTWVAMQTSDETKWCPPDQLVNLHDFRSDEIEHLVVEELVKKREECLDALESIMTTKSVSFRRLSHLRKLVPGFGKAYTIFNKTLMEADAHYKSVRTWNEIIPSKGCLKVGGRCHPHVNGVFFNGIILGPDGHVLIPEMQSSLLQQHMELLKSSVIPLMHPL…	orientation_not_applicable	80	cytoplasmic_type_not_applicable	head	440	60	379	0.1366742596810934	0.15105162523900573	444	VNGFT	TGVVT	0	0	0.4800000000000001	1.32	-0.84	-0.76	0	0	0	0	0.58	1.16	1	0	1	0	0	0	0	0	0	0	0	0
O92284	GLYCO_RABVC	Glycoprotein	G	Rabies virus (strain CVS-11) (RABV)	524	Uniprot	MVPQVLLFVPLLGFSLCFGKFPIYTIPDKLGPWSPIDIHHLSCPNNLVVEDEGCTNLSEFSYMELKVGYISAIKVNGFTCTGVVTEAETYTNFVGYVTTTFKRKHFRPTPDACRAAYNWKMAGDPRYEESLHNPYPDYHWLRTVRTTKESLIIISPSVTDLDPYDKSLHSRVFPGGKCSGITVSSTYCSTNHDYTIWMPENPRPRTPCDIFTNSRGKRASKGNKTCGFVDERGLYKSLKGACRLKLCGVLGLRLMDGTWVAMQTSDETKWCPPDQLVNLHDFRSDEIEHLVVEELVKKREECLDALESIMTTKSVSFRRLSHLRKLVPGFGKAYTIFNKTLMEADAHYKSVRTWNEIIPSKGCLKVGGRCHPHVNGVFFNGIILGPDGHVLIPEMQSSL…	LIPID 480; /note="S-palmitoyl cysteine; by host"; /evidence="ECO:0000250"	type I/III	20	459	Extracellular	KFPIYTIPDKLGPWSPIDIHHLSCPNNLVVEDEGCTNLSEFSYMELKVGYISAIKVNGFTCTGVVTEAETYTNFVGYVTTTFKRKHFRPTPDACRAAYNWKMAGDPRYEESLHNPYPDYHWLRTVRTTKESLIIISPSVTDLDPYDKSLHSRVFPGGKCSGITVSSTYCSTNHDYTIWMPENPRPRTPCDIFTNSRGKRASKGNKTCGFVDERGLYKSLKGACRLKLCGVLGLRLMDGTWVAMQTSDETKWCPPDQLVNLHDFRSDEIEHLVVEELVKKREECLDALESIMTTKSVSFRRLSHLRKLVPGFGKAYTIFNKTLMEADAHYKSVRTWNEIIPSKGCLKVGGRCHPHVNGVFFNGIILGPDGHVLIPEMQSSLLQQHMELLKSSVIPLMHPL…	orientation_not_applicable	113	cytoplasmic_type_not_applicable	head	440	93	346	0.21184510250569477	0.21414913957934992	411	PTPDA	RAAYN	0	0	-1.12	-1.14	0.42000000000000004	-0.02	-1	1	1	1	0.2	0.4	0	1	0	1	1	0	0	1	0	0	0	0
O92284	GLYCO_RABVC	Glycoprotein	G	Rabies virus (strain CVS-11) (RABV)	524	Uniprot	MVPQVLLFVPLLGFSLCFGKFPIYTIPDKLGPWSPIDIHHLSCPNNLVVEDEGCTNLSEFSYMELKVGYISAIKVNGFTCTGVVTEAETYTNFVGYVTTTFKRKHFRPTPDACRAAYNWKMAGDPRYEESLHNPYPDYHWLRTVRTTKESLIIISPSVTDLDPYDKSLHSRVFPGGKCSGITVSSTYCSTNHDYTIWMPENPRPRTPCDIFTNSRGKRASKGNKTCGFVDERGLYKSLKGACRLKLCGVLGLRLMDGTWVAMQTSDETKWCPPDQLVNLHDFRSDEIEHLVVEELVKKREECLDALESIMTTKSVSFRRLSHLRKLVPGFGKAYTIFNKTLMEADAHYKSVRTWNEIIPSKGCLKVGGRCHPHVNGVFFNGIILGPDGHVLIPEMQSSL…	LIPID 480; /note="S-palmitoyl cysteine; by host"; /evidence="ECO:0000250"	type I/III	20	459	Extracellular	KFPIYTIPDKLGPWSPIDIHHLSCPNNLVVEDEGCTNLSEFSYMELKVGYISAIKVNGFTCTGVVTEAETYTNFVGYVTTTFKRKHFRPTPDACRAAYNWKMAGDPRYEESLHNPYPDYHWLRTVRTTKESLIIISPSVTDLDPYDKSLHSRVFPGGKCSGITVSSTYCSTNHDYTIWMPENPRPRTPCDIFTNSRGKRASKGNKTCGFVDERGLYKSLKGACRLKLCGVLGLRLMDGTWVAMQTSDETKWCPPDQLVNLHDFRSDEIEHLVVEELVKKREECLDALESIMTTKSVSFRRLSHLRKLVPGFGKAYTIFNKTLMEADAHYKSVRTWNEIIPSKGCLKVGGRCHPHVNGVFFNGIILGPDGHVLIPEMQSSLLQQHMELLKSSVIPLMHPL…	orientation_not_applicable	178	cytoplasmic_type_not_applicable	head	440	158	281	0.35990888382687924	0.3384321223709369	346	FPGGK	SGITV	0	0	-0.7	1.3599999999999999	0.1	-0.68	1	0	1	0	0	1.3599999999999999	1	0	0	0	0	0	0	0	0	0	0	0
O92284	GLYCO_RABVC	Glycoprotein	G	Rabies virus (strain CVS-11) (RABV)	524	Uniprot	MVPQVLLFVPLLGFSLCFGKFPIYTIPDKLGPWSPIDIHHLSCPNNLVVEDEGCTNLSEFSYMELKVGYISAIKVNGFTCTGVVTEAETYTNFVGYVTTTFKRKHFRPTPDACRAAYNWKMAGDPRYEESLHNPYPDYHWLRTVRTTKESLIIISPSVTDLDPYDKSLHSRVFPGGKCSGITVSSTYCSTNHDYTIWMPENPRPRTPCDIFTNSRGKRASKGNKTCGFVDERGLYKSLKGACRLKLCGVLGLRLMDGTWVAMQTSDETKWCPPDQLVNLHDFRSDEIEHLVVEELVKKREECLDALESIMTTKSVSFRRLSHLRKLVPGFGKAYTIFNKTLMEADAHYKSVRTWNEIIPSKGCLKVGGRCHPHVNGVFFNGIILGPDGHVLIPEMQSSL…	LIPID 480; /note="S-palmitoyl cysteine; by host"; /evidence="ECO:0000250"	type I/III	20	459	Extracellular	KFPIYTIPDKLGPWSPIDIHHLSCPNNLVVEDEGCTNLSEFSYMELKVGYISAIKVNGFTCTGVVTEAETYTNFVGYVTTTFKRKHFRPTPDACRAAYNWKMAGDPRYEESLHNPYPDYHWLRTVRTTKESLIIISPSVTDLDPYDKSLHSRVFPGGKCSGITVSSTYCSTNHDYTIWMPENPRPRTPCDIFTNSRGKRASKGNKTCGFVDERGLYKSLKGACRLKLCGVLGLRLMDGTWVAMQTSDETKWCPPDQLVNLHDFRSDEIEHLVVEELVKKREECLDALESIMTTKSVSFRRLSHLRKLVPGFGKAYTIFNKTLMEADAHYKSVRTWNEIIPSKGCLKVGGRCHPHVNGVFFNGIILGPDGHVLIPEMQSSLLQQHMELLKSSVIPLMHPL…	orientation_not_applicable	188	cytoplasmic_type_not_applicable	head	440	168	271	0.3826879271070615	0.3575525812619503	336	VSSTY	STNHD	0	0	0.1200000000000001	-2.34	-0.72	0.52	0	-0.5	0	1.5	0.58	0	1	0	0	1	0	1	1	0	0	0	0	1
O92284	GLYCO_RABVC	Glycoprotein	G	Rabies virus (strain CVS-11) (RABV)	524	Uniprot	MVPQVLLFVPLLGFSLCFGKFPIYTIPDKLGPWSPIDIHHLSCPNNLVVEDEGCTNLSEFSYMELKVGYISAIKVNGFTCTGVVTEAETYTNFVGYVTTTFKRKHFRPTPDACRAAYNWKMAGDPRYEESLHNPYPDYHWLRTVRTTKESLIIISPSVTDLDPYDKSLHSRVFPGGKCSGITVSSTYCSTNHDYTIWMPENPRPRTPCDIFTNSRGKRASKGNKTCGFVDERGLYKSLKGACRLKLCGVLGLRLMDGTWVAMQTSDETKWCPPDQLVNLHDFRSDEIEHLVVEELVKKREECLDALESIMTTKSVSFRRLSHLRKLVPGFGKAYTIFNKTLMEADAHYKSVRTWNEIIPSKGCLKVGGRCHPHVNGVFFNGIILGPDGHVLIPEMQSSL…	LIPID 480; /note="S-palmitoyl cysteine; by host"; /evidence="ECO:0000250"	type I/III	20	459	Extracellular	KFPIYTIPDKLGPWSPIDIHHLSCPNNLVVEDEGCTNLSEFSYMELKVGYISAIKVNGFTCTGVVTEAETYTNFVGYVTTTFKRKHFRPTPDACRAAYNWKMAGDPRYEESLHNPYPDYHWLRTVRTTKESLIIISPSVTDLDPYDKSLHSRVFPGGKCSGITVSSTYCSTNHDYTIWMPENPRPRTPCDIFTNSRGKRASKGNKTCGFVDERGLYKSLKGACRLKLCGVLGLRLMDGTWVAMQTSDETKWCPPDQLVNLHDFRSDEIEHLVVEELVKKREECLDALESIMTTKSVSFRRLSHLRKLVPGFGKAYTIFNKTLMEADAHYKSVRTWNEIIPSKGCLKVGGRCHPHVNGVFFNGIILGPDGHVLIPEMQSSLLQQHMELLKSSVIPLMHPL…	orientation_not_applicable	208	cytoplasmic_type_not_applicable	head	440	188	251	0.428246	0.39579349904397704	316	RPRTP	DIFTN	0	0	-2.58	-0.08	1.1199999999999999	-0.3	2	-1	2	1	0	0.78	0	1	0	1	0	1	0	0	0	0	0	0
O92284	GLYCO_RABVC	Glycoprotein	G	Rabies virus (strain CVS-11) (RABV)	524	Uniprot	MVPQVLLFVPLLGFSLCFGKFPIYTIPDKLGPWSPIDIHHLSCPNNLVVEDEGCTNLSEFSYMELKVGYISAIKVNGFTCTGVVTEAETYTNFVGYVTTTFKRKHFRPTPDACRAAYNWKMAGDPRYEESLHNPYPDYHWLRTVRTTKESLIIISPSVTDLDPYDKSLHSRVFPGGKCSGITVSSTYCSTNHDYTIWMPENPRPRTPCDIFTNSRGKRASKGNKTCGFVDERGLYKSLKGACRLKLCGVLGLRLMDGTWVAMQTSDETKWCPPDQLVNLHDFRSDEIEHLVVEELVKKREECLDALESIMTTKSVSFRRLSHLRKLVPGFGKAYTIFNKTLMEADAHYKSVRTWNEIIPSKGCLKVGGRCHPHVNGVFFNGIILGPDGHVLIPEMQSSL…	LIPID 480; /note="S-palmitoyl cysteine; by host"; /evidence="ECO:0000250"	type I/III	20	459	Extracellular	KFPIYTIPDKLGPWSPIDIHHLSCPNNLVVEDEGCTNLSEFSYMELKVGYISAIKVNGFTCTGVVTEAETYTNFVGYVTTTFKRKHFRPTPDACRAAYNWKMAGDPRYEESLHNPYPDYHWLRTVRTTKESLIIISPSVTDLDPYDKSLHSRVFPGGKCSGITVSSTYCSTNHDYTIWMPENPRPRTPCDIFTNSRGKRASKGNKTCGFVDERGLYKSLKGACRLKLCGVLGLRLMDGTWVAMQTSDETKWCPPDQLVNLHDFRSDEIEHLVVEELVKKREECLDALESIMTTKSVSFRRLSHLRKLVPGFGKAYTIFNKTLMEADAHYKSVRTWNEIIPSKGCLKVGGRCHPHVNGVFFNGIILGPDGHVLIPEMQSSLLQQHMELLKSSVIPLMHPL…	orientation_not_applicable	226	cytoplasmic_type_not_applicable	head	440	206	233	0.46924829157175396	0.43021032504780116	298	KGNKT	GFVDE	0	0	-2.48	-0.08	1.16	0.4	2	-2	2	2	0	0.58	0	1	1	0	0	2	0	0	0	0	0	0
O92284	GLYCO_RABVC	Glycoprotein	G	Rabies virus (strain CVS-11) (RABV)	524	Uniprot	MVPQVLLFVPLLGFSLCFGKFPIYTIPDKLGPWSPIDIHHLSCPNNLVVEDEGCTNLSEFSYMELKVGYISAIKVNGFTCTGVVTEAETYTNFVGYVTTTFKRKHFRPTPDACRAAYNWKMAGDPRYEESLHNPYPDYHWLRTVRTTKESLIIISPSVTDLDPYDKSLHSRVFPGGKCSGITVSSTYCSTNHDYTIWMPENPRPRTPCDIFTNSRGKRASKGNKTCGFVDERGLYKSLKGACRLKLCGVLGLRLMDGTWVAMQTSDETKWCPPDQLVNLHDFRSDEIEHLVVEELVKKREECLDALESIMTTKSVSFRRLSHLRKLVPGFGKAYTIFNKTLMEADAHYKSVRTWNEIIPSKGCLKVGGRCHPHVNGVFFNGIILGPDGHVLIPEMQSSL…	LIPID 480; /note="S-palmitoyl cysteine; by host"; /evidence="ECO:0000250"	type I/III	20	459	Extracellular	KFPIYTIPDKLGPWSPIDIHHLSCPNNLVVEDEGCTNLSEFSYMELKVGYISAIKVNGFTCTGVVTEAETYTNFVGYVTTTFKRKHFRPTPDACRAAYNWKMAGDPRYEESLHNPYPDYHWLRTVRTTKESLIIISPSVTDLDPYDKSLHSRVFPGGKCSGITVSSTYCSTNHDYTIWMPENPRPRTPCDIFTNSRGKRASKGNKTCGFVDERGLYKSLKGACRLKLCGVLGLRLMDGTWVAMQTSDETKWCPPDQLVNLHDFRSDEIEHLVVEELVKKREECLDALESIMTTKSVSFRRLSHLRKLVPGFGKAYTIFNKTLMEADAHYKSVRTWNEIIPSKGCLKVGGRCHPHVNGVFFNGIILGPDGHVLIPEMQSSLLQQHMELLKSSVIPLMHPL…	orientation_not_applicable	242	cytoplasmic_type_not_applicable	head	440	222	217	0.5056947608200456	0.4608030592734226	282	SLKGA	RLKLC	0	1	0.10000000000000005	0.34	0.2	0.2800000000000001	1	2	1	2	0.9800000000000001	1.56	0	0	0	0	0	0	0	0	0	0	0	0
O92284	GLYCO_RABVC	Glycoprotein	G	Rabies virus (strain CVS-11) (RABV)	524	Uniprot	MVPQVLLFVPLLGFSLCFGKFPIYTIPDKLGPWSPIDIHHLSCPNNLVVEDEGCTNLSEFSYMELKVGYISAIKVNGFTCTGVVTEAETYTNFVGYVTTTFKRKHFRPTPDACRAAYNWKMAGDPRYEESLHNPYPDYHWLRTVRTTKESLIIISPSVTDLDPYDKSLHSRVFPGGKCSGITVSSTYCSTNHDYTIWMPENPRPRTPCDIFTNSRGKRASKGNKTCGFVDERGLYKSLKGACRLKLCGVLGLRLMDGTWVAMQTSDETKWCPPDQLVNLHDFRSDEIEHLVVEELVKKREECLDALESIMTTKSVSFRRLSHLRKLVPGFGKAYTIFNKTLMEADAHYKSVRTWNEIIPSKGCLKVGGRCHPHVNGVFFNGIILGPDGHVLIPEMQSSL…	LIPID 480; /note="S-palmitoyl cysteine; by host"; /evidence="ECO:0000250"	type I/III	20	459	Extracellular	KFPIYTIPDKLGPWSPIDIHHLSCPNNLVVEDEGCTNLSEFSYMELKVGYISAIKVNGFTCTGVVTEAETYTNFVGYVTTTFKRKHFRPTPDACRAAYNWKMAGDPRYEESLHNPYPDYHWLRTVRTTKESLIIISPSVTDLDPYDKSLHSRVFPGGKCSGITVSSTYCSTNHDYTIWMPENPRPRTPCDIFTNSRGKRASKGNKTCGFVDERGLYKSLKGACRLKLCGVLGLRLMDGTWVAMQTSDETKWCPPDQLVNLHDFRSDEIEHLVVEELVKKREECLDALESIMTTKSVSFRRLSHLRKLVPGFGKAYTIFNKTLMEADAHYKSVRTWNEIIPSKGCLKVGGRCHPHVNGVFFNGIILGPDGHVLIPEMQSSLLQQHMELLKSSVIPLMHPL…	orientation_not_applicable	247	cytoplasmic_type_not_applicable	head	440	227	212	0.5170842824601367	0.47036328871892924	277	CRLKL	GVLGL	1	0	0.33999999999999997	2.2	0.28	-1.02	2	0	2	0	1.56	2.1399999999999997	0	0	0	0	0	0	0	0	0	0	0	0
O92284	GLYCO_RABVC	Glycoprotein	G	Rabies virus (strain CVS-11) (RABV)	524	Uniprot	MVPQVLLFVPLLGFSLCFGKFPIYTIPDKLGPWSPIDIHHLSCPNNLVVEDEGCTNLSEFSYMELKVGYISAIKVNGFTCTGVVTEAETYTNFVGYVTTTFKRKHFRPTPDACRAAYNWKMAGDPRYEESLHNPYPDYHWLRTVRTTKESLIIISPSVTDLDPYDKSLHSRVFPGGKCSGITVSSTYCSTNHDYTIWMPENPRPRTPCDIFTNSRGKRASKGNKTCGFVDERGLYKSLKGACRLKLCGVLGLRLMDGTWVAMQTSDETKWCPPDQLVNLHDFRSDEIEHLVVEELVKKREECLDALESIMTTKSVSFRRLSHLRKLVPGFGKAYTIFNKTLMEADAHYKSVRTWNEIIPSKGCLKVGGRCHPHVNGVFFNGIILGPDGHVLIPEMQSSL…	LIPID 480; /note="S-palmitoyl cysteine; by host"; /evidence="ECO:0000250"	type I/III	20	459	Extracellular	KFPIYTIPDKLGPWSPIDIHHLSCPNNLVVEDEGCTNLSEFSYMELKVGYISAIKVNGFTCTGVVTEAETYTNFVGYVTTTFKRKHFRPTPDACRAAYNWKMAGDPRYEESLHNPYPDYHWLRTVRTTKESLIIISPSVTDLDPYDKSLHSRVFPGGKCSGITVSSTYCSTNHDYTIWMPENPRPRTPCDIFTNSRGKRASKGNKTCGFVDERGLYKSLKGACRLKLCGVLGLRLMDGTWVAMQTSDETKWCPPDQLVNLHDFRSDEIEHLVVEELVKKREECLDALESIMTTKSVSFRRLSHLRKLVPGFGKAYTIFNKTLMEADAHYKSVRTWNEIIPSKGCLKVGGRCHPHVNGVFFNGIILGPDGHVLIPEMQSSLLQQHMELLKSSVIPLMHPL…	orientation_not_applicable	271	cytoplasmic_type_not_applicable	head	440	251	188	0.571754	0.5162523900573613	253	DETKW	PPDQL	0	0	-2.5	-1.28	1.0399999999999998	0.28	-1	-1	3	1	0	0.78	1	0	0	0	2	1	0	0	1	0	0	0
O92284	GLYCO_RABVC	Glycoprotein	G	Rabies virus (strain CVS-11) (RABV)	524	Uniprot	MVPQVLLFVPLLGFSLCFGKFPIYTIPDKLGPWSPIDIHHLSCPNNLVVEDEGCTNLSEFSYMELKVGYISAIKVNGFTCTGVVTEAETYTNFVGYVTTTFKRKHFRPTPDACRAAYNWKMAGDPRYEESLHNPYPDYHWLRTVRTTKESLIIISPSVTDLDPYDKSLHSRVFPGGKCSGITVSSTYCSTNHDYTIWMPENPRPRTPCDIFTNSRGKRASKGNKTCGFVDERGLYKSLKGACRLKLCGVLGLRLMDGTWVAMQTSDETKWCPPDQLVNLHDFRSDEIEHLVVEELVKKREECLDALESIMTTKSVSFRRLSHLRKLVPGFGKAYTIFNKTLMEADAHYKSVRTWNEIIPSKGCLKVGGRCHPHVNGVFFNGIILGPDGHVLIPEMQSSL…	LIPID 480; /note="S-palmitoyl cysteine; by host"; /evidence="ECO:0000250"	type I/III	20	459	Extracellular	KFPIYTIPDKLGPWSPIDIHHLSCPNNLVVEDEGCTNLSEFSYMELKVGYISAIKVNGFTCTGVVTEAETYTNFVGYVTTTFKRKHFRPTPDACRAAYNWKMAGDPRYEESLHNPYPDYHWLRTVRTTKESLIIISPSVTDLDPYDKSLHSRVFPGGKCSGITVSSTYCSTNHDYTIWMPENPRPRTPCDIFTNSRGKRASKGNKTCGFVDERGLYKSLKGACRLKLCGVLGLRLMDGTWVAMQTSDETKWCPPDQLVNLHDFRSDEIEHLVVEELVKKREECLDALESIMTTKSVSFRRLSHLRKLVPGFGKAYTIFNKTLMEADAHYKSVRTWNEIIPSKGCLKVGGRCHPHVNGVFFNGIILGPDGHVLIPEMQSSLLQQHMELLKSSVIPLMHPL…	orientation_not_applicable	302	cytoplasmic_type_not_applicable	head	440	282	157	0.642369	0.5755258126195029	222	KKREE	LDALE	0	0	-3.86	0.47999999999999987	3	0.38	1	-2	5	2	0	1.7600000000000002	0	0	0	0	2	2	0	0	0	0	0	0
O92284	GLYCO_RABVC	Glycoprotein	G	Rabies virus (strain CVS-11) (RABV)	524	Uniprot	MVPQVLLFVPLLGFSLCFGKFPIYTIPDKLGPWSPIDIHHLSCPNNLVVEDEGCTNLSEFSYMELKVGYISAIKVNGFTCTGVVTEAETYTNFVGYVTTTFKRKHFRPTPDACRAAYNWKMAGDPRYEESLHNPYPDYHWLRTVRTTKESLIIISPSVTDLDPYDKSLHSRVFPGGKCSGITVSSTYCSTNHDYTIWMPENPRPRTPCDIFTNSRGKRASKGNKTCGFVDERGLYKSLKGACRLKLCGVLGLRLMDGTWVAMQTSDETKWCPPDQLVNLHDFRSDEIEHLVVEELVKKREECLDALESIMTTKSVSFRRLSHLRKLVPGFGKAYTIFNKTLMEADAHYKSVRTWNEIIPSKGCLKVGGRCHPHVNGVFFNGIILGPDGHVLIPEMQSSL…	LIPID 480; /note="S-palmitoyl cysteine; by host"; /evidence="ECO:0000250"	type I/III	20	459	Extracellular	KFPIYTIPDKLGPWSPIDIHHLSCPNNLVVEDEGCTNLSEFSYMELKVGYISAIKVNGFTCTGVVTEAETYTNFVGYVTTTFKRKHFRPTPDACRAAYNWKMAGDPRYEESLHNPYPDYHWLRTVRTTKESLIIISPSVTDLDPYDKSLHSRVFPGGKCSGITVSSTYCSTNHDYTIWMPENPRPRTPCDIFTNSRGKRASKGNKTCGFVDERGLYKSLKGACRLKLCGVLGLRLMDGTWVAMQTSDETKWCPPDQLVNLHDFRSDEIEHLVVEELVKKREECLDALESIMTTKSVSFRRLSHLRKLVPGFGKAYTIFNKTLMEADAHYKSVRTWNEIIPSKGCLKVGGRCHPHVNGVFFNGIILGPDGHVLIPEMQSSLLQQHMELLKSSVIPLMHPL…	orientation_not_applicable	363	cytoplasmic_type_not_applicable	head	440	343	96	0.7813211845102506	0.6921606118546845	161	IPSKG	LKVGG	0	0	-0.44	0.6599999999999999	0.3	-0.06	1	1	1	1	0.78	1.3599999999999999	0	0	0	0	0	0	0	0	0	0	0	0
O92284	GLYCO_RABVC	Glycoprotein	G	Rabies virus (strain CVS-11) (RABV)	524	Uniprot	MVPQVLLFVPLLGFSLCFGKFPIYTIPDKLGPWSPIDIHHLSCPNNLVVEDEGCTNLSEFSYMELKVGYISAIKVNGFTCTGVVTEAETYTNFVGYVTTTFKRKHFRPTPDACRAAYNWKMAGDPRYEESLHNPYPDYHWLRTVRTTKESLIIISPSVTDLDPYDKSLHSRVFPGGKCSGITVSSTYCSTNHDYTIWMPENPRPRTPCDIFTNSRGKRASKGNKTCGFVDERGLYKSLKGACRLKLCGVLGLRLMDGTWVAMQTSDETKWCPPDQLVNLHDFRSDEIEHLVVEELVKKREECLDALESIMTTKSVSFRRLSHLRKLVPGFGKAYTIFNKTLMEADAHYKSVRTWNEIIPSKGCLKVGGRCHPHVNGVFFNGIILGPDGHVLIPEMQSSL…	LIPID 480; /note="S-palmitoyl cysteine; by host"; /evidence="ECO:0000250"	type I/III	20	459	Extracellular	KFPIYTIPDKLGPWSPIDIHHLSCPNNLVVEDEGCTNLSEFSYMELKVGYISAIKVNGFTCTGVVTEAETYTNFVGYVTTTFKRKHFRPTPDACRAAYNWKMAGDPRYEESLHNPYPDYHWLRTVRTTKESLIIISPSVTDLDPYDKSLHSRVFPGGKCSGITVSSTYCSTNHDYTIWMPENPRPRTPCDIFTNSRGKRASKGNKTCGFVDERGLYKSLKGACRLKLCGVLGLRLMDGTWVAMQTSDETKWCPPDQLVNLHDFRSDEIEHLVVEELVKKREECLDALESIMTTKSVSFRRLSHLRKLVPGFGKAYTIFNKTLMEADAHYKSVRTWNEIIPSKGCLKVGGRCHPHVNGVFFNGIILGPDGHVLIPEMQSSLLQQHMELLKSSVIPLMHPL…	orientation_not_applicable	370	cytoplasmic_type_not_applicable	head	440	350	89	0.7972665148063781	0.7055449330783938	154	KVGGR	HPHVN	0	0	-1	-1.46	0.9	-0.46	2	1	2	1	0.58	0.58	0	0	0	1	0	0	0	0	0	0	0	2
P03230	LMP1_EBVB9	Latent membrane protein 1 (LMP-1) (Protein p63) [Cleaved into: Protein p25]	LMP1 BNLF1	Epstein-Barr virus (strain B95-8) (HHV-4) (Human herpesvirus 4)	386	Swisspalm	MEHDLERGPPGPRRPPRGPPLSSSLGLALLLLLLALLFWLYIVMSDWTGGALLVLYSFALMLIIIILIIFIFRRDLLCPLGALCILLLMITLLLIALWNLHGQALFLGIVLFIFGCLLVLGIWIYLLEMLWRLGATIWQLLAFFLAFFLDLILLIIALYLQQNWWTLLVDLLWLLLFLAILIWMYYHGQRHSDEHHHDDSLPHPQQATDDSGHESDSNSNEGRHHLLVSGAGDGPPLCSQNLGAPGGGPDNGPQDPDNTDDNGPQDPDNTDDNGPHDPLPQDPDNTDDNGPQDPDNTDDNGPHDPLPHSPSDSAGNDGGPPQLTEEVENKGGDQGPPLMTDGGGGHSHDSGHGGGDPHLPTLLLGSSGSGGDDDDPHGPVQLSYYD	LIPID 78; /note="S-palmitoyl cysteine; by host"	multi	76	96	Transmembrane	LLCPLGALCILLLMITLLLIA	outward	78	cytoplasmic_type_not_applicable	extracellular_type_not_applicable	21	2	18	0.1	0.2	308	RRDLL	PLGAL	0	0	-0.98	1.48	1.08	-0.82	1	0	3	0	1.56	1.7600000000000002	0	0	0	0	1	0	0	0	0	0	0	0
P03230	LMP1_EBVB9	Latent membrane protein 1 (LMP-1) (Protein p63) [Cleaved into: Protein p25]	LMP1 BNLF1	Epstein-Barr virus (strain B95-8) (HHV-4) (Human herpesvirus 4)	386	Swisspalm	MEHDLERGPPGPRRPPRGPPLSSSLGLALLLLLLALLFWLYIVMSDWTGGALLVLYSFALMLIIIILIIFIFRRDLLCPLGALCILLLMITLLLIALWNLHGQALFLGIVLFIFGCLLVLGIWIYLLEMLWRLGATIWQLLAFFLAFFLDLILLIIALYLQQNWWTLLVDLLWLLLFLAILIWMYYHGQRHSDEHHHDDSLPHPQQATDDSGHESDSNSNEGRHHLLVSGAGDGPPLCSQNLGAPGGGPDNGPQDPDNTDDNGPQDPDNTDDNGPHDPLPQDPDNTDDNGPQDPDNTDDNGPHDPLPHSPSDSAGNDGGPPQLTEEVENKGGDQGPPLMTDGGGGHSHDSGHGGGDPHLPTLLLGSSGSGGDDDDPHGPVQLSYYD	LIPID 78; /note="S-palmitoyl cysteine; by host"	multi	76	96	Transmembrane	LLCPLGALCILLLMITLLLIA	outward	84	cytoplasmic_type_not_applicable	extracellular_type_not_applicable	21	8	12	0.4	0.21558441558441557	302	PLGAL	ILLLM	0	0	1.48	3.56	-0.82	-1.7	0	0	0	0	1.7600000000000002	3.12	0	0	0	0	0	0	0	0	0	0	0	0
P03230	LMP1_EBVB9	Latent membrane protein 1 (LMP-1) (Protein p63) [Cleaved into: Protein p25]	LMP1 BNLF1	Epstein-Barr virus (strain B95-8) (HHV-4) (Human herpesvirus 4)	386	Swisspalm	MEHDLERGPPGPRRPPRGPPLSSSLGLALLLLLLALLFWLYIVMSDWTGGALLVLYSFALMLIIIILIIFIFRRDLLCPLGALCILLLMITLLLIALWNLHGQALFLGIVLFIFGCLLVLGIWIYLLEMLWRLGATIWQLLAFFLAFFLDLILLIIALYLQQNWWTLLVDLLWLLLFLAILIWMYYHGQRHSDEHHHDDSLPHPQQATDDSGHESDSNSNEGRHHLLVSGAGDGPPLCSQNLGAPGGGPDNGPQDPDNTDDNGPQDPDNTDDNGPHDPLPQDPDNTDDNGPQDPDNTDDNGPHDPLPHSPSDSAGNDGGPPQLTEEVENKGGDQGPPLMTDGGGGHSHDSGHGGGDPHLPTLLLGSSGSGGDDDDPHGPVQLSYYD	LIPID 78; /note="S-palmitoyl cysteine; by host"	multi	107	127	Transmembrane	LGIVLFIFGCLLVLGIWIYLL	inward	116	cytoplasmic_type_not_applicable	extracellular_type_not_applicable	21	9	11	0.45	0.2987012987012987	270	LFIFG	LLVLG	0	0	2.6999999999999997	3.04	-1.72	-1.38	0	0	0	0	1.56	2.92	2	0	0	0	0	0	0	0	0	0	0	0
P03230	LMP1_EBVB9	Latent membrane protein 1 (LMP-1) (Protein p63) [Cleaved into: Protein p25]	LMP1 BNLF1	Epstein-Barr virus (strain B95-8) (HHV-4) (Human herpesvirus 4)	386	Swisspalm	MEHDLERGPPGPRRPPRGPPLSSSLGLALLLLLLALLFWLYIVMSDWTGGALLVLYSFALMLIIIILIIFIFRRDLLCPLGALCILLLMITLLLIALWNLHGQALFLGIVLFIFGCLLVLGIWIYLLEMLWRLGATIWQLLAFFLAFFLDLILLIIALYLQQNWWTLLVDLLWLLLFLAILIWMYYHGQRHSDEHHHDDSLPHPQQATDDSGHESDSNSNEGRHHLLVSGAGDGPPLCSQNLGAPGGGPDNGPQDPDNTDDNGPQDPDNTDDNGPHDPLPQDPDNTDDNGPQDPDNTDDNGPHDPLPHSPSDSAGNDGGPPQLTEEVENKGGDQGPPLMTDGGGGHSHDSGHGGGDPHLPTLLLGSSGSGGDDDDPHGPVQLSYYD	LIPID 78; /note="S-palmitoyl cysteine; by host"	multi	185	386	Cytoplasmic	YYHGQRHSDEHHHDDSLPHPQQATDDSGHESDSNSNEGRHHLLVSGAGDGPPLCSQNLGAPGGGPDNGPQDPDNTDDNGPQDPDNTDDNGPHDPLPQDPDNTDDNGPQDPDNTDDNGPHDPLPHSPSDSAGNDGGPPQLTEEVENKGGDQGPPLMTDGGGGHSHDSGHGGGDPHLPTLLLGSSGSGGDDDDPHGPVQLSYYD	orientation_not_applicable	238	tail	extracellular_type_not_applicable	202	53	148	0.263682	0.6155844155844156	148	DGPPL	SQNLG	0	0	-0.66	-0.88	0.24	-0.22	-1	0	1	0	0.78	0.78	0	0	0	1	1	0	0	0	0	0	0	0
P03315	POLS_SFV	Structural polyprotein (p130) [Cleaved into: Capsid protein (EC 3.4.21.90) (Coat protein) (C); Precursor of protein E3/E2 (p62) (pE2); Assembly protein E3; Spike glycoprotein E2 (E2 envelope glycoprotein); 6K protein; Spike glycoprotein E1 (E1 envelope glycoprotein)]	NA	Semliki forest virus (SFV)	1253	Uniprot	MNYIPTQTFYGRRWRPRPAARPWPLQATPVAPVVPDFQAQQMQQLISAVNALTMRQNAIAPARPPKPKKKKTTKPKPKTQPKKINGKTQQQKKKDKQADKKKKKPGKRERMCMKIENDCIFEVKHEGKVTGYACLVGDKVMKPAHVKGVIDNADLAKLAFKKSSKYDLECAQIPVHMRSDASKYTHEKPEGHYNWHHGAVQYSGGRFTIPTGAGKPGDSGRPIFDNKGRVVAIVLGGANEGSRTALSVVTWNKDMVTRVTPEGSEEWSAPLITAMCVLANATFPCFQPPCVPCCYENNAEATLRMLEDNVDRPGYYDLLQAALTCRNGTRHRRSVSQHFNVYKATRPYIAYCADCGAGHSCHSPVAIEAVRSEATDGMLKIQFSAQIGIDKSDNHDYTK…	LIPID 718; /note="S-palmitoyl cysteine; by host"; /evidence="ECO:0000255"; LIPID 728; /note="S-palmitoyl cysteine; by host"; /evidence="ECO:0000250"; LIPID 748; /note="S-palmitoyl cysteine; by host"; /evidence="ECO:0000250"; LIPID 749; /note="S-palmitoyl cysteine; by host"; /evidence="ECO:0000250"; LIPID 1248; /note="S-stearoyl cysteine; by host"; /evidence="ECO:0000269|PubMed:3143715"	multi	702	722	Transmembrane	AVVGMSLLALISIFASCYMLV	inward	718	cytoplasmic_type_not_applicable	extracellular_type_not_applicable	21	16	4	0.8	0.5726837060702875	535	SIFAS	YMLVA	0	0	1.5000000000000002	2.08	-0.84	-1.48	0	0	0	0	0.9800000000000001	1.56	1	1	0	0	0	0	0	1	0	0	0	0
P03315	POLS_SFV	Structural polyprotein (p130) [Cleaved into: Capsid protein (EC 3.4.21.90) (Coat protein) (C); Precursor of protein E3/E2 (p62) (pE2); Assembly protein E3; Spike glycoprotein E2 (E2 envelope glycoprotein); 6K protein; Spike glycoprotein E1 (E1 envelope glycoprotein)]	NA	Semliki forest virus (SFV)	1253	Uniprot	MNYIPTQTFYGRRWRPRPAARPWPLQATPVAPVVPDFQAQQMQQLISAVNALTMRQNAIAPARPPKPKKKKTTKPKPKTQPKKINGKTQQQKKKDKQADKKKKKPGKRERMCMKIENDCIFEVKHEGKVTGYACLVGDKVMKPAHVKGVIDNADLAKLAFKKSSKYDLECAQIPVHMRSDASKYTHEKPEGHYNWHHGAVQYSGGRFTIPTGAGKPGDSGRPIFDNKGRVVAIVLGGANEGSRTALSVVTWNKDMVTRVTPEGSEEWSAPLITAMCVLANATFPCFQPPCVPCCYENNAEATLRMLEDNVDRPGYYDLLQAALTCRNGTRHRRSVSQHFNVYKATRPYIAYCADCGAGHSCHSPVAIEAVRSEATDGMLKIQFSAQIGIDKSDNHDYTK…	LIPID 718; /note="S-palmitoyl cysteine; by host"; /evidence="ECO:0000255"; LIPID 728; /note="S-palmitoyl cysteine; by host"; /evidence="ECO:0000250"; LIPID 748; /note="S-palmitoyl cysteine; by host"; /evidence="ECO:0000250"; LIPID 749; /note="S-palmitoyl cysteine; by host"; /evidence="ECO:0000250"; LIPID 1248; /note="S-stearoyl cysteine; by host"; /evidence="ECO:0000269|PubMed:3143715"	multi	771	791	Transmembrane	ALFWLEFAAPVACILIITYCL	inward	783	cytoplasmic_type_not_applicable	extracellular_type_not_applicable	21	12	8	0.6	0.6246006389776357	470	AAPVA	ILIIT	0	0	1.6	3.3200000000000003	-0.6	-1.52	0	0	0	0	1.1800000000000002	3.12	0	0	0	0	0	0	0	0	0	0	0	0
P03315	POLS_SFV	Structural polyprotein (p130) [Cleaved into: Capsid protein (EC 3.4.21.90) (Coat protein) (C); Precursor of protein E3/E2 (p62) (pE2); Assembly protein E3; Spike glycoprotein E2 (E2 envelope glycoprotein); 6K protein; Spike glycoprotein E1 (E1 envelope glycoprotein)]	NA	Semliki forest virus (SFV)	1253	Uniprot	MNYIPTQTFYGRRWRPRPAARPWPLQATPVAPVVPDFQAQQMQQLISAVNALTMRQNAIAPARPPKPKKKKTTKPKPKTQPKKINGKTQQQKKKDKQADKKKKKPGKRERMCMKIENDCIFEVKHEGKVTGYACLVGDKVMKPAHVKGVIDNADLAKLAFKKSSKYDLECAQIPVHMRSDASKYTHEKPEGHYNWHHGAVQYSGGRFTIPTGAGKPGDSGRPIFDNKGRVVAIVLGGANEGSRTALSVVTWNKDMVTRVTPEGSEEWSAPLITAMCVLANATFPCFQPPCVPCCYENNAEATLRMLEDNVDRPGYYDLLQAALTCRNGTRHRRSVSQHFNVYKATRPYIAYCADCGAGHSCHSPVAIEAVRSEATDGMLKIQFSAQIGIDKSDNHDYTK…	LIPID 718; /note="S-palmitoyl cysteine; by host"; /evidence="ECO:0000255"; LIPID 728; /note="S-palmitoyl cysteine; by host"; /evidence="ECO:0000250"; LIPID 748; /note="S-palmitoyl cysteine; by host"; /evidence="ECO:0000250"; LIPID 749; /note="S-palmitoyl cysteine; by host"; /evidence="ECO:0000250"; LIPID 1248; /note="S-stearoyl cysteine; by host"; /evidence="ECO:0000269|PubMed:3143715"	multi	771	791	Transmembrane	ALFWLEFAAPVACILIITYCL	inward	790	cytoplasmic_type_not_applicable	extracellular_type_not_applicable	21	19	1	0.95	0.6301916932907349	463	LIITY	LRNVL	0	0	2.16	0.76	-1.62	-0.38	0	1	0	1	2.34	2.1399999999999997	1	0	0	1	0	0	1	0	0	0	0	0
P03315	POLS_SFV	Structural polyprotein (p130) [Cleaved into: Capsid protein (EC 3.4.21.90) (Coat protein) (C); Precursor of protein E3/E2 (p62) (pE2); Assembly protein E3; Spike glycoprotein E2 (E2 envelope glycoprotein); 6K protein; Spike glycoprotein E1 (E1 envelope glycoprotein)]	NA	Semliki forest virus (SFV)	1253	Uniprot	MNYIPTQTFYGRRWRPRPAARPWPLQATPVAPVVPDFQAQQMQQLISAVNALTMRQNAIAPARPPKPKKKKTTKPKPKTQPKKINGKTQQQKKKDKQADKKKKKPGKRERMCMKIENDCIFEVKHEGKVTGYACLVGDKVMKPAHVKGVIDNADLAKLAFKKSSKYDLECAQIPVHMRSDASKYTHEKPEGHYNWHHGAVQYSGGRFTIPTGAGKPGDSGRPIFDNKGRVVAIVLGGANEGSRTALSVVTWNKDMVTRVTPEGSEEWSAPLITAMCVLANATFPCFQPPCVPCCYENNAEATLRMLEDNVDRPGYYDLLQAALTCRNGTRHRRSVSQHFNVYKATRPYIAYCADCGAGHSCHSPVAIEAVRSEATDGMLKIQFSAQIGIDKSDNHDYTK…	LIPID 718; /note="S-palmitoyl cysteine; by host"; /evidence="ECO:0000255"; LIPID 728; /note="S-palmitoyl cysteine; by host"; /evidence="ECO:0000250"; LIPID 748; /note="S-palmitoyl cysteine; by host"; /evidence="ECO:0000250"; LIPID 749; /note="S-palmitoyl cysteine; by host"; /evidence="ECO:0000250"; LIPID 1248; /note="S-stearoyl cysteine; by host"; /evidence="ECO:0000269|PubMed:3143715"	multi	793	813	Transmembrane	NVLCCCKSLSFLVLLSLGATA	outward	796	cytoplasmic_type_not_applicable	extracellular_type_not_applicable	21	3	17	0.15	0.6349840255591054	457	LRNVL	CCKSL	0	6	0.76	0.82	-0.38	-0.1	1	1	1	1	2.1399999999999997	0.78	0	0	1	0	0	0	0	0	0	0	0	0
P03315	POLS_SFV	Structural polyprotein (p130) [Cleaved into: Capsid protein (EC 3.4.21.90) (Coat protein) (C); Precursor of protein E3/E2 (p62) (pE2); Assembly protein E3; Spike glycoprotein E2 (E2 envelope glycoprotein); 6K protein; Spike glycoprotein E1 (E1 envelope glycoprotein)]	NA	Semliki forest virus (SFV)	1253	Uniprot	MNYIPTQTFYGRRWRPRPAARPWPLQATPVAPVVPDFQAQQMQQLISAVNALTMRQNAIAPARPPKPKKKKTTKPKPKTQPKKINGKTQQQKKKDKQADKKKKKPGKRERMCMKIENDCIFEVKHEGKVTGYACLVGDKVMKPAHVKGVIDNADLAKLAFKKSSKYDLECAQIPVHMRSDASKYTHEKPEGHYNWHHGAVQYSGGRFTIPTGAGKPGDSGRPIFDNKGRVVAIVLGGANEGSRTALSVVTWNKDMVTRVTPEGSEEWSAPLITAMCVLANATFPCFQPPCVPCCYENNAEATLRMLEDNVDRPGYYDLLQAALTCRNGTRHRRSVSQHFNVYKATRPYIAYCADCGAGHSCHSPVAIEAVRSEATDGMLKIQFSAQIGIDKSDNHDYTK…	LIPID 718; /note="S-palmitoyl cysteine; by host"; /evidence="ECO:0000255"; LIPID 728; /note="S-palmitoyl cysteine; by host"; /evidence="ECO:0000250"; LIPID 748; /note="S-palmitoyl cysteine; by host"; /evidence="ECO:0000250"; LIPID 749; /note="S-palmitoyl cysteine; by host"; /evidence="ECO:0000250"; LIPID 1248; /note="S-stearoyl cysteine; by host"; /evidence="ECO:0000269|PubMed:3143715"	multi	793	813	Transmembrane	NVLCCCKSLSFLVLLSLGATA	outward	797	cytoplasmic_type_not_applicable	extracellular_type_not_applicable	21	4	16	0.2	0.6357827476038339	456	RNVLC	CKSLS	4	4	0.5	0.15999999999999992	-0.22	0.15999999999999998	1	1	1	1	1.3599999999999999	0.78	0	0	1	0	0	0	0	0	0	0	0	0
P03315	POLS_SFV	Structural polyprotein (p130) [Cleaved into: Capsid protein (EC 3.4.21.90) (Coat protein) (C); Precursor of protein E3/E2 (p62) (pE2); Assembly protein E3; Spike glycoprotein E2 (E2 envelope glycoprotein); 6K protein; Spike glycoprotein E1 (E1 envelope glycoprotein)]	NA	Semliki forest virus (SFV)	1253	Uniprot	MNYIPTQTFYGRRWRPRPAARPWPLQATPVAPVVPDFQAQQMQQLISAVNALTMRQNAIAPARPPKPKKKKTTKPKPKTQPKKINGKTQQQKKKDKQADKKKKKPGKRERMCMKIENDCIFEVKHEGKVTGYACLVGDKVMKPAHVKGVIDNADLAKLAFKKSSKYDLECAQIPVHMRSDASKYTHEKPEGHYNWHHGAVQYSGGRFTIPTGAGKPGDSGRPIFDNKGRVVAIVLGGANEGSRTALSVVTWNKDMVTRVTPEGSEEWSAPLITAMCVLANATFPCFQPPCVPCCYENNAEATLRMLEDNVDRPGYYDLLQAALTCRNGTRHRRSVSQHFNVYKATRPYIAYCADCGAGHSCHSPVAIEAVRSEATDGMLKIQFSAQIGIDKSDNHDYTK…	LIPID 718; /note="S-palmitoyl cysteine; by host"; /evidence="ECO:0000255"; LIPID 728; /note="S-palmitoyl cysteine; by host"; /evidence="ECO:0000250"; LIPID 748; /note="S-palmitoyl cysteine; by host"; /evidence="ECO:0000250"; LIPID 749; /note="S-palmitoyl cysteine; by host"; /evidence="ECO:0000250"; LIPID 1248; /note="S-stearoyl cysteine; by host"; /evidence="ECO:0000269|PubMed:3143715"	multi	793	813	Transmembrane	NVLCCCKSLSFLVLLSLGATA	outward	798	cytoplasmic_type_not_applicable	extracellular_type_not_applicable	21	5	15	0.25	0.6365814696485623	455	NVLCC	KSLSF	6	0	1.9	0.2199999999999999	-1.02	-0.14	0	1	0	1	1.3599999999999999	0.78	0	1	1	0	0	0	0	0	0	0	0	0
P03315	POLS_SFV	Structural polyprotein (p130) [Cleaved into: Capsid protein (EC 3.4.21.90) (Coat protein) (C); Precursor of protein E3/E2 (p62) (pE2); Assembly protein E3; Spike glycoprotein E2 (E2 envelope glycoprotein); 6K protein; Spike glycoprotein E1 (E1 envelope glycoprotein)]	NA	Semliki forest virus (SFV)	1253	Uniprot	MNYIPTQTFYGRRWRPRPAARPWPLQATPVAPVVPDFQAQQMQQLISAVNALTMRQNAIAPARPPKPKKKKTTKPKPKTQPKKINGKTQQQKKKDKQADKKKKKPGKRERMCMKIENDCIFEVKHEGKVTGYACLVGDKVMKPAHVKGVIDNADLAKLAFKKSSKYDLECAQIPVHMRSDASKYTHEKPEGHYNWHHGAVQYSGGRFTIPTGAGKPGDSGRPIFDNKGRVVAIVLGGANEGSRTALSVVTWNKDMVTRVTPEGSEEWSAPLITAMCVLANATFPCFQPPCVPCCYENNAEATLRMLEDNVDRPGYYDLLQAALTCRNGTRHRRSVSQHFNVYKATRPYIAYCADCGAGHSCHSPVAIEAVRSEATDGMLKIQFSAQIGIDKSDNHDYTK…	LIPID 718; /note="S-palmitoyl cysteine; by host"; /evidence="ECO:0000255"; LIPID 728; /note="S-palmitoyl cysteine; by host"; /evidence="ECO:0000250"; LIPID 748; /note="S-palmitoyl cysteine; by host"; /evidence="ECO:0000250"; LIPID 749; /note="S-palmitoyl cysteine; by host"; /evidence="ECO:0000250"; LIPID 1248; /note="S-stearoyl cysteine; by host"; /evidence="ECO:0000269|PubMed:3143715"	multi	1231	1251	Transmembrane	GLGAFAIGAILVLVVVTCIGL	inward	1248	cytoplasmic_type_not_applicable	extracellular_type_not_applicable	21	17	3	0.85	0.9960063897763578	5	LVVVT	IGLRR	0	0	3.1399999999999997	-0.22	-1.34	0.48	0	2	0	2	2.52	1.56	0	0	0	0	0	0	0	0	0	0	0	0
P03315	POLS_SFV	Structural polyprotein (p130) [Cleaved into: Capsid protein (EC 3.4.21.90) (Coat protein) (C); Precursor of protein E3/E2 (p62) (pE2); Assembly protein E3; Spike glycoprotein E2 (E2 envelope glycoprotein); 6K protein; Spike glycoprotein E1 (E1 envelope glycoprotein)]	NA	Semliki forest virus (SFV)	1253	Uniprot	MNYIPTQTFYGRRWRPRPAARPWPLQATPVAPVVPDFQAQQMQQLISAVNALTMRQNAIAPARPPKPKKKKTTKPKPKTQPKKINGKTQQQKKKDKQADKKKKKPGKRERMCMKIENDCIFEVKHEGKVTGYACLVGDKVMKPAHVKGVIDNADLAKLAFKKSSKYDLECAQIPVHMRSDASKYTHEKPEGHYNWHHGAVQYSGGRFTIPTGAGKPGDSGRPIFDNKGRVVAIVLGGANEGSRTALSVVTWNKDMVTRVTPEGSEEWSAPLITAMCVLANATFPCFQPPCVPCCYENNAEATLRMLEDNVDRPGYYDLLQAALTCRNGTRHRRSVSQHFNVYKATRPYIAYCADCGAGHSCHSPVAIEAVRSEATDGMLKIQFSAQIGIDKSDNHDYTK…	LIPID 718; /note="S-palmitoyl cysteine; by host"; /evidence="ECO:0000255"; LIPID 728; /note="S-palmitoyl cysteine; by host"; /evidence="ECO:0000250"; LIPID 748; /note="S-palmitoyl cysteine; by host"; /evidence="ECO:0000250"; LIPID 749; /note="S-palmitoyl cysteine; by host"; /evidence="ECO:0000250"; LIPID 1248; /note="S-stearoyl cysteine; by host"; /evidence="ECO:0000269|PubMed:3143715"	multi	268	701	Extracellular	SAPLITAMCVLANATFPCFQPPCVPCCYENNAEATLRMLEDNVDRPGYYDLLQAALTCRNGTRHRRSVSQHFNVYKATRPYIAYCADCGAGHSCHSPVAIEAVRSEATDGMLKIQFSAQIGIDKSDNHDYTKIRYADGHAIENAVRSSLKVATSGDCFVHGTMGHFILAKCPPGEFLQVSIQDTRNAVRACRIQYHHDPQPVGREKFTIRPHYGKEIPCTTYQQTTAETVEEIDMHMPPDTPDRTLLSQQSGNVKITVGGKKVKYNCTCGTGNVGTTNSDMTINTCLIEQCHVSVTDHKKWQFNSPFVPRADEPARKGKVHIPFPLDNITCRVPMAREPTVIHGKREVTLHLHPDHPTLFSYRTLGEDPQYHEEWVTAAVERTIPVPVDGMEYHWGNND…	orientation_not_applicable	276	cytoplasmic_type_not_applicable	loop	434	8	425	0.018475750577367205	0.21964856230031948	977	LITAM	VLANA	0	0	2.2600000000000002	1.6200000000000003	-1.16	-0.82	0	0	0	0	1.7600000000000002	1.7600000000000002	0	0	0	1	0	0	0	0	0	0	0	0
P03315	POLS_SFV	Structural polyprotein (p130) [Cleaved into: Capsid protein (EC 3.4.21.90) (Coat protein) (C); Precursor of protein E3/E2 (p62) (pE2); Assembly protein E3; Spike glycoprotein E2 (E2 envelope glycoprotein); 6K protein; Spike glycoprotein E1 (E1 envelope glycoprotein)]	NA	Semliki forest virus (SFV)	1253	Uniprot	MNYIPTQTFYGRRWRPRPAARPWPLQATPVAPVVPDFQAQQMQQLISAVNALTMRQNAIAPARPPKPKKKKTTKPKPKTQPKKINGKTQQQKKKDKQADKKKKKPGKRERMCMKIENDCIFEVKHEGKVTGYACLVGDKVMKPAHVKGVIDNADLAKLAFKKSSKYDLECAQIPVHMRSDASKYTHEKPEGHYNWHHGAVQYSGGRFTIPTGAGKPGDSGRPIFDNKGRVVAIVLGGANEGSRTALSVVTWNKDMVTRVTPEGSEEWSAPLITAMCVLANATFPCFQPPCVPCCYENNAEATLRMLEDNVDRPGYYDLLQAALTCRNGTRHRRSVSQHFNVYKATRPYIAYCADCGAGHSCHSPVAIEAVRSEATDGMLKIQFSAQIGIDKSDNHDYTK…	LIPID 718; /note="S-palmitoyl cysteine; by host"; /evidence="ECO:0000255"; LIPID 728; /note="S-palmitoyl cysteine; by host"; /evidence="ECO:0000250"; LIPID 748; /note="S-palmitoyl cysteine; by host"; /evidence="ECO:0000250"; LIPID 749; /note="S-palmitoyl cysteine; by host"; /evidence="ECO:0000250"; LIPID 1248; /note="S-stearoyl cysteine; by host"; /evidence="ECO:0000269|PubMed:3143715"	multi	268	701	Extracellular	SAPLITAMCVLANATFPCFQPPCVPCCYENNAEATLRMLEDNVDRPGYYDLLQAALTCRNGTRHRRSVSQHFNVYKATRPYIAYCADCGAGHSCHSPVAIEAVRSEATDGMLKIQFSAQIGIDKSDNHDYTKIRYADGHAIENAVRSSLKVATSGDCFVHGTMGHFILAKCPPGEFLQVSIQDTRNAVRACRIQYHHDPQPVGREKFTIRPHYGKEIPCTTYQQTTAETVEEIDMHMPPDTPDRTLLSQQSGNVKITVGGKKVKYNCTCGTGNVGTTNSDMTINTCLIEQCHVSVTDHKKWQFNSPFVPRADEPARKGKVHIPFPLDNITCRVPMAREPTVIHGKREVTLHLHPDHPTLFSYRTLGEDPQYHEEWVTAAVERTIPVPVDGMEYHWGNND…	orientation_not_applicable	285	cytoplasmic_type_not_applicable	loop	434	17	416	0.039261	0.2268370607028754	968	NATFP	FQPPC	0	1	-0.24	-0.28	-0.64	-0.66	0	0	0	0	0.2	0	1	1	1	0	0	0	0	0	0	0	0	0
P03315	POLS_SFV	Structural polyprotein (p130) [Cleaved into: Capsid protein (EC 3.4.21.90) (Coat protein) (C); Precursor of protein E3/E2 (p62) (pE2); Assembly protein E3; Spike glycoprotein E2 (E2 envelope glycoprotein); 6K protein; Spike glycoprotein E1 (E1 envelope glycoprotein)]	NA	Semliki forest virus (SFV)	1253	Uniprot	MNYIPTQTFYGRRWRPRPAARPWPLQATPVAPVVPDFQAQQMQQLISAVNALTMRQNAIAPARPPKPKKKKTTKPKPKTQPKKINGKTQQQKKKDKQADKKKKKPGKRERMCMKIENDCIFEVKHEGKVTGYACLVGDKVMKPAHVKGVIDNADLAKLAFKKSSKYDLECAQIPVHMRSDASKYTHEKPEGHYNWHHGAVQYSGGRFTIPTGAGKPGDSGRPIFDNKGRVVAIVLGGANEGSRTALSVVTWNKDMVTRVTPEGSEEWSAPLITAMCVLANATFPCFQPPCVPCCYENNAEATLRMLEDNVDRPGYYDLLQAALTCRNGTRHRRSVSQHFNVYKATRPYIAYCADCGAGHSCHSPVAIEAVRSEATDGMLKIQFSAQIGIDKSDNHDYTK…	LIPID 718; /note="S-palmitoyl cysteine; by host"; /evidence="ECO:0000255"; LIPID 728; /note="S-palmitoyl cysteine; by host"; /evidence="ECO:0000250"; LIPID 748; /note="S-palmitoyl cysteine; by host"; /evidence="ECO:0000250"; LIPID 749; /note="S-palmitoyl cysteine; by host"; /evidence="ECO:0000250"; LIPID 1248; /note="S-stearoyl cysteine; by host"; /evidence="ECO:0000269|PubMed:3143715"	multi	268	701	Extracellular	SAPLITAMCVLANATFPCFQPPCVPCCYENNAEATLRMLEDNVDRPGYYDLLQAALTCRNGTRHRRSVSQHFNVYKATRPYIAYCADCGAGHSCHSPVAIEAVRSEATDGMLKIQFSAQIGIDKSDNHDYTKIRYADGHAIENAVRSSLKVATSGDCFVHGTMGHFILAKCPPGEFLQVSIQDTRNAVRACRIQYHHDPQPVGREKFTIRPHYGKEIPCTTYQQTTAETVEEIDMHMPPDTPDRTLLSQQSGNVKITVGGKKVKYNCTCGTGNVGTTNSDMTINTCLIEQCHVSVTDHKKWQFNSPFVPRADEPARKGKVHIPFPLDNITCRVPMAREPTVIHGKREVTLHLHPDHPTLFSYRTLGEDPQYHEEWVTAAVERTIPVPVDGMEYHWGNND…	orientation_not_applicable	290	cytoplasmic_type_not_applicable	loop	434	22	411	0.050808314087759814	0.23083067092651757	963	CFQPP	VPCCY	1	2	-0.28	1.26	-0.66	-1.16	0	0	0	0	0	0.58	1	1	0	0	0	0	0	1	0	0	0	0
P03315	POLS_SFV	Structural polyprotein (p130) [Cleaved into: Capsid protein (EC 3.4.21.90) (Coat protein) (C); Precursor of protein E3/E2 (p62) (pE2); Assembly protein E3; Spike glycoprotein E2 (E2 envelope glycoprotein); 6K protein; Spike glycoprotein E1 (E1 envelope glycoprotein)]	NA	Semliki forest virus (SFV)	1253	Uniprot	MNYIPTQTFYGRRWRPRPAARPWPLQATPVAPVVPDFQAQQMQQLISAVNALTMRQNAIAPARPPKPKKKKTTKPKPKTQPKKINGKTQQQKKKDKQADKKKKKPGKRERMCMKIENDCIFEVKHEGKVTGYACLVGDKVMKPAHVKGVIDNADLAKLAFKKSSKYDLECAQIPVHMRSDASKYTHEKPEGHYNWHHGAVQYSGGRFTIPTGAGKPGDSGRPIFDNKGRVVAIVLGGANEGSRTALSVVTWNKDMVTRVTPEGSEEWSAPLITAMCVLANATFPCFQPPCVPCCYENNAEATLRMLEDNVDRPGYYDLLQAALTCRNGTRHRRSVSQHFNVYKATRPYIAYCADCGAGHSCHSPVAIEAVRSEATDGMLKIQFSAQIGIDKSDNHDYTK…	LIPID 718; /note="S-palmitoyl cysteine; by host"; /evidence="ECO:0000255"; LIPID 728; /note="S-palmitoyl cysteine; by host"; /evidence="ECO:0000250"; LIPID 748; /note="S-palmitoyl cysteine; by host"; /evidence="ECO:0000250"; LIPID 749; /note="S-palmitoyl cysteine; by host"; /evidence="ECO:0000250"; LIPID 1248; /note="S-stearoyl cysteine; by host"; /evidence="ECO:0000269|PubMed:3143715"	multi	268	701	Extracellular	SAPLITAMCVLANATFPCFQPPCVPCCYENNAEATLRMLEDNVDRPGYYDLLQAALTCRNGTRHRRSVSQHFNVYKATRPYIAYCADCGAGHSCHSPVAIEAVRSEATDGMLKIQFSAQIGIDKSDNHDYTKIRYADGHAIENAVRSSLKVATSGDCFVHGTMGHFILAKCPPGEFLQVSIQDTRNAVRACRIQYHHDPQPVGREKFTIRPHYGKEIPCTTYQQTTAETVEEIDMHMPPDTPDRTLLSQQSGNVKITVGGKKVKYNCTCGTGNVGTTNSDMTINTCLIEQCHVSVTDHKKWQFNSPFVPRADEPARKGKVHIPFPLDNITCRVPMAREPTVIHGKREVTLHLHPDHPTLFSYRTLGEDPQYHEEWVTAAVERTIPVPVDGMEYHWGNND…	orientation_not_applicable	293	cytoplasmic_type_not_applicable	loop	434	25	408	0.057736720554272515	0.23322683706070288	960	PPCVP	CYENN	1	4	0.38	-1.86	-0.5	0.02	0	-1	0	1	0.58	0	0	1	0	2	0	1	0	1	0	0	0	0
P03315	POLS_SFV	Structural polyprotein (p130) [Cleaved into: Capsid protein (EC 3.4.21.90) (Coat protein) (C); Precursor of protein E3/E2 (p62) (pE2); Assembly protein E3; Spike glycoprotein E2 (E2 envelope glycoprotein); 6K protein; Spike glycoprotein E1 (E1 envelope glycoprotein)]	NA	Semliki forest virus (SFV)	1253	Uniprot	MNYIPTQTFYGRRWRPRPAARPWPLQATPVAPVVPDFQAQQMQQLISAVNALTMRQNAIAPARPPKPKKKKTTKPKPKTQPKKINGKTQQQKKKDKQADKKKKKPGKRERMCMKIENDCIFEVKHEGKVTGYACLVGDKVMKPAHVKGVIDNADLAKLAFKKSSKYDLECAQIPVHMRSDASKYTHEKPEGHYNWHHGAVQYSGGRFTIPTGAGKPGDSGRPIFDNKGRVVAIVLGGANEGSRTALSVVTWNKDMVTRVTPEGSEEWSAPLITAMCVLANATFPCFQPPCVPCCYENNAEATLRMLEDNVDRPGYYDLLQAALTCRNGTRHRRSVSQHFNVYKATRPYIAYCADCGAGHSCHSPVAIEAVRSEATDGMLKIQFSAQIGIDKSDNHDYTK…	LIPID 718; /note="S-palmitoyl cysteine; by host"; /evidence="ECO:0000255"; LIPID 728; /note="S-palmitoyl cysteine; by host"; /evidence="ECO:0000250"; LIPID 748; /note="S-palmitoyl cysteine; by host"; /evidence="ECO:0000250"; LIPID 749; /note="S-palmitoyl cysteine; by host"; /evidence="ECO:0000250"; LIPID 1248; /note="S-stearoyl cysteine; by host"; /evidence="ECO:0000269|PubMed:3143715"	multi	268	701	Extracellular	SAPLITAMCVLANATFPCFQPPCVPCCYENNAEATLRMLEDNVDRPGYYDLLQAALTCRNGTRHRRSVSQHFNVYKATRPYIAYCADCGAGHSCHSPVAIEAVRSEATDGMLKIQFSAQIGIDKSDNHDYTKIRYADGHAIENAVRSSLKVATSGDCFVHGTMGHFILAKCPPGEFLQVSIQDTRNAVRACRIQYHHDPQPVGREKFTIRPHYGKEIPCTTYQQTTAETVEEIDMHMPPDTPDRTLLSQQSGNVKITVGGKKVKYNCTCGTGNVGTTNSDMTINTCLIEQCHVSVTDHKKWQFNSPFVPRADEPARKGKVHIPFPLDNITCRVPMAREPTVIHGKREVTLHLHPDHPTLFSYRTLGEDPQYHEEWVTAAVERTIPVPVDGMEYHWGNND…	orientation_not_applicable	294	cytoplasmic_type_not_applicable	loop	434	26	407	0.0600462	0.2340255591054313	959	PCVPC	YENNA	5	0	1.2	-2	-0.7	0.12000000000000002	0	-1	0	1	0.58	0.2	0	1	0	2	0	1	0	1	0	0	0	0
P03315	POLS_SFV	Structural polyprotein (p130) [Cleaved into: Capsid protein (EC 3.4.21.90) (Coat protein) (C); Precursor of protein E3/E2 (p62) (pE2); Assembly protein E3; Spike glycoprotein E2 (E2 envelope glycoprotein); 6K protein; Spike glycoprotein E1 (E1 envelope glycoprotein)]	NA	Semliki forest virus (SFV)	1253	Uniprot	MNYIPTQTFYGRRWRPRPAARPWPLQATPVAPVVPDFQAQQMQQLISAVNALTMRQNAIAPARPPKPKKKKTTKPKPKTQPKKINGKTQQQKKKDKQADKKKKKPGKRERMCMKIENDCIFEVKHEGKVTGYACLVGDKVMKPAHVKGVIDNADLAKLAFKKSSKYDLECAQIPVHMRSDASKYTHEKPEGHYNWHHGAVQYSGGRFTIPTGAGKPGDSGRPIFDNKGRVVAIVLGGANEGSRTALSVVTWNKDMVTRVTPEGSEEWSAPLITAMCVLANATFPCFQPPCVPCCYENNAEATLRMLEDNVDRPGYYDLLQAALTCRNGTRHRRSVSQHFNVYKATRPYIAYCADCGAGHSCHSPVAIEAVRSEATDGMLKIQFSAQIGIDKSDNHDYTK…	LIPID 718; /note="S-palmitoyl cysteine; by host"; /evidence="ECO:0000255"; LIPID 728; /note="S-palmitoyl cysteine; by host"; /evidence="ECO:0000250"; LIPID 748; /note="S-palmitoyl cysteine; by host"; /evidence="ECO:0000250"; LIPID 749; /note="S-palmitoyl cysteine; by host"; /evidence="ECO:0000250"; LIPID 1248; /note="S-stearoyl cysteine; by host"; /evidence="ECO:0000269|PubMed:3143715"	multi	268	701	Extracellular	SAPLITAMCVLANATFPCFQPPCVPCCYENNAEATLRMLEDNVDRPGYYDLLQAALTCRNGTRHRRSVSQHFNVYKATRPYIAYCADCGAGHSCHSPVAIEAVRSEATDGMLKIQFSAQIGIDKSDNHDYTKIRYADGHAIENAVRSSLKVATSGDCFVHGTMGHFILAKCPPGEFLQVSIQDTRNAVRACRIQYHHDPQPVGREKFTIRPHYGKEIPCTTYQQTTAETVEEIDMHMPPDTPDRTLLSQQSGNVKITVGGKKVKYNCTCGTGNVGTTNSDMTINTCLIEQCHVSVTDHKKWQFNSPFVPRADEPARKGKVHIPFPLDNITCRVPMAREPTVIHGKREVTLHLHPDHPTLFSYRTLGEDPQYHEEWVTAAVERTIPVPVDGMEYHWGNND…	orientation_not_applicable	325	cytoplasmic_type_not_applicable	loop	434	57	376	0.13163972286374134	0.25878594249201275	928	QAALT	RNGTR	0	0	0.64	-2.72	-0.6	1.1600000000000001	0	2	0	2	1.1800000000000002	0	0	0	0	1	0	0	0	0	0	0	0	0
P03315	POLS_SFV	Structural polyprotein (p130) [Cleaved into: Capsid protein (EC 3.4.21.90) (Coat protein) (C); Precursor of protein E3/E2 (p62) (pE2); Assembly protein E3; Spike glycoprotein E2 (E2 envelope glycoprotein); 6K protein; Spike glycoprotein E1 (E1 envelope glycoprotein)]	NA	Semliki forest virus (SFV)	1253	Uniprot	MNYIPTQTFYGRRWRPRPAARPWPLQATPVAPVVPDFQAQQMQQLISAVNALTMRQNAIAPARPPKPKKKKTTKPKPKTQPKKINGKTQQQKKKDKQADKKKKKPGKRERMCMKIENDCIFEVKHEGKVTGYACLVGDKVMKPAHVKGVIDNADLAKLAFKKSSKYDLECAQIPVHMRSDASKYTHEKPEGHYNWHHGAVQYSGGRFTIPTGAGKPGDSGRPIFDNKGRVVAIVLGGANEGSRTALSVVTWNKDMVTRVTPEGSEEWSAPLITAMCVLANATFPCFQPPCVPCCYENNAEATLRMLEDNVDRPGYYDLLQAALTCRNGTRHRRSVSQHFNVYKATRPYIAYCADCGAGHSCHSPVAIEAVRSEATDGMLKIQFSAQIGIDKSDNHDYTK…	LIPID 718; /note="S-palmitoyl cysteine; by host"; /evidence="ECO:0000255"; LIPID 728; /note="S-palmitoyl cysteine; by host"; /evidence="ECO:0000250"; LIPID 748; /note="S-palmitoyl cysteine; by host"; /evidence="ECO:0000250"; LIPID 749; /note="S-palmitoyl cysteine; by host"; /evidence="ECO:0000250"; LIPID 1248; /note="S-stearoyl cysteine; by host"; /evidence="ECO:0000269|PubMed:3143715"	multi	268	701	Extracellular	SAPLITAMCVLANATFPCFQPPCVPCCYENNAEATLRMLEDNVDRPGYYDLLQAALTCRNGTRHRRSVSQHFNVYKATRPYIAYCADCGAGHSCHSPVAIEAVRSEATDGMLKIQFSAQIGIDKSDNHDYTKIRYADGHAIENAVRSSLKVATSGDCFVHGTMGHFILAKCPPGEFLQVSIQDTRNAVRACRIQYHHDPQPVGREKFTIRPHYGKEIPCTTYQQTTAETVEEIDMHMPPDTPDRTLLSQQSGNVKITVGGKKVKYNCTCGTGNVGTTNSDMTINTCLIEQCHVSVTDHKKWQFNSPFVPRADEPARKGKVHIPFPLDNITCRVPMAREPTVIHGKREVTLHLHPDHPTLFSYRTLGEDPQYHEEWVTAAVERTIPVPVDGMEYHWGNND…	orientation_not_applicable	352	cytoplasmic_type_not_applicable	loop	434	84	349	0.19399538106235567	0.2803514376996805	901	PYIAY	ADCGA	0	1	0.41999999999999993	0.44000000000000006	-1.38	0.2	0	-1	0	1	0.9800000000000001	0.4	2	0	0	0	0	1	2	0	0	0	0	0
P03315	POLS_SFV	Structural polyprotein (p130) [Cleaved into: Capsid protein (EC 3.4.21.90) (Coat protein) (C); Precursor of protein E3/E2 (p62) (pE2); Assembly protein E3; Spike glycoprotein E2 (E2 envelope glycoprotein); 6K protein; Spike glycoprotein E1 (E1 envelope glycoprotein)]	NA	Semliki forest virus (SFV)	1253	Uniprot	MNYIPTQTFYGRRWRPRPAARPWPLQATPVAPVVPDFQAQQMQQLISAVNALTMRQNAIAPARPPKPKKKKTTKPKPKTQPKKINGKTQQQKKKDKQADKKKKKPGKRERMCMKIENDCIFEVKHEGKVTGYACLVGDKVMKPAHVKGVIDNADLAKLAFKKSSKYDLECAQIPVHMRSDASKYTHEKPEGHYNWHHGAVQYSGGRFTIPTGAGKPGDSGRPIFDNKGRVVAIVLGGANEGSRTALSVVTWNKDMVTRVTPEGSEEWSAPLITAMCVLANATFPCFQPPCVPCCYENNAEATLRMLEDNVDRPGYYDLLQAALTCRNGTRHRRSVSQHFNVYKATRPYIAYCADCGAGHSCHSPVAIEAVRSEATDGMLKIQFSAQIGIDKSDNHDYTK…	LIPID 718; /note="S-palmitoyl cysteine; by host"; /evidence="ECO:0000255"; LIPID 728; /note="S-palmitoyl cysteine; by host"; /evidence="ECO:0000250"; LIPID 748; /note="S-palmitoyl cysteine; by host"; /evidence="ECO:0000250"; LIPID 749; /note="S-palmitoyl cysteine; by host"; /evidence="ECO:0000250"; LIPID 1248; /note="S-stearoyl cysteine; by host"; /evidence="ECO:0000269|PubMed:3143715"	multi	268	701	Extracellular	SAPLITAMCVLANATFPCFQPPCVPCCYENNAEATLRMLEDNVDRPGYYDLLQAALTCRNGTRHRRSVSQHFNVYKATRPYIAYCADCGAGHSCHSPVAIEAVRSEATDGMLKIQFSAQIGIDKSDNHDYTKIRYADGHAIENAVRSSLKVATSGDCFVHGTMGHFILAKCPPGEFLQVSIQDTRNAVRACRIQYHHDPQPVGREKFTIRPHYGKEIPCTTYQQTTAETVEEIDMHMPPDTPDRTLLSQQSGNVKITVGGKKVKYNCTCGTGNVGTTNSDMTINTCLIEQCHVSVTDHKKWQFNSPFVPRADEPARKGKVHIPFPLDNITCRVPMAREPTVIHGKREVTLHLHPDHPTLFSYRTLGEDPQYHEEWVTAAVERTIPVPVDGMEYHWGNND…	orientation_not_applicable	355	cytoplasmic_type_not_applicable	loop	434	87	346	0.20092378752886836	0.2827476038338658	898	AYCAD	GAGHS	1	0	0.25999999999999995	-0.6	-0.26	-0.14	-1	0.5	1	0.5	0.4	0.2	1	0	0	0	1	0	1	0	0	0	0	1
P03315	POLS_SFV	Structural polyprotein (p130) [Cleaved into: Capsid protein (EC 3.4.21.90) (Coat protein) (C); Precursor of protein E3/E2 (p62) (pE2); Assembly protein E3; Spike glycoprotein E2 (E2 envelope glycoprotein); 6K protein; Spike glycoprotein E1 (E1 envelope glycoprotein)]	NA	Semliki forest virus (SFV)	1253	Uniprot	MNYIPTQTFYGRRWRPRPAARPWPLQATPVAPVVPDFQAQQMQQLISAVNALTMRQNAIAPARPPKPKKKKTTKPKPKTQPKKINGKTQQQKKKDKQADKKKKKPGKRERMCMKIENDCIFEVKHEGKVTGYACLVGDKVMKPAHVKGVIDNADLAKLAFKKSSKYDLECAQIPVHMRSDASKYTHEKPEGHYNWHHGAVQYSGGRFTIPTGAGKPGDSGRPIFDNKGRVVAIVLGGANEGSRTALSVVTWNKDMVTRVTPEGSEEWSAPLITAMCVLANATFPCFQPPCVPCCYENNAEATLRMLEDNVDRPGYYDLLQAALTCRNGTRHRRSVSQHFNVYKATRPYIAYCADCGAGHSCHSPVAIEAVRSEATDGMLKIQFSAQIGIDKSDNHDYTK…	LIPID 718; /note="S-palmitoyl cysteine; by host"; /evidence="ECO:0000255"; LIPID 728; /note="S-palmitoyl cysteine; by host"; /evidence="ECO:0000250"; LIPID 748; /note="S-palmitoyl cysteine; by host"; /evidence="ECO:0000250"; LIPID 749; /note="S-palmitoyl cysteine; by host"; /evidence="ECO:0000250"; LIPID 1248; /note="S-stearoyl cysteine; by host"; /evidence="ECO:0000269|PubMed:3143715"	multi	268	701	Extracellular	SAPLITAMCVLANATFPCFQPPCVPCCYENNAEATLRMLEDNVDRPGYYDLLQAALTCRNGTRHRRSVSQHFNVYKATRPYIAYCADCGAGHSCHSPVAIEAVRSEATDGMLKIQFSAQIGIDKSDNHDYTKIRYADGHAIENAVRSSLKVATSGDCFVHGTMGHFILAKCPPGEFLQVSIQDTRNAVRACRIQYHHDPQPVGREKFTIRPHYGKEIPCTTYQQTTAETVEEIDMHMPPDTPDRTLLSQQSGNVKITVGGKKVKYNCTCGTGNVGTTNSDMTINTCLIEQCHVSVTDHKKWQFNSPFVPRADEPARKGKVHIPFPLDNITCRVPMAREPTVIHGKREVTLHLHPDHPTLFSYRTLGEDPQYHEEWVTAAVERTIPVPVDGMEYHWGNND…	orientation_not_applicable	361	cytoplasmic_type_not_applicable	loop	434	93	340	0.21478060046189376	0.28753993610223644	892	GAGHS	HSPVA	0	0	-0.6	0.08	-0.14	-0.44	0.5	0.5	0.5	0.5	0.2	0.78	0	0	0	0	0	0	0	0	0	0	1	1
P03315	POLS_SFV	Structural polyprotein (p130) [Cleaved into: Capsid protein (EC 3.4.21.90) (Coat protein) (C); Precursor of protein E3/E2 (p62) (pE2); Assembly protein E3; Spike glycoprotein E2 (E2 envelope glycoprotein); 6K protein; Spike glycoprotein E1 (E1 envelope glycoprotein)]	NA	Semliki forest virus (SFV)	1253	Uniprot	MNYIPTQTFYGRRWRPRPAARPWPLQATPVAPVVPDFQAQQMQQLISAVNALTMRQNAIAPARPPKPKKKKTTKPKPKTQPKKINGKTQQQKKKDKQADKKKKKPGKRERMCMKIENDCIFEVKHEGKVTGYACLVGDKVMKPAHVKGVIDNADLAKLAFKKSSKYDLECAQIPVHMRSDASKYTHEKPEGHYNWHHGAVQYSGGRFTIPTGAGKPGDSGRPIFDNKGRVVAIVLGGANEGSRTALSVVTWNKDMVTRVTPEGSEEWSAPLITAMCVLANATFPCFQPPCVPCCYENNAEATLRMLEDNVDRPGYYDLLQAALTCRNGTRHRRSVSQHFNVYKATRPYIAYCADCGAGHSCHSPVAIEAVRSEATDGMLKIQFSAQIGIDKSDNHDYTK…	LIPID 718; /note="S-palmitoyl cysteine; by host"; /evidence="ECO:0000255"; LIPID 728; /note="S-palmitoyl cysteine; by host"; /evidence="ECO:0000250"; LIPID 748; /note="S-palmitoyl cysteine; by host"; /evidence="ECO:0000250"; LIPID 749; /note="S-palmitoyl cysteine; by host"; /evidence="ECO:0000250"; LIPID 1248; /note="S-stearoyl cysteine; by host"; /evidence="ECO:0000269|PubMed:3143715"	multi	268	701	Extracellular	SAPLITAMCVLANATFPCFQPPCVPCCYENNAEATLRMLEDNVDRPGYYDLLQAALTCRNGTRHRRSVSQHFNVYKATRPYIAYCADCGAGHSCHSPVAIEAVRSEATDGMLKIQFSAQIGIDKSDNHDYTKIRYADGHAIENAVRSSLKVATSGDCFVHGTMGHFILAKCPPGEFLQVSIQDTRNAVRACRIQYHHDPQPVGREKFTIRPHYGKEIPCTTYQQTTAETVEEIDMHMPPDTPDRTLLSQQSGNVKITVGGKKVKYNCTCGTGNVGTTNSDMTINTCLIEQCHVSVTDHKKWQFNSPFVPRADEPARKGKVHIPFPLDNITCRVPMAREPTVIHGKREVTLHLHPDHPTLFSYRTLGEDPQYHEEWVTAAVERTIPVPVDGMEYHWGNND…	orientation_not_applicable	424	cytoplasmic_type_not_applicable	loop	434	156	277	0.36027713625866054	0.33785942492012777	829	ATSGD	FVHGT	0	0	-0.72	0.54	0.48	-0.98	-1	0.5	1	0.5	0.2	0.58	0	1	0	0	1	0	0	0	0	0	0	1
P03315	POLS_SFV	Structural polyprotein (p130) [Cleaved into: Capsid protein (EC 3.4.21.90) (Coat protein) (C); Precursor of protein E3/E2 (p62) (pE2); Assembly protein E3; Spike glycoprotein E2 (E2 envelope glycoprotein); 6K protein; Spike glycoprotein E1 (E1 envelope glycoprotein)]	NA	Semliki forest virus (SFV)	1253	Uniprot	MNYIPTQTFYGRRWRPRPAARPWPLQATPVAPVVPDFQAQQMQQLISAVNALTMRQNAIAPARPPKPKKKKTTKPKPKTQPKKINGKTQQQKKKDKQADKKKKKPGKRERMCMKIENDCIFEVKHEGKVTGYACLVGDKVMKPAHVKGVIDNADLAKLAFKKSSKYDLECAQIPVHMRSDASKYTHEKPEGHYNWHHGAVQYSGGRFTIPTGAGKPGDSGRPIFDNKGRVVAIVLGGANEGSRTALSVVTWNKDMVTRVTPEGSEEWSAPLITAMCVLANATFPCFQPPCVPCCYENNAEATLRMLEDNVDRPGYYDLLQAALTCRNGTRHRRSVSQHFNVYKATRPYIAYCADCGAGHSCHSPVAIEAVRSEATDGMLKIQFSAQIGIDKSDNHDYTK…	LIPID 718; /note="S-palmitoyl cysteine; by host"; /evidence="ECO:0000255"; LIPID 728; /note="S-palmitoyl cysteine; by host"; /evidence="ECO:0000250"; LIPID 748; /note="S-palmitoyl cysteine; by host"; /evidence="ECO:0000250"; LIPID 749; /note="S-palmitoyl cysteine; by host"; /evidence="ECO:0000250"; LIPID 1248; /note="S-stearoyl cysteine; by host"; /evidence="ECO:0000269|PubMed:3143715"	multi	268	701	Extracellular	SAPLITAMCVLANATFPCFQPPCVPCCYENNAEATLRMLEDNVDRPGYYDLLQAALTCRNGTRHRRSVSQHFNVYKATRPYIAYCADCGAGHSCHSPVAIEAVRSEATDGMLKIQFSAQIGIDKSDNHDYTKIRYADGHAIENAVRSSLKVATSGDCFVHGTMGHFILAKCPPGEFLQVSIQDTRNAVRACRIQYHHDPQPVGREKFTIRPHYGKEIPCTTYQQTTAETVEEIDMHMPPDTPDRTLLSQQSGNVKITVGGKKVKYNCTCGTGNVGTTNSDMTINTCLIEQCHVSVTDHKKWQFNSPFVPRADEPARKGKVHIPFPLDNITCRVPMAREPTVIHGKREVTLHLHPDHPTLFSYRTLGEDPQYHEEWVTAAVERTIPVPVDGMEYHWGNND…	orientation_not_applicable	438	cytoplasmic_type_not_applicable	loop	434	170	263	0.39260969976905313	0.3490415335463259	815	FILAK	PPGEF	0	0	1.8	-0.86	-0.72	0.1	1	-1	1	1	1.7600000000000002	0	1	1	0	0	0	1	0	0	0	0	0	0
P03315	POLS_SFV	Structural polyprotein (p130) [Cleaved into: Capsid protein (EC 3.4.21.90) (Coat protein) (C); Precursor of protein E3/E2 (p62) (pE2); Assembly protein E3; Spike glycoprotein E2 (E2 envelope glycoprotein); 6K protein; Spike glycoprotein E1 (E1 envelope glycoprotein)]	NA	Semliki forest virus (SFV)	1253	Uniprot	MNYIPTQTFYGRRWRPRPAARPWPLQATPVAPVVPDFQAQQMQQLISAVNALTMRQNAIAPARPPKPKKKKTTKPKPKTQPKKINGKTQQQKKKDKQADKKKKKPGKRERMCMKIENDCIFEVKHEGKVTGYACLVGDKVMKPAHVKGVIDNADLAKLAFKKSSKYDLECAQIPVHMRSDASKYTHEKPEGHYNWHHGAVQYSGGRFTIPTGAGKPGDSGRPIFDNKGRVVAIVLGGANEGSRTALSVVTWNKDMVTRVTPEGSEEWSAPLITAMCVLANATFPCFQPPCVPCCYENNAEATLRMLEDNVDRPGYYDLLQAALTCRNGTRHRRSVSQHFNVYKATRPYIAYCADCGAGHSCHSPVAIEAVRSEATDGMLKIQFSAQIGIDKSDNHDYTK…	LIPID 718; /note="S-palmitoyl cysteine; by host"; /evidence="ECO:0000255"; LIPID 728; /note="S-palmitoyl cysteine; by host"; /evidence="ECO:0000250"; LIPID 748; /note="S-palmitoyl cysteine; by host"; /evidence="ECO:0000250"; LIPID 749; /note="S-palmitoyl cysteine; by host"; /evidence="ECO:0000250"; LIPID 1248; /note="S-stearoyl cysteine; by host"; /evidence="ECO:0000269|PubMed:3143715"	multi	268	701	Extracellular	SAPLITAMCVLANATFPCFQPPCVPCCYENNAEATLRMLEDNVDRPGYYDLLQAALTCRNGTRHRRSVSQHFNVYKATRPYIAYCADCGAGHSCHSPVAIEAVRSEATDGMLKIQFSAQIGIDKSDNHDYTKIRYADGHAIENAVRSSLKVATSGDCFVHGTMGHFILAKCPPGEFLQVSIQDTRNAVRACRIQYHHDPQPVGREKFTIRPHYGKEIPCTTYQQTTAETVEEIDMHMPPDTPDRTLLSQQSGNVKITVGGKKVKYNCTCGTGNVGTTNSDMTINTCLIEQCHVSVTDHKKWQFNSPFVPRADEPARKGKVHIPFPLDNITCRVPMAREPTVIHGKREVTLHLHPDHPTLFSYRTLGEDPQYHEEWVTAAVERTIPVPVDGMEYHWGNND…	orientation_not_applicable	458	cytoplasmic_type_not_applicable	loop	434	190	243	0.4387990762124711	0.36501597444089456	795	NAVRA	RIQYH	0	0	-0.04	-1.6	0.13999999999999999	-0.28	1	1.5	1	1.5	0.9800000000000001	0.78	0	1	1	0	0	0	0	1	0	0	0	1
P03315	POLS_SFV	Structural polyprotein (p130) [Cleaved into: Capsid protein (EC 3.4.21.90) (Coat protein) (C); Precursor of protein E3/E2 (p62) (pE2); Assembly protein E3; Spike glycoprotein E2 (E2 envelope glycoprotein); 6K protein; Spike glycoprotein E1 (E1 envelope glycoprotein)]	NA	Semliki forest virus (SFV)	1253	Uniprot	MNYIPTQTFYGRRWRPRPAARPWPLQATPVAPVVPDFQAQQMQQLISAVNALTMRQNAIAPARPPKPKKKKTTKPKPKTQPKKINGKTQQQKKKDKQADKKKKKPGKRERMCMKIENDCIFEVKHEGKVTGYACLVGDKVMKPAHVKGVIDNADLAKLAFKKSSKYDLECAQIPVHMRSDASKYTHEKPEGHYNWHHGAVQYSGGRFTIPTGAGKPGDSGRPIFDNKGRVVAIVLGGANEGSRTALSVVTWNKDMVTRVTPEGSEEWSAPLITAMCVLANATFPCFQPPCVPCCYENNAEATLRMLEDNVDRPGYYDLLQAALTCRNGTRHRRSVSQHFNVYKATRPYIAYCADCGAGHSCHSPVAIEAVRSEATDGMLKIQFSAQIGIDKSDNHDYTK…	LIPID 718; /note="S-palmitoyl cysteine; by host"; /evidence="ECO:0000255"; LIPID 728; /note="S-palmitoyl cysteine; by host"; /evidence="ECO:0000250"; LIPID 748; /note="S-palmitoyl cysteine; by host"; /evidence="ECO:0000250"; LIPID 749; /note="S-palmitoyl cysteine; by host"; /evidence="ECO:0000250"; LIPID 1248; /note="S-stearoyl cysteine; by host"; /evidence="ECO:0000269|PubMed:3143715"	multi	268	701	Extracellular	SAPLITAMCVLANATFPCFQPPCVPCCYENNAEATLRMLEDNVDRPGYYDLLQAALTCRNGTRHRRSVSQHFNVYKATRPYIAYCADCGAGHSCHSPVAIEAVRSEATDGMLKIQFSAQIGIDKSDNHDYTKIRYADGHAIENAVRSSLKVATSGDCFVHGTMGHFILAKCPPGEFLQVSIQDTRNAVRACRIQYHHDPQPVGREKFTIRPHYGKEIPCTTYQQTTAETVEEIDMHMPPDTPDRTLLSQQSGNVKITVGGKKVKYNCTCGTGNVGTTNSDMTINTCLIEQCHVSVTDHKKWQFNSPFVPRADEPARKGKVHIPFPLDNITCRVPMAREPTVIHGKREVTLHLHPDHPTLFSYRTLGEDPQYHEEWVTAAVERTIPVPVDGMEYHWGNND…	orientation_not_applicable	486	cytoplasmic_type_not_applicable	loop	434	218	215	0.5034642032332564	0.38738019169329074	767	GKEIP	TTYQQ	0	0	-0.98	-1.94	0.8400000000000001	-0.54	0	0	2	0	0.78	0	0	1	0	0	1	0	0	1	0	0	0	0
P03315	POLS_SFV	Structural polyprotein (p130) [Cleaved into: Capsid protein (EC 3.4.21.90) (Coat protein) (C); Precursor of protein E3/E2 (p62) (pE2); Assembly protein E3; Spike glycoprotein E2 (E2 envelope glycoprotein); 6K protein; Spike glycoprotein E1 (E1 envelope glycoprotein)]	NA	Semliki forest virus (SFV)	1253	Uniprot	MNYIPTQTFYGRRWRPRPAARPWPLQATPVAPVVPDFQAQQMQQLISAVNALTMRQNAIAPARPPKPKKKKTTKPKPKTQPKKINGKTQQQKKKDKQADKKKKKPGKRERMCMKIENDCIFEVKHEGKVTGYACLVGDKVMKPAHVKGVIDNADLAKLAFKKSSKYDLECAQIPVHMRSDASKYTHEKPEGHYNWHHGAVQYSGGRFTIPTGAGKPGDSGRPIFDNKGRVVAIVLGGANEGSRTALSVVTWNKDMVTRVTPEGSEEWSAPLITAMCVLANATFPCFQPPCVPCCYENNAEATLRMLEDNVDRPGYYDLLQAALTCRNGTRHRRSVSQHFNVYKATRPYIAYCADCGAGHSCHSPVAIEAVRSEATDGMLKIQFSAQIGIDKSDNHDYTK…	LIPID 718; /note="S-palmitoyl cysteine; by host"; /evidence="ECO:0000255"; LIPID 728; /note="S-palmitoyl cysteine; by host"; /evidence="ECO:0000250"; LIPID 748; /note="S-palmitoyl cysteine; by host"; /evidence="ECO:0000250"; LIPID 749; /note="S-palmitoyl cysteine; by host"; /evidence="ECO:0000250"; LIPID 1248; /note="S-stearoyl cysteine; by host"; /evidence="ECO:0000269|PubMed:3143715"	multi	268	701	Extracellular	SAPLITAMCVLANATFPCFQPPCVPCCYENNAEATLRMLEDNVDRPGYYDLLQAALTCRNGTRHRRSVSQHFNVYKATRPYIAYCADCGAGHSCHSPVAIEAVRSEATDGMLKIQFSAQIGIDKSDNHDYTKIRYADGHAIENAVRSSLKVATSGDCFVHGTMGHFILAKCPPGEFLQVSIQDTRNAVRACRIQYHHDPQPVGREKFTIRPHYGKEIPCTTYQQTTAETVEEIDMHMPPDTPDRTLLSQQSGNVKITVGGKKVKYNCTCGTGNVGTTNSDMTINTCLIEQCHVSVTDHKKWQFNSPFVPRADEPARKGKVHIPFPLDNITCRVPMAREPTVIHGKREVTLHLHPDHPTLFSYRTLGEDPQYHEEWVTAAVERTIPVPVDGMEYHWGNND…	orientation_not_applicable	534	cytoplasmic_type_not_applicable	loop	434	266	167	0.6143187066974596	0.4257188498402556	719	KVKYN	TCGTG	0	2	-1.68	0.059999999999999984	0.4800000000000001	-0.36	2	0	2	0	0.58	0	1	0	1	0	0	0	1	0	0	0	0	0
P03315	POLS_SFV	Structural polyprotein (p130) [Cleaved into: Capsid protein (EC 3.4.21.90) (Coat protein) (C); Precursor of protein E3/E2 (p62) (pE2); Assembly protein E3; Spike glycoprotein E2 (E2 envelope glycoprotein); 6K protein; Spike glycoprotein E1 (E1 envelope glycoprotein)]	NA	Semliki forest virus (SFV)	1253	Uniprot	MNYIPTQTFYGRRWRPRPAARPWPLQATPVAPVVPDFQAQQMQQLISAVNALTMRQNAIAPARPPKPKKKKTTKPKPKTQPKKINGKTQQQKKKDKQADKKKKKPGKRERMCMKIENDCIFEVKHEGKVTGYACLVGDKVMKPAHVKGVIDNADLAKLAFKKSSKYDLECAQIPVHMRSDASKYTHEKPEGHYNWHHGAVQYSGGRFTIPTGAGKPGDSGRPIFDNKGRVVAIVLGGANEGSRTALSVVTWNKDMVTRVTPEGSEEWSAPLITAMCVLANATFPCFQPPCVPCCYENNAEATLRMLEDNVDRPGYYDLLQAALTCRNGTRHRRSVSQHFNVYKATRPYIAYCADCGAGHSCHSPVAIEAVRSEATDGMLKIQFSAQIGIDKSDNHDYTK…	LIPID 718; /note="S-palmitoyl cysteine; by host"; /evidence="ECO:0000255"; LIPID 728; /note="S-palmitoyl cysteine; by host"; /evidence="ECO:0000250"; LIPID 748; /note="S-palmitoyl cysteine; by host"; /evidence="ECO:0000250"; LIPID 749; /note="S-palmitoyl cysteine; by host"; /evidence="ECO:0000250"; LIPID 1248; /note="S-stearoyl cysteine; by host"; /evidence="ECO:0000269|PubMed:3143715"	multi	268	701	Extracellular	SAPLITAMCVLANATFPCFQPPCVPCCYENNAEATLRMLEDNVDRPGYYDLLQAALTCRNGTRHRRSVSQHFNVYKATRPYIAYCADCGAGHSCHSPVAIEAVRSEATDGMLKIQFSAQIGIDKSDNHDYTKIRYADGHAIENAVRSSLKVATSGDCFVHGTMGHFILAKCPPGEFLQVSIQDTRNAVRACRIQYHHDPQPVGREKFTIRPHYGKEIPCTTYQQTTAETVEEIDMHMPPDTPDRTLLSQQSGNVKITVGGKKVKYNCTCGTGNVGTTNSDMTINTCLIEQCHVSVTDHKKWQFNSPFVPRADEPARKGKVHIPFPLDNITCRVPMAREPTVIHGKREVTLHLHPDHPTLFSYRTLGEDPQYHEEWVTAAVERTIPVPVDGMEYHWGNND…	orientation_not_applicable	536	cytoplasmic_type_not_applicable	loop	434	268	165	0.6189376443418014	0.4273162939297125	717	KYNCT	GTGNV	2	0	-1.38	-0.16	-0.1	-0.34	1	0	1	0	0	0.58	1	0	1	1	0	0	1	0	0	0	0	0
P03315	POLS_SFV	Structural polyprotein (p130) [Cleaved into: Capsid protein (EC 3.4.21.90) (Coat protein) (C); Precursor of protein E3/E2 (p62) (pE2); Assembly protein E3; Spike glycoprotein E2 (E2 envelope glycoprotein); 6K protein; Spike glycoprotein E1 (E1 envelope glycoprotein)]	NA	Semliki forest virus (SFV)	1253	Uniprot	MNYIPTQTFYGRRWRPRPAARPWPLQATPVAPVVPDFQAQQMQQLISAVNALTMRQNAIAPARPPKPKKKKTTKPKPKTQPKKINGKTQQQKKKDKQADKKKKKPGKRERMCMKIENDCIFEVKHEGKVTGYACLVGDKVMKPAHVKGVIDNADLAKLAFKKSSKYDLECAQIPVHMRSDASKYTHEKPEGHYNWHHGAVQYSGGRFTIPTGAGKPGDSGRPIFDNKGRVVAIVLGGANEGSRTALSVVTWNKDMVTRVTPEGSEEWSAPLITAMCVLANATFPCFQPPCVPCCYENNAEATLRMLEDNVDRPGYYDLLQAALTCRNGTRHRRSVSQHFNVYKATRPYIAYCADCGAGHSCHSPVAIEAVRSEATDGMLKIQFSAQIGIDKSDNHDYTK…	LIPID 718; /note="S-palmitoyl cysteine; by host"; /evidence="ECO:0000255"; LIPID 728; /note="S-palmitoyl cysteine; by host"; /evidence="ECO:0000250"; LIPID 748; /note="S-palmitoyl cysteine; by host"; /evidence="ECO:0000250"; LIPID 749; /note="S-palmitoyl cysteine; by host"; /evidence="ECO:0000250"; LIPID 1248; /note="S-stearoyl cysteine; by host"; /evidence="ECO:0000269|PubMed:3143715"	multi	268	701	Extracellular	SAPLITAMCVLANATFPCFQPPCVPCCYENNAEATLRMLEDNVDRPGYYDLLQAALTCRNGTRHRRSVSQHFNVYKATRPYIAYCADCGAGHSCHSPVAIEAVRSEATDGMLKIQFSAQIGIDKSDNHDYTKIRYADGHAIENAVRSSLKVATSGDCFVHGTMGHFILAKCPPGEFLQVSIQDTRNAVRACRIQYHHDPQPVGREKFTIRPHYGKEIPCTTYQQTTAETVEEIDMHMPPDTPDRTLLSQQSGNVKITVGGKKVKYNCTCGTGNVGTTNSDMTINTCLIEQCHVSVTDHKKWQFNSPFVPRADEPARKGKVHIPFPLDNITCRVPMAREPTVIHGKREVTLHLHPDHPTLFSYRTLGEDPQYHEEWVTAAVERTIPVPVDGMEYHWGNND…	orientation_not_applicable	553	cytoplasmic_type_not_applicable	loop	434	285	148	0.6581986143187067	0.44089456869009586	700	MTINT	LIEQC	0	1	0.30000000000000004	0.7600000000000001	-0.74	-0.28	0	-1	0	1	0.78	1.56	0	0	1	0	0	1	0	0	0	0	0	0
P03315	POLS_SFV	Structural polyprotein (p130) [Cleaved into: Capsid protein (EC 3.4.21.90) (Coat protein) (C); Precursor of protein E3/E2 (p62) (pE2); Assembly protein E3; Spike glycoprotein E2 (E2 envelope glycoprotein); 6K protein; Spike glycoprotein E1 (E1 envelope glycoprotein)]	NA	Semliki forest virus (SFV)	1253	Uniprot	MNYIPTQTFYGRRWRPRPAARPWPLQATPVAPVVPDFQAQQMQQLISAVNALTMRQNAIAPARPPKPKKKKTTKPKPKTQPKKINGKTQQQKKKDKQADKKKKKPGKRERMCMKIENDCIFEVKHEGKVTGYACLVGDKVMKPAHVKGVIDNADLAKLAFKKSSKYDLECAQIPVHMRSDASKYTHEKPEGHYNWHHGAVQYSGGRFTIPTGAGKPGDSGRPIFDNKGRVVAIVLGGANEGSRTALSVVTWNKDMVTRVTPEGSEEWSAPLITAMCVLANATFPCFQPPCVPCCYENNAEATLRMLEDNVDRPGYYDLLQAALTCRNGTRHRRSVSQHFNVYKATRPYIAYCADCGAGHSCHSPVAIEAVRSEATDGMLKIQFSAQIGIDKSDNHDYTK…	LIPID 718; /note="S-palmitoyl cysteine; by host"; /evidence="ECO:0000255"; LIPID 728; /note="S-palmitoyl cysteine; by host"; /evidence="ECO:0000250"; LIPID 748; /note="S-palmitoyl cysteine; by host"; /evidence="ECO:0000250"; LIPID 749; /note="S-palmitoyl cysteine; by host"; /evidence="ECO:0000250"; LIPID 1248; /note="S-stearoyl cysteine; by host"; /evidence="ECO:0000269|PubMed:3143715"	multi	268	701	Extracellular	SAPLITAMCVLANATFPCFQPPCVPCCYENNAEATLRMLEDNVDRPGYYDLLQAALTCRNGTRHRRSVSQHFNVYKATRPYIAYCADCGAGHSCHSPVAIEAVRSEATDGMLKIQFSAQIGIDKSDNHDYTKIRYADGHAIENAVRSSLKVATSGDCFVHGTMGHFILAKCPPGEFLQVSIQDTRNAVRACRIQYHHDPQPVGREKFTIRPHYGKEIPCTTYQQTTAETVEEIDMHMPPDTPDRTLLSQQSGNVKITVGGKKVKYNCTCGTGNVGTTNSDMTINTCLIEQCHVSVTDHKKWQFNSPFVPRADEPARKGKVHIPFPLDNITCRVPMAREPTVIHGKREVTLHLHPDHPTLFSYRTLGEDPQYHEEWVTAAVERTIPVPVDGMEYHWGNND…	orientation_not_applicable	558	cytoplasmic_type_not_applicable	loop	434	290	143	0.6697459584295612	0.444888	695	CLIEQ	HVSVT	1	0	0.7600000000000001	0.74	-0.28	-0.72	-1	0.5	1	0.5	1.56	1.16	0	0	0	0	1	0	0	0	0	0	0	1
P03315	POLS_SFV	Structural polyprotein (p130) [Cleaved into: Capsid protein (EC 3.4.21.90) (Coat protein) (C); Precursor of protein E3/E2 (p62) (pE2); Assembly protein E3; Spike glycoprotein E2 (E2 envelope glycoprotein); 6K protein; Spike glycoprotein E1 (E1 envelope glycoprotein)]	NA	Semliki forest virus (SFV)	1253	Uniprot	MNYIPTQTFYGRRWRPRPAARPWPLQATPVAPVVPDFQAQQMQQLISAVNALTMRQNAIAPARPPKPKKKKTTKPKPKTQPKKINGKTQQQKKKDKQADKKKKKPGKRERMCMKIENDCIFEVKHEGKVTGYACLVGDKVMKPAHVKGVIDNADLAKLAFKKSSKYDLECAQIPVHMRSDASKYTHEKPEGHYNWHHGAVQYSGGRFTIPTGAGKPGDSGRPIFDNKGRVVAIVLGGANEGSRTALSVVTWNKDMVTRVTPEGSEEWSAPLITAMCVLANATFPCFQPPCVPCCYENNAEATLRMLEDNVDRPGYYDLLQAALTCRNGTRHRRSVSQHFNVYKATRPYIAYCADCGAGHSCHSPVAIEAVRSEATDGMLKIQFSAQIGIDKSDNHDYTK…	LIPID 718; /note="S-palmitoyl cysteine; by host"; /evidence="ECO:0000255"; LIPID 728; /note="S-palmitoyl cysteine; by host"; /evidence="ECO:0000250"; LIPID 748; /note="S-palmitoyl cysteine; by host"; /evidence="ECO:0000250"; LIPID 749; /note="S-palmitoyl cysteine; by host"; /evidence="ECO:0000250"; LIPID 1248; /note="S-stearoyl cysteine; by host"; /evidence="ECO:0000269|PubMed:3143715"	multi	268	701	Extracellular	SAPLITAMCVLANATFPCFQPPCVPCCYENNAEATLRMLEDNVDRPGYYDLLQAALTCRNGTRHRRSVSQHFNVYKATRPYIAYCADCGAGHSCHSPVAIEAVRSEATDGMLKIQFSAQIGIDKSDNHDYTKIRYADGHAIENAVRSSLKVATSGDCFVHGTMGHFILAKCPPGEFLQVSIQDTRNAVRACRIQYHHDPQPVGREKFTIRPHYGKEIPCTTYQQTTAETVEEIDMHMPPDTPDRTLLSQQSGNVKITVGGKKVKYNCTCGTGNVGTTNSDMTINTCLIEQCHVSVTDHKKWQFNSPFVPRADEPARKGKVHIPFPLDNITCRVPMAREPTVIHGKREVTLHLHPDHPTLFSYRTLGEDPQYHEEWVTAAVERTIPVPVDGMEYHWGNND…	orientation_not_applicable	598	cytoplasmic_type_not_applicable	loop	434	330	103	0.7621247113163973	0.4768370607028754	655	LDNIT	RVPMA	0	0	0.11999999999999997	0.36	-0.16	-0.06	-1	1	1	1	1.56	0.78	0	0	1	0	1	0	0	0	0	0	0	0
P03315	POLS_SFV	Structural polyprotein (p130) [Cleaved into: Capsid protein (EC 3.4.21.90) (Coat protein) (C); Precursor of protein E3/E2 (p62) (pE2); Assembly protein E3; Spike glycoprotein E2 (E2 envelope glycoprotein); 6K protein; Spike glycoprotein E1 (E1 envelope glycoprotein)]	NA	Semliki forest virus (SFV)	1253	Uniprot	MNYIPTQTFYGRRWRPRPAARPWPLQATPVAPVVPDFQAQQMQQLISAVNALTMRQNAIAPARPPKPKKKKTTKPKPKTQPKKINGKTQQQKKKDKQADKKKKKPGKRERMCMKIENDCIFEVKHEGKVTGYACLVGDKVMKPAHVKGVIDNADLAKLAFKKSSKYDLECAQIPVHMRSDASKYTHEKPEGHYNWHHGAVQYSGGRFTIPTGAGKPGDSGRPIFDNKGRVVAIVLGGANEGSRTALSVVTWNKDMVTRVTPEGSEEWSAPLITAMCVLANATFPCFQPPCVPCCYENNAEATLRMLEDNVDRPGYYDLLQAALTCRNGTRHRRSVSQHFNVYKATRPYIAYCADCGAGHSCHSPVAIEAVRSEATDGMLKIQFSAQIGIDKSDNHDYTK…	LIPID 718; /note="S-palmitoyl cysteine; by host"; /evidence="ECO:0000255"; LIPID 728; /note="S-palmitoyl cysteine; by host"; /evidence="ECO:0000250"; LIPID 748; /note="S-palmitoyl cysteine; by host"; /evidence="ECO:0000250"; LIPID 749; /note="S-palmitoyl cysteine; by host"; /evidence="ECO:0000250"; LIPID 1248; /note="S-stearoyl cysteine; by host"; /evidence="ECO:0000269|PubMed:3143715"	multi	723	755	Cytoplasmic	AARSKCLTPYALTPGAAVPWTLGILCCAPRAHA	orientation_not_applicable	728	loop	extracellular_type_not_applicable	33	5	27	0.15625	0.5806709265175719	525	AARSK	LTPYA	0	0	-1.12	0.3999999999999999	1.06	-1	2	0	2	0	0.4	0.9800000000000001	0	1	0	0	0	0	0	1	0	0	0	0
P03315	POLS_SFV	Structural polyprotein (p130) [Cleaved into: Capsid protein (EC 3.4.21.90) (Coat protein) (C); Precursor of protein E3/E2 (p62) (pE2); Assembly protein E3; Spike glycoprotein E2 (E2 envelope glycoprotein); 6K protein; Spike glycoprotein E1 (E1 envelope glycoprotein)]	NA	Semliki forest virus (SFV)	1253	Uniprot	MNYIPTQTFYGRRWRPRPAARPWPLQATPVAPVVPDFQAQQMQQLISAVNALTMRQNAIAPARPPKPKKKKTTKPKPKTQPKKINGKTQQQKKKDKQADKKKKKPGKRERMCMKIENDCIFEVKHEGKVTGYACLVGDKVMKPAHVKGVIDNADLAKLAFKKSSKYDLECAQIPVHMRSDASKYTHEKPEGHYNWHHGAVQYSGGRFTIPTGAGKPGDSGRPIFDNKGRVVAIVLGGANEGSRTALSVVTWNKDMVTRVTPEGSEEWSAPLITAMCVLANATFPCFQPPCVPCCYENNAEATLRMLEDNVDRPGYYDLLQAALTCRNGTRHRRSVSQHFNVYKATRPYIAYCADCGAGHSCHSPVAIEAVRSEATDGMLKIQFSAQIGIDKSDNHDYTK…	LIPID 718; /note="S-palmitoyl cysteine; by host"; /evidence="ECO:0000255"; LIPID 728; /note="S-palmitoyl cysteine; by host"; /evidence="ECO:0000250"; LIPID 748; /note="S-palmitoyl cysteine; by host"; /evidence="ECO:0000250"; LIPID 749; /note="S-palmitoyl cysteine; by host"; /evidence="ECO:0000250"; LIPID 1248; /note="S-stearoyl cysteine; by host"; /evidence="ECO:0000269|PubMed:3143715"	multi	723	755	Cytoplasmic	AARSKCLTPYALTPGAAVPWTLGILCCAPRAHA	orientation_not_applicable	748	loop	extracellular_type_not_applicable	33	25	7	0.78125	0.5966453674121406	505	TLGIL	CAPRA	0	4	2.2	-4.44089e-17	-1.16	0.2	0	1	0	1	2.34	0.4	0	0	0	0	0	0	0	0	0	0	0	0
P03315	POLS_SFV	Structural polyprotein (p130) [Cleaved into: Capsid protein (EC 3.4.21.90) (Coat protein) (C); Precursor of protein E3/E2 (p62) (pE2); Assembly protein E3; Spike glycoprotein E2 (E2 envelope glycoprotein); 6K protein; Spike glycoprotein E1 (E1 envelope glycoprotein)]	NA	Semliki forest virus (SFV)	1253	Uniprot	MNYIPTQTFYGRRWRPRPAARPWPLQATPVAPVVPDFQAQQMQQLISAVNALTMRQNAIAPARPPKPKKKKTTKPKPKTQPKKINGKTQQQKKKDKQADKKKKKPGKRERMCMKIENDCIFEVKHEGKVTGYACLVGDKVMKPAHVKGVIDNADLAKLAFKKSSKYDLECAQIPVHMRSDASKYTHEKPEGHYNWHHGAVQYSGGRFTIPTGAGKPGDSGRPIFDNKGRVVAIVLGGANEGSRTALSVVTWNKDMVTRVTPEGSEEWSAPLITAMCVLANATFPCFQPPCVPCCYENNAEATLRMLEDNVDRPGYYDLLQAALTCRNGTRHRRSVSQHFNVYKATRPYIAYCADCGAGHSCHSPVAIEAVRSEATDGMLKIQFSAQIGIDKSDNHDYTK…	LIPID 718; /note="S-palmitoyl cysteine; by host"; /evidence="ECO:0000255"; LIPID 728; /note="S-palmitoyl cysteine; by host"; /evidence="ECO:0000250"; LIPID 748; /note="S-palmitoyl cysteine; by host"; /evidence="ECO:0000250"; LIPID 749; /note="S-palmitoyl cysteine; by host"; /evidence="ECO:0000250"; LIPID 1248; /note="S-stearoyl cysteine; by host"; /evidence="ECO:0000269|PubMed:3143715"	multi	723	755	Cytoplasmic	AARSKCLTPYALTPGAAVPWTLGILCCAPRAHA	orientation_not_applicable	749	loop	extracellular_type_not_applicable	33	26	6	0.8125	0.597444	504	LGILC	APRAH	4	0	2.84	-1.14	-1.28	0.3	0	1.5	0	1.5	2.34	0.4	0	0	0	0	0	0	0	0	0	0	0	1
P03315	POLS_SFV	Structural polyprotein (p130) [Cleaved into: Capsid protein (EC 3.4.21.90) (Coat protein) (C); Precursor of protein E3/E2 (p62) (pE2); Assembly protein E3; Spike glycoprotein E2 (E2 envelope glycoprotein); 6K protein; Spike glycoprotein E1 (E1 envelope glycoprotein)]	NA	Semliki forest virus (SFV)	1253	Uniprot	MNYIPTQTFYGRRWRPRPAARPWPLQATPVAPVVPDFQAQQMQQLISAVNALTMRQNAIAPARPPKPKKKKTTKPKPKTQPKKINGKTQQQKKKDKQADKKKKKPGKRERMCMKIENDCIFEVKHEGKVTGYACLVGDKVMKPAHVKGVIDNADLAKLAFKKSSKYDLECAQIPVHMRSDASKYTHEKPEGHYNWHHGAVQYSGGRFTIPTGAGKPGDSGRPIFDNKGRVVAIVLGGANEGSRTALSVVTWNKDMVTRVTPEGSEEWSAPLITAMCVLANATFPCFQPPCVPCCYENNAEATLRMLEDNVDRPGYYDLLQAALTCRNGTRHRRSVSQHFNVYKATRPYIAYCADCGAGHSCHSPVAIEAVRSEATDGMLKIQFSAQIGIDKSDNHDYTK…	LIPID 718; /note="S-palmitoyl cysteine; by host"; /evidence="ECO:0000255"; LIPID 728; /note="S-palmitoyl cysteine; by host"; /evidence="ECO:0000250"; LIPID 748; /note="S-palmitoyl cysteine; by host"; /evidence="ECO:0000250"; LIPID 749; /note="S-palmitoyl cysteine; by host"; /evidence="ECO:0000250"; LIPID 1248; /note="S-stearoyl cysteine; by host"; /evidence="ECO:0000269|PubMed:3143715"	multi	814	1230	Extracellular	RAYEHSTVMPNVVGFPYKAHIERPGYSPLTLQMQVVETSLEPTLNLEYITCEYKTVVPSPYVKCCGASECSTKEKPDYQCKVYTGVYPFMWGGAYCFCDSENTQLSEAYVDRSDVCRHDHASAYKAHTASLKAKVRVMYGNVNQTVDVYVNGDHAVTIGGTQFIFGPLSSAWTPFDNKIVVYKDEVFNQDFPPYGSGQPGRFGDIQSRTVESNDLYANTALKLARPSPGMVHVPYTQTPSGFKYWLKEKGTALNTKAPFGCQIKTNPVRAMNCAVGNIPVSMNLPDSAFTRIVEAPTIIDLTCTVATCTHSSDFGGVLTLTYKTNKNGDCSVHSHSNVATLQEATAKVKTAGKVTLHFSTASASPSFVVSLCSARATCSASCEPPKDHIVPYAASHSNV…	orientation_not_applicable	864	cytoplasmic_type_not_applicable	loop	417	50	366	0.1201923076923077	0.689297	389	LEYIT	EYKTV	0	0	0.5599999999999999	-1.04	-0.66	0.36000000000000004	-1	0	1	2	1.56	0.58	1	1	0	0	1	1	1	1	0	0	0	0
P03315	POLS_SFV	Structural polyprotein (p130) [Cleaved into: Capsid protein (EC 3.4.21.90) (Coat protein) (C); Precursor of protein E3/E2 (p62) (pE2); Assembly protein E3; Spike glycoprotein E2 (E2 envelope glycoprotein); 6K protein; Spike glycoprotein E1 (E1 envelope glycoprotein)]	NA	Semliki forest virus (SFV)	1253	Uniprot	MNYIPTQTFYGRRWRPRPAARPWPLQATPVAPVVPDFQAQQMQQLISAVNALTMRQNAIAPARPPKPKKKKTTKPKPKTQPKKINGKTQQQKKKDKQADKKKKKPGKRERMCMKIENDCIFEVKHEGKVTGYACLVGDKVMKPAHVKGVIDNADLAKLAFKKSSKYDLECAQIPVHMRSDASKYTHEKPEGHYNWHHGAVQYSGGRFTIPTGAGKPGDSGRPIFDNKGRVVAIVLGGANEGSRTALSVVTWNKDMVTRVTPEGSEEWSAPLITAMCVLANATFPCFQPPCVPCCYENNAEATLRMLEDNVDRPGYYDLLQAALTCRNGTRHRRSVSQHFNVYKATRPYIAYCADCGAGHSCHSPVAIEAVRSEATDGMLKIQFSAQIGIDKSDNHDYTK…	LIPID 718; /note="S-palmitoyl cysteine; by host"; /evidence="ECO:0000255"; LIPID 728; /note="S-palmitoyl cysteine; by host"; /evidence="ECO:0000250"; LIPID 748; /note="S-palmitoyl cysteine; by host"; /evidence="ECO:0000250"; LIPID 749; /note="S-palmitoyl cysteine; by host"; /evidence="ECO:0000250"; LIPID 1248; /note="S-stearoyl cysteine; by host"; /evidence="ECO:0000269|PubMed:3143715"	multi	814	1230	Extracellular	RAYEHSTVMPNVVGFPYKAHIERPGYSPLTLQMQVVETSLEPTLNLEYITCEYKTVVPSPYVKCCGASECSTKEKPDYQCKVYTGVYPFMWGGAYCFCDSENTQLSEAYVDRSDVCRHDHASAYKAHTASLKAKVRVMYGNVNQTVDVYVNGDHAVTIGGTQFIFGPLSSAWTPFDNKIVVYKDEVFNQDFPPYGSGQPGRFGDIQSRTVESNDLYANTALKLARPSPGMVHVPYTQTPSGFKYWLKEKGTALNTKAPFGCQIKTNPVRAMNCAVGNIPVSMNLPDSAFTRIVEAPTIIDLTCTVATCTHSSDFGGVLTLTYKTNKNGDCSVHSHSNVATLQEATAKVKTAGKVTLHFSTASASPSFVVSLCSARATCSASCEPPKDHIVPYAASHSNV…	orientation_not_applicable	877	cytoplasmic_type_not_applicable	loop	417	63	353	0.15144230769230768	0.6996805111821086	376	SPYVK	CGASE	0	4	-0.68	-0.08	-0.1	0.36	1	-1	1	1	0.58	0.2	1	0	0	0	0	1	1	0	0	0	0	0
P03315	POLS_SFV	Structural polyprotein (p130) [Cleaved into: Capsid protein (EC 3.4.21.90) (Coat protein) (C); Precursor of protein E3/E2 (p62) (pE2); Assembly protein E3; Spike glycoprotein E2 (E2 envelope glycoprotein); 6K protein; Spike glycoprotein E1 (E1 envelope glycoprotein)]	NA	Semliki forest virus (SFV)	1253	Uniprot	MNYIPTQTFYGRRWRPRPAARPWPLQATPVAPVVPDFQAQQMQQLISAVNALTMRQNAIAPARPPKPKKKKTTKPKPKTQPKKINGKTQQQKKKDKQADKKKKKPGKRERMCMKIENDCIFEVKHEGKVTGYACLVGDKVMKPAHVKGVIDNADLAKLAFKKSSKYDLECAQIPVHMRSDASKYTHEKPEGHYNWHHGAVQYSGGRFTIPTGAGKPGDSGRPIFDNKGRVVAIVLGGANEGSRTALSVVTWNKDMVTRVTPEGSEEWSAPLITAMCVLANATFPCFQPPCVPCCYENNAEATLRMLEDNVDRPGYYDLLQAALTCRNGTRHRRSVSQHFNVYKATRPYIAYCADCGAGHSCHSPVAIEAVRSEATDGMLKIQFSAQIGIDKSDNHDYTK…	LIPID 718; /note="S-palmitoyl cysteine; by host"; /evidence="ECO:0000255"; LIPID 728; /note="S-palmitoyl cysteine; by host"; /evidence="ECO:0000250"; LIPID 748; /note="S-palmitoyl cysteine; by host"; /evidence="ECO:0000250"; LIPID 749; /note="S-palmitoyl cysteine; by host"; /evidence="ECO:0000250"; LIPID 1248; /note="S-stearoyl cysteine; by host"; /evidence="ECO:0000269|PubMed:3143715"	multi	814	1230	Extracellular	RAYEHSTVMPNVVGFPYKAHIERPGYSPLTLQMQVVETSLEPTLNLEYITCEYKTVVPSPYVKCCGASECSTKEKPDYQCKVYTGVYPFMWGGAYCFCDSENTQLSEAYVDRSDVCRHDHASAYKAHTASLKAKVRVMYGNVNQTVDVYVNGDHAVTIGGTQFIFGPLSSAWTPFDNKIVVYKDEVFNQDFPPYGSGQPGRFGDIQSRTVESNDLYANTALKLARPSPGMVHVPYTQTPSGFKYWLKEKGTALNTKAPFGCQIKTNPVRAMNCAVGNIPVSMNLPDSAFTRIVEAPTIIDLTCTVATCTHSSDFGGVLTLTYKTNKNGDCSVHSHSNVATLQEATAKVKTAGKVTLHFSTASASPSFVVSLCSARATCSASCEPPKDHIVPYAASHSNV…	orientation_not_applicable	878	cytoplasmic_type_not_applicable	loop	417	64	352	0.15384615384615385	0.700479	375	PYVKC	GASEC	4	1	-0.02	-0.08	-0.36	0.36	1	-1	1	1	0.58	0.2	1	0	0	0	0	1	1	0	0	0	0	0
P03315	POLS_SFV	Structural polyprotein (p130) [Cleaved into: Capsid protein (EC 3.4.21.90) (Coat protein) (C); Precursor of protein E3/E2 (p62) (pE2); Assembly protein E3; Spike glycoprotein E2 (E2 envelope glycoprotein); 6K protein; Spike glycoprotein E1 (E1 envelope glycoprotein)]	NA	Semliki forest virus (SFV)	1253	Uniprot	MNYIPTQTFYGRRWRPRPAARPWPLQATPVAPVVPDFQAQQMQQLISAVNALTMRQNAIAPARPPKPKKKKTTKPKPKTQPKKINGKTQQQKKKDKQADKKKKKPGKRERMCMKIENDCIFEVKHEGKVTGYACLVGDKVMKPAHVKGVIDNADLAKLAFKKSSKYDLECAQIPVHMRSDASKYTHEKPEGHYNWHHGAVQYSGGRFTIPTGAGKPGDSGRPIFDNKGRVVAIVLGGANEGSRTALSVVTWNKDMVTRVTPEGSEEWSAPLITAMCVLANATFPCFQPPCVPCCYENNAEATLRMLEDNVDRPGYYDLLQAALTCRNGTRHRRSVSQHFNVYKATRPYIAYCADCGAGHSCHSPVAIEAVRSEATDGMLKIQFSAQIGIDKSDNHDYTK…	LIPID 718; /note="S-palmitoyl cysteine; by host"; /evidence="ECO:0000255"; LIPID 728; /note="S-palmitoyl cysteine; by host"; /evidence="ECO:0000250"; LIPID 748; /note="S-palmitoyl cysteine; by host"; /evidence="ECO:0000250"; LIPID 749; /note="S-palmitoyl cysteine; by host"; /evidence="ECO:0000250"; LIPID 1248; /note="S-stearoyl cysteine; by host"; /evidence="ECO:0000269|PubMed:3143715"	multi	814	1230	Extracellular	RAYEHSTVMPNVVGFPYKAHIERPGYSPLTLQMQVVETSLEPTLNLEYITCEYKTVVPSPYVKCCGASECSTKEKPDYQCKVYTGVYPFMWGGAYCFCDSENTQLSEAYVDRSDVCRHDHASAYKAHTASLKAKVRVMYGNVNQTVDVYVNGDHAVTIGGTQFIFGPLSSAWTPFDNKIVVYKDEVFNQDFPPYGSGQPGRFGDIQSRTVESNDLYANTALKLARPSPGMVHVPYTQTPSGFKYWLKEKGTALNTKAPFGCQIKTNPVRAMNCAVGNIPVSMNLPDSAFTRIVEAPTIIDLTCTVATCTHSSDFGGVLTLTYKTNKNGDCSVHSHSNVATLQEATAKVKTAGKVTLHFSTASASPSFVVSLCSARATCSASCEPPKDHIVPYAASHSNV…	orientation_not_applicable	883	cytoplasmic_type_not_applicable	loop	417	69	347	0.1658653846153846	0.7044728434504792	370	CGASE	STKEK	1	0	-0.08	-2.56	0.36	1.78	-1	1	1	3	0.2	0	0	0	0	0	1	1	0	0	0	0	0	0
P03315	POLS_SFV	Structural polyprotein (p130) [Cleaved into: Capsid protein (EC 3.4.21.90) (Coat protein) (C); Precursor of protein E3/E2 (p62) (pE2); Assembly protein E3; Spike glycoprotein E2 (E2 envelope glycoprotein); 6K protein; Spike glycoprotein E1 (E1 envelope glycoprotein)]	NA	Semliki forest virus (SFV)	1253	Uniprot	MNYIPTQTFYGRRWRPRPAARPWPLQATPVAPVVPDFQAQQMQQLISAVNALTMRQNAIAPARPPKPKKKKTTKPKPKTQPKKINGKTQQQKKKDKQADKKKKKPGKRERMCMKIENDCIFEVKHEGKVTGYACLVGDKVMKPAHVKGVIDNADLAKLAFKKSSKYDLECAQIPVHMRSDASKYTHEKPEGHYNWHHGAVQYSGGRFTIPTGAGKPGDSGRPIFDNKGRVVAIVLGGANEGSRTALSVVTWNKDMVTRVTPEGSEEWSAPLITAMCVLANATFPCFQPPCVPCCYENNAEATLRMLEDNVDRPGYYDLLQAALTCRNGTRHRRSVSQHFNVYKATRPYIAYCADCGAGHSCHSPVAIEAVRSEATDGMLKIQFSAQIGIDKSDNHDYTK…	LIPID 718; /note="S-palmitoyl cysteine; by host"; /evidence="ECO:0000255"; LIPID 728; /note="S-palmitoyl cysteine; by host"; /evidence="ECO:0000250"; LIPID 748; /note="S-palmitoyl cysteine; by host"; /evidence="ECO:0000250"; LIPID 749; /note="S-palmitoyl cysteine; by host"; /evidence="ECO:0000250"; LIPID 1248; /note="S-stearoyl cysteine; by host"; /evidence="ECO:0000269|PubMed:3143715"	multi	814	1230	Extracellular	RAYEHSTVMPNVVGFPYKAHIERPGYSPLTLQMQVVETSLEPTLNLEYITCEYKTVVPSPYVKCCGASECSTKEKPDYQCKVYTGVYPFMWGGAYCFCDSENTQLSEAYVDRSDVCRHDHASAYKAHTASLKAKVRVMYGNVNQTVDVYVNGDHAVTIGGTQFIFGPLSSAWTPFDNKIVVYKDEVFNQDFPPYGSGQPGRFGDIQSRTVESNDLYANTALKLARPSPGMVHVPYTQTPSGFKYWLKEKGTALNTKAPFGCQIKTNPVRAMNCAVGNIPVSMNLPDSAFTRIVEAPTIIDLTCTVATCTHSSDFGGVLTLTYKTNKNGDCSVHSHSNVATLQEATAKVKTAGKVTLHFSTASASPSFVVSLCSARATCSASCEPPKDHIVPYAASHSNV…	orientation_not_applicable	893	cytoplasmic_type_not_applicable	loop	417	79	337	0.18990384615384615	0.7124600638977636	360	KPDYQ	KVYTG	0	0	-2.76	-0.42	0.78	-0.24	0	1	2	1	0	0.58	1	1	0	0	1	0	1	1	0	0	0	0
P03315	POLS_SFV	Structural polyprotein (p130) [Cleaved into: Capsid protein (EC 3.4.21.90) (Coat protein) (C); Precursor of protein E3/E2 (p62) (pE2); Assembly protein E3; Spike glycoprotein E2 (E2 envelope glycoprotein); 6K protein; Spike glycoprotein E1 (E1 envelope glycoprotein)]	NA	Semliki forest virus (SFV)	1253	Uniprot	MNYIPTQTFYGRRWRPRPAARPWPLQATPVAPVVPDFQAQQMQQLISAVNALTMRQNAIAPARPPKPKKKKTTKPKPKTQPKKINGKTQQQKKKDKQADKKKKKPGKRERMCMKIENDCIFEVKHEGKVTGYACLVGDKVMKPAHVKGVIDNADLAKLAFKKSSKYDLECAQIPVHMRSDASKYTHEKPEGHYNWHHGAVQYSGGRFTIPTGAGKPGDSGRPIFDNKGRVVAIVLGGANEGSRTALSVVTWNKDMVTRVTPEGSEEWSAPLITAMCVLANATFPCFQPPCVPCCYENNAEATLRMLEDNVDRPGYYDLLQAALTCRNGTRHRRSVSQHFNVYKATRPYIAYCADCGAGHSCHSPVAIEAVRSEATDGMLKIQFSAQIGIDKSDNHDYTK…	LIPID 718; /note="S-palmitoyl cysteine; by host"; /evidence="ECO:0000255"; LIPID 728; /note="S-palmitoyl cysteine; by host"; /evidence="ECO:0000250"; LIPID 748; /note="S-palmitoyl cysteine; by host"; /evidence="ECO:0000250"; LIPID 749; /note="S-palmitoyl cysteine; by host"; /evidence="ECO:0000250"; LIPID 1248; /note="S-stearoyl cysteine; by host"; /evidence="ECO:0000269|PubMed:3143715"	multi	814	1230	Extracellular	RAYEHSTVMPNVVGFPYKAHIERPGYSPLTLQMQVVETSLEPTLNLEYITCEYKTVVPSPYVKCCGASECSTKEKPDYQCKVYTGVYPFMWGGAYCFCDSENTQLSEAYVDRSDVCRHDHASAYKAHTASLKAKVRVMYGNVNQTVDVYVNGDHAVTIGGTQFIFGPLSSAWTPFDNKIVVYKDEVFNQDFPPYGSGQPGRFGDIQSRTVESNDLYANTALKLARPSPGMVHVPYTQTPSGFKYWLKEKGTALNTKAPFGCQIKTNPVRAMNCAVGNIPVSMNLPDSAFTRIVEAPTIIDLTCTVATCTHSSDFGGVLTLTYKTNKNGDCSVHSHSNVATLQEATAKVKTAGKVTLHFSTASASPSFVVSLCSARATCSASCEPPKDHIVPYAASHSNV…	orientation_not_applicable	909	cytoplasmic_type_not_applicable	loop	417	95	321	0.2283653846153846	0.7252396166134185	344	WGGAY	FCDSE	0	2	-0.24	-0.5	-1.24	0.5599999999999999	0	-2	0	2	0.2	0	2	1	0	0	0	2	1	0	1	0	0	0
P03315	POLS_SFV	Structural polyprotein (p130) [Cleaved into: Capsid protein (EC 3.4.21.90) (Coat protein) (C); Precursor of protein E3/E2 (p62) (pE2); Assembly protein E3; Spike glycoprotein E2 (E2 envelope glycoprotein); 6K protein; Spike glycoprotein E1 (E1 envelope glycoprotein)]	NA	Semliki forest virus (SFV)	1253	Uniprot	MNYIPTQTFYGRRWRPRPAARPWPLQATPVAPVVPDFQAQQMQQLISAVNALTMRQNAIAPARPPKPKKKKTTKPKPKTQPKKINGKTQQQKKKDKQADKKKKKPGKRERMCMKIENDCIFEVKHEGKVTGYACLVGDKVMKPAHVKGVIDNADLAKLAFKKSSKYDLECAQIPVHMRSDASKYTHEKPEGHYNWHHGAVQYSGGRFTIPTGAGKPGDSGRPIFDNKGRVVAIVLGGANEGSRTALSVVTWNKDMVTRVTPEGSEEWSAPLITAMCVLANATFPCFQPPCVPCCYENNAEATLRMLEDNVDRPGYYDLLQAALTCRNGTRHRRSVSQHFNVYKATRPYIAYCADCGAGHSCHSPVAIEAVRSEATDGMLKIQFSAQIGIDKSDNHDYTK…	LIPID 718; /note="S-palmitoyl cysteine; by host"; /evidence="ECO:0000255"; LIPID 728; /note="S-palmitoyl cysteine; by host"; /evidence="ECO:0000250"; LIPID 748; /note="S-palmitoyl cysteine; by host"; /evidence="ECO:0000250"; LIPID 749; /note="S-palmitoyl cysteine; by host"; /evidence="ECO:0000250"; LIPID 1248; /note="S-stearoyl cysteine; by host"; /evidence="ECO:0000269|PubMed:3143715"	multi	814	1230	Extracellular	RAYEHSTVMPNVVGFPYKAHIERPGYSPLTLQMQVVETSLEPTLNLEYITCEYKTVVPSPYVKCCGASECSTKEKPDYQCKVYTGVYPFMWGGAYCFCDSENTQLSEAYVDRSDVCRHDHASAYKAHTASLKAKVRVMYGNVNQTVDVYVNGDHAVTIGGTQFIFGPLSSAWTPFDNKIVVYKDEVFNQDFPPYGSGQPGRFGDIQSRTVESNDLYANTALKLARPSPGMVHVPYTQTPSGFKYWLKEKGTALNTKAPFGCQIKTNPVRAMNCAVGNIPVSMNLPDSAFTRIVEAPTIIDLTCTVATCTHSSDFGGVLTLTYKTNKNGDCSVHSHSNVATLQEATAKVKTAGKVTLHFSTASASPSFVVSLCSARATCSASCEPPKDHIVPYAASHSNV…	orientation_not_applicable	911	cytoplasmic_type_not_applicable	loop	417	97	319	0.23317307692307693	0.7268370607028753	342	GAYCF	DSENT	2	0	1.0799999999999998	-2.4	-1.26	1.22	0	-2	0	2	0.2	0	2	0	0	1	0	2	1	0	0	0	0	0
P03315	POLS_SFV	Structural polyprotein (p130) [Cleaved into: Capsid protein (EC 3.4.21.90) (Coat protein) (C); Precursor of protein E3/E2 (p62) (pE2); Assembly protein E3; Spike glycoprotein E2 (E2 envelope glycoprotein); 6K protein; Spike glycoprotein E1 (E1 envelope glycoprotein)]	NA	Semliki forest virus (SFV)	1253	Uniprot	MNYIPTQTFYGRRWRPRPAARPWPLQATPVAPVVPDFQAQQMQQLISAVNALTMRQNAIAPARPPKPKKKKTTKPKPKTQPKKINGKTQQQKKKDKQADKKKKKPGKRERMCMKIENDCIFEVKHEGKVTGYACLVGDKVMKPAHVKGVIDNADLAKLAFKKSSKYDLECAQIPVHMRSDASKYTHEKPEGHYNWHHGAVQYSGGRFTIPTGAGKPGDSGRPIFDNKGRVVAIVLGGANEGSRTALSVVTWNKDMVTRVTPEGSEEWSAPLITAMCVLANATFPCFQPPCVPCCYENNAEATLRMLEDNVDRPGYYDLLQAALTCRNGTRHRRSVSQHFNVYKATRPYIAYCADCGAGHSCHSPVAIEAVRSEATDGMLKIQFSAQIGIDKSDNHDYTK…	LIPID 718; /note="S-palmitoyl cysteine; by host"; /evidence="ECO:0000255"; LIPID 728; /note="S-palmitoyl cysteine; by host"; /evidence="ECO:0000250"; LIPID 748; /note="S-palmitoyl cysteine; by host"; /evidence="ECO:0000250"; LIPID 749; /note="S-palmitoyl cysteine; by host"; /evidence="ECO:0000250"; LIPID 1248; /note="S-stearoyl cysteine; by host"; /evidence="ECO:0000269|PubMed:3143715"	multi	814	1230	Extracellular	RAYEHSTVMPNVVGFPYKAHIERPGYSPLTLQMQVVETSLEPTLNLEYITCEYKTVVPSPYVKCCGASECSTKEKPDYQCKVYTGVYPFMWGGAYCFCDSENTQLSEAYVDRSDVCRHDHASAYKAHTASLKAKVRVMYGNVNQTVDVYVNGDHAVTIGGTQFIFGPLSSAWTPFDNKIVVYKDEVFNQDFPPYGSGQPGRFGDIQSRTVESNDLYANTALKLARPSPGMVHVPYTQTPSGFKYWLKEKGTALNTKAPFGCQIKTNPVRAMNCAVGNIPVSMNLPDSAFTRIVEAPTIIDLTCTVATCTHSSDFGGVLTLTYKTNKNGDCSVHSHSNVATLQEATAKVKTAGKVTLHFSTASASPSFVVSLCSARATCSASCEPPKDHIVPYAASHSNV…	orientation_not_applicable	929	cytoplasmic_type_not_applicable	loop	417	115	301	0.2764423076923077	0.7412140575079872	324	DRSDV	RHDHA	0	0	-1.62	-2.52	1.56	0.9	-1	1	3	3	0.58	0.2	0	0	0	0	2	1	0	0	0	0	0	2
P03315	POLS_SFV	Structural polyprotein (p130) [Cleaved into: Capsid protein (EC 3.4.21.90) (Coat protein) (C); Precursor of protein E3/E2 (p62) (pE2); Assembly protein E3; Spike glycoprotein E2 (E2 envelope glycoprotein); 6K protein; Spike glycoprotein E1 (E1 envelope glycoprotein)]	NA	Semliki forest virus (SFV)	1253	Uniprot	MNYIPTQTFYGRRWRPRPAARPWPLQATPVAPVVPDFQAQQMQQLISAVNALTMRQNAIAPARPPKPKKKKTTKPKPKTQPKKINGKTQQQKKKDKQADKKKKKPGKRERMCMKIENDCIFEVKHEGKVTGYACLVGDKVMKPAHVKGVIDNADLAKLAFKKSSKYDLECAQIPVHMRSDASKYTHEKPEGHYNWHHGAVQYSGGRFTIPTGAGKPGDSGRPIFDNKGRVVAIVLGGANEGSRTALSVVTWNKDMVTRVTPEGSEEWSAPLITAMCVLANATFPCFQPPCVPCCYENNAEATLRMLEDNVDRPGYYDLLQAALTCRNGTRHRRSVSQHFNVYKATRPYIAYCADCGAGHSCHSPVAIEAVRSEATDGMLKIQFSAQIGIDKSDNHDYTK…	LIPID 718; /note="S-palmitoyl cysteine; by host"; /evidence="ECO:0000255"; LIPID 728; /note="S-palmitoyl cysteine; by host"; /evidence="ECO:0000250"; LIPID 748; /note="S-palmitoyl cysteine; by host"; /evidence="ECO:0000250"; LIPID 749; /note="S-palmitoyl cysteine; by host"; /evidence="ECO:0000250"; LIPID 1248; /note="S-stearoyl cysteine; by host"; /evidence="ECO:0000269|PubMed:3143715"	multi	814	1230	Extracellular	RAYEHSTVMPNVVGFPYKAHIERPGYSPLTLQMQVVETSLEPTLNLEYITCEYKTVVPSPYVKCCGASECSTKEKPDYQCKVYTGVYPFMWGGAYCFCDSENTQLSEAYVDRSDVCRHDHASAYKAHTASLKAKVRVMYGNVNQTVDVYVNGDHAVTIGGTQFIFGPLSSAWTPFDNKIVVYKDEVFNQDFPPYGSGQPGRFGDIQSRTVESNDLYANTALKLARPSPGMVHVPYTQTPSGFKYWLKEKGTALNTKAPFGCQIKTNPVRAMNCAVGNIPVSMNLPDSAFTRIVEAPTIIDLTCTVATCTHSSDFGGVLTLTYKTNKNGDCSVHSHSNVATLQEATAKVKTAGKVTLHFSTASASPSFVVSLCSARATCSASCEPPKDHIVPYAASHSNV…	orientation_not_applicable	1074	cytoplasmic_type_not_applicable	loop	417	260	156	0.625	0.8570287539936102	179	KAPFG	QIKTN	0	0	-0.26	-1.42	0	0.24	1	1	1	1	0.2	0.78	1	0	0	1	0	0	0	0	0	0	0	0
P03315	POLS_SFV	Structural polyprotein (p130) [Cleaved into: Capsid protein (EC 3.4.21.90) (Coat protein) (C); Precursor of protein E3/E2 (p62) (pE2); Assembly protein E3; Spike glycoprotein E2 (E2 envelope glycoprotein); 6K protein; Spike glycoprotein E1 (E1 envelope glycoprotein)]	NA	Semliki forest virus (SFV)	1253	Uniprot	MNYIPTQTFYGRRWRPRPAARPWPLQATPVAPVVPDFQAQQMQQLISAVNALTMRQNAIAPARPPKPKKKKTTKPKPKTQPKKINGKTQQQKKKDKQADKKKKKPGKRERMCMKIENDCIFEVKHEGKVTGYACLVGDKVMKPAHVKGVIDNADLAKLAFKKSSKYDLECAQIPVHMRSDASKYTHEKPEGHYNWHHGAVQYSGGRFTIPTGAGKPGDSGRPIFDNKGRVVAIVLGGANEGSRTALSVVTWNKDMVTRVTPEGSEEWSAPLITAMCVLANATFPCFQPPCVPCCYENNAEATLRMLEDNVDRPGYYDLLQAALTCRNGTRHRRSVSQHFNVYKATRPYIAYCADCGAGHSCHSPVAIEAVRSEATDGMLKIQFSAQIGIDKSDNHDYTK…	LIPID 718; /note="S-palmitoyl cysteine; by host"; /evidence="ECO:0000255"; LIPID 728; /note="S-palmitoyl cysteine; by host"; /evidence="ECO:0000250"; LIPID 748; /note="S-palmitoyl cysteine; by host"; /evidence="ECO:0000250"; LIPID 749; /note="S-palmitoyl cysteine; by host"; /evidence="ECO:0000250"; LIPID 1248; /note="S-stearoyl cysteine; by host"; /evidence="ECO:0000269|PubMed:3143715"	multi	814	1230	Extracellular	RAYEHSTVMPNVVGFPYKAHIERPGYSPLTLQMQVVETSLEPTLNLEYITCEYKTVVPSPYVKCCGASECSTKEKPDYQCKVYTGVYPFMWGGAYCFCDSENTQLSEAYVDRSDVCRHDHASAYKAHTASLKAKVRVMYGNVNQTVDVYVNGDHAVTIGGTQFIFGPLSSAWTPFDNKIVVYKDEVFNQDFPPYGSGQPGRFGDIQSRTVESNDLYANTALKLARPSPGMVHVPYTQTPSGFKYWLKEKGTALNTKAPFGCQIKTNPVRAMNCAVGNIPVSMNLPDSAFTRIVEAPTIIDLTCTVATCTHSSDFGGVLTLTYKTNKNGDCSVHSHSNVATLQEATAKVKTAGKVTLHFSTASASPSFVVSLCSARATCSASCEPPKDHIVPYAASHSNV…	orientation_not_applicable	1086	cytoplasmic_type_not_applicable	loop	417	272	144	0.6538461538461539	0.8666134185303515	167	VRAMN	AVGNI	0	0	-0.02	1.3199999999999998	-0.02	-0.72	1	0	1	0	0.78	1.56	0	0	1	1	0	0	0	0	0	0	0	0
P03315	POLS_SFV	Structural polyprotein (p130) [Cleaved into: Capsid protein (EC 3.4.21.90) (Coat protein) (C); Precursor of protein E3/E2 (p62) (pE2); Assembly protein E3; Spike glycoprotein E2 (E2 envelope glycoprotein); 6K protein; Spike glycoprotein E1 (E1 envelope glycoprotein)]	NA	Semliki forest virus (SFV)	1253	Uniprot	MNYIPTQTFYGRRWRPRPAARPWPLQATPVAPVVPDFQAQQMQQLISAVNALTMRQNAIAPARPPKPKKKKTTKPKPKTQPKKINGKTQQQKKKDKQADKKKKKPGKRERMCMKIENDCIFEVKHEGKVTGYACLVGDKVMKPAHVKGVIDNADLAKLAFKKSSKYDLECAQIPVHMRSDASKYTHEKPEGHYNWHHGAVQYSGGRFTIPTGAGKPGDSGRPIFDNKGRVVAIVLGGANEGSRTALSVVTWNKDMVTRVTPEGSEEWSAPLITAMCVLANATFPCFQPPCVPCCYENNAEATLRMLEDNVDRPGYYDLLQAALTCRNGTRHRRSVSQHFNVYKATRPYIAYCADCGAGHSCHSPVAIEAVRSEATDGMLKIQFSAQIGIDKSDNHDYTK…	LIPID 718; /note="S-palmitoyl cysteine; by host"; /evidence="ECO:0000255"; LIPID 728; /note="S-palmitoyl cysteine; by host"; /evidence="ECO:0000250"; LIPID 748; /note="S-palmitoyl cysteine; by host"; /evidence="ECO:0000250"; LIPID 749; /note="S-palmitoyl cysteine; by host"; /evidence="ECO:0000250"; LIPID 1248; /note="S-stearoyl cysteine; by host"; /evidence="ECO:0000269|PubMed:3143715"	multi	814	1230	Extracellular	RAYEHSTVMPNVVGFPYKAHIERPGYSPLTLQMQVVETSLEPTLNLEYITCEYKTVVPSPYVKCCGASECSTKEKPDYQCKVYTGVYPFMWGGAYCFCDSENTQLSEAYVDRSDVCRHDHASAYKAHTASLKAKVRVMYGNVNQTVDVYVNGDHAVTIGGTQFIFGPLSSAWTPFDNKIVVYKDEVFNQDFPPYGSGQPGRFGDIQSRTVESNDLYANTALKLARPSPGMVHVPYTQTPSGFKYWLKEKGTALNTKAPFGCQIKTNPVRAMNCAVGNIPVSMNLPDSAFTRIVEAPTIIDLTCTVATCTHSSDFGGVLTLTYKTNKNGDCSVHSHSNVATLQEATAKVKTAGKVTLHFSTASASPSFVVSLCSARATCSASCEPPKDHIVPYAASHSNV…	orientation_not_applicable	1116	cytoplasmic_type_not_applicable	loop	417	302	114	0.7259615384615384	0.8905750798722045	137	IIDLT	TVATC	0	1	1.7200000000000002	1.42	-0.56	-0.76	-1	0	1	0	2.34	0.78	0	0	0	0	1	0	0	0	0	0	0	0
P03315	POLS_SFV	Structural polyprotein (p130) [Cleaved into: Capsid protein (EC 3.4.21.90) (Coat protein) (C); Precursor of protein E3/E2 (p62) (pE2); Assembly protein E3; Spike glycoprotein E2 (E2 envelope glycoprotein); 6K protein; Spike glycoprotein E1 (E1 envelope glycoprotein)]	NA	Semliki forest virus (SFV)	1253	Uniprot	MNYIPTQTFYGRRWRPRPAARPWPLQATPVAPVVPDFQAQQMQQLISAVNALTMRQNAIAPARPPKPKKKKTTKPKPKTQPKKINGKTQQQKKKDKQADKKKKKPGKRERMCMKIENDCIFEVKHEGKVTGYACLVGDKVMKPAHVKGVIDNADLAKLAFKKSSKYDLECAQIPVHMRSDASKYTHEKPEGHYNWHHGAVQYSGGRFTIPTGAGKPGDSGRPIFDNKGRVVAIVLGGANEGSRTALSVVTWNKDMVTRVTPEGSEEWSAPLITAMCVLANATFPCFQPPCVPCCYENNAEATLRMLEDNVDRPGYYDLLQAALTCRNGTRHRRSVSQHFNVYKATRPYIAYCADCGAGHSCHSPVAIEAVRSEATDGMLKIQFSAQIGIDKSDNHDYTK…	LIPID 718; /note="S-palmitoyl cysteine; by host"; /evidence="ECO:0000255"; LIPID 728; /note="S-palmitoyl cysteine; by host"; /evidence="ECO:0000250"; LIPID 748; /note="S-palmitoyl cysteine; by host"; /evidence="ECO:0000250"; LIPID 749; /note="S-palmitoyl cysteine; by host"; /evidence="ECO:0000250"; LIPID 1248; /note="S-stearoyl cysteine; by host"; /evidence="ECO:0000269|PubMed:3143715"	multi	814	1230	Extracellular	RAYEHSTVMPNVVGFPYKAHIERPGYSPLTLQMQVVETSLEPTLNLEYITCEYKTVVPSPYVKCCGASECSTKEKPDYQCKVYTGVYPFMWGGAYCFCDSENTQLSEAYVDRSDVCRHDHASAYKAHTASLKAKVRVMYGNVNQTVDVYVNGDHAVTIGGTQFIFGPLSSAWTPFDNKIVVYKDEVFNQDFPPYGSGQPGRFGDIQSRTVESNDLYANTALKLARPSPGMVHVPYTQTPSGFKYWLKEKGTALNTKAPFGCQIKTNPVRAMNCAVGNIPVSMNLPDSAFTRIVEAPTIIDLTCTVATCTHSSDFGGVLTLTYKTNKNGDCSVHSHSNVATLQEATAKVKTAGKVTLHFSTASASPSFVVSLCSARATCSASCEPPKDHIVPYAASHSNV…	orientation_not_applicable	1121	cytoplasmic_type_not_applicable	loop	417	307	109	0.7379807692307693	0.8945686900958466	132	CTVAT	THSSD	1	0	1.42	-1.8	-0.76	0.5399999999999999	0	-0.5	0	1.5	0.78	0	0	0	0	0	0	1	0	0	0	0	0	1
P03315	POLS_SFV	Structural polyprotein (p130) [Cleaved into: Capsid protein (EC 3.4.21.90) (Coat protein) (C); Precursor of protein E3/E2 (p62) (pE2); Assembly protein E3; Spike glycoprotein E2 (E2 envelope glycoprotein); 6K protein; Spike glycoprotein E1 (E1 envelope glycoprotein)]	NA	Semliki forest virus (SFV)	1253	Uniprot	MNYIPTQTFYGRRWRPRPAARPWPLQATPVAPVVPDFQAQQMQQLISAVNALTMRQNAIAPARPPKPKKKKTTKPKPKTQPKKINGKTQQQKKKDKQADKKKKKPGKRERMCMKIENDCIFEVKHEGKVTGYACLVGDKVMKPAHVKGVIDNADLAKLAFKKSSKYDLECAQIPVHMRSDASKYTHEKPEGHYNWHHGAVQYSGGRFTIPTGAGKPGDSGRPIFDNKGRVVAIVLGGANEGSRTALSVVTWNKDMVTRVTPEGSEEWSAPLITAMCVLANATFPCFQPPCVPCCYENNAEATLRMLEDNVDRPGYYDLLQAALTCRNGTRHRRSVSQHFNVYKATRPYIAYCADCGAGHSCHSPVAIEAVRSEATDGMLKIQFSAQIGIDKSDNHDYTK…	LIPID 718; /note="S-palmitoyl cysteine; by host"; /evidence="ECO:0000255"; LIPID 728; /note="S-palmitoyl cysteine; by host"; /evidence="ECO:0000250"; LIPID 748; /note="S-palmitoyl cysteine; by host"; /evidence="ECO:0000250"; LIPID 749; /note="S-palmitoyl cysteine; by host"; /evidence="ECO:0000250"; LIPID 1248; /note="S-stearoyl cysteine; by host"; /evidence="ECO:0000269|PubMed:3143715"	multi	814	1230	Extracellular	RAYEHSTVMPNVVGFPYKAHIERPGYSPLTLQMQVVETSLEPTLNLEYITCEYKTVVPSPYVKCCGASECSTKEKPDYQCKVYTGVYPFMWGGAYCFCDSENTQLSEAYVDRSDVCRHDHASAYKAHTASLKAKVRVMYGNVNQTVDVYVNGDHAVTIGGTQFIFGPLSSAWTPFDNKIVVYKDEVFNQDFPPYGSGQPGRFGDIQSRTVESNDLYANTALKLARPSPGMVHVPYTQTPSGFKYWLKEKGTALNTKAPFGCQIKTNPVRAMNCAVGNIPVSMNLPDSAFTRIVEAPTIIDLTCTVATCTHSSDFGGVLTLTYKTNKNGDCSVHSHSNVATLQEATAKVKTAGKVTLHFSTASASPSFVVSLCSARATCSASCEPPKDHIVPYAASHSNV…	orientation_not_applicable	1143	cytoplasmic_type_not_applicable	loop	417	329	87	0.7908653846153846	0.9121405750798722	110	NKNGD	SVHSH	0	0	-2.96	-0.76	1.28	-0.38	0	1	2	1	0	0.58	0	0	2	0	1	0	0	0	0	0	0	2
P03315	POLS_SFV	Structural polyprotein (p130) [Cleaved into: Capsid protein (EC 3.4.21.90) (Coat protein) (C); Precursor of protein E3/E2 (p62) (pE2); Assembly protein E3; Spike glycoprotein E2 (E2 envelope glycoprotein); 6K protein; Spike glycoprotein E1 (E1 envelope glycoprotein)]	NA	Semliki forest virus (SFV)	1253	Uniprot	MNYIPTQTFYGRRWRPRPAARPWPLQATPVAPVVPDFQAQQMQQLISAVNALTMRQNAIAPARPPKPKKKKTTKPKPKTQPKKINGKTQQQKKKDKQADKKKKKPGKRERMCMKIENDCIFEVKHEGKVTGYACLVGDKVMKPAHVKGVIDNADLAKLAFKKSSKYDLECAQIPVHMRSDASKYTHEKPEGHYNWHHGAVQYSGGRFTIPTGAGKPGDSGRPIFDNKGRVVAIVLGGANEGSRTALSVVTWNKDMVTRVTPEGSEEWSAPLITAMCVLANATFPCFQPPCVPCCYENNAEATLRMLEDNVDRPGYYDLLQAALTCRNGTRHRRSVSQHFNVYKATRPYIAYCADCGAGHSCHSPVAIEAVRSEATDGMLKIQFSAQIGIDKSDNHDYTK…	LIPID 718; /note="S-palmitoyl cysteine; by host"; /evidence="ECO:0000255"; LIPID 728; /note="S-palmitoyl cysteine; by host"; /evidence="ECO:0000250"; LIPID 748; /note="S-palmitoyl cysteine; by host"; /evidence="ECO:0000250"; LIPID 749; /note="S-palmitoyl cysteine; by host"; /evidence="ECO:0000250"; LIPID 1248; /note="S-stearoyl cysteine; by host"; /evidence="ECO:0000269|PubMed:3143715"	multi	814	1230	Extracellular	RAYEHSTVMPNVVGFPYKAHIERPGYSPLTLQMQVVETSLEPTLNLEYITCEYKTVVPSPYVKCCGASECSTKEKPDYQCKVYTGVYPFMWGGAYCFCDSENTQLSEAYVDRSDVCRHDHASAYKAHTASLKAKVRVMYGNVNQTVDVYVNGDHAVTIGGTQFIFGPLSSAWTPFDNKIVVYKDEVFNQDFPPYGSGQPGRFGDIQSRTVESNDLYANTALKLARPSPGMVHVPYTQTPSGFKYWLKEKGTALNTKAPFGCQIKTNPVRAMNCAVGNIPVSMNLPDSAFTRIVEAPTIIDLTCTVATCTHSSDFGGVLTLTYKTNKNGDCSVHSHSNVATLQEATAKVKTAGKVTLHFSTASASPSFVVSLCSARATCSASCEPPKDHIVPYAASHSNV…	orientation_not_applicable	1185	cytoplasmic_type_not_applicable	loop	417	371	45	0.8918269230769231	0.9456869009584664	68	FVVSL	SARAT	0	0	2.84	-0.48	-1.4	0.38	0	1	0	1	1.94	0.4	1	0	0	0	0	0	0	0	0	0	0	0
P03315	POLS_SFV	Structural polyprotein (p130) [Cleaved into: Capsid protein (EC 3.4.21.90) (Coat protein) (C); Precursor of protein E3/E2 (p62) (pE2); Assembly protein E3; Spike glycoprotein E2 (E2 envelope glycoprotein); 6K protein; Spike glycoprotein E1 (E1 envelope glycoprotein)]	NA	Semliki forest virus (SFV)	1253	Uniprot	MNYIPTQTFYGRRWRPRPAARPWPLQATPVAPVVPDFQAQQMQQLISAVNALTMRQNAIAPARPPKPKKKKTTKPKPKTQPKKINGKTQQQKKKDKQADKKKKKPGKRERMCMKIENDCIFEVKHEGKVTGYACLVGDKVMKPAHVKGVIDNADLAKLAFKKSSKYDLECAQIPVHMRSDASKYTHEKPEGHYNWHHGAVQYSGGRFTIPTGAGKPGDSGRPIFDNKGRVVAIVLGGANEGSRTALSVVTWNKDMVTRVTPEGSEEWSAPLITAMCVLANATFPCFQPPCVPCCYENNAEATLRMLEDNVDRPGYYDLLQAALTCRNGTRHRRSVSQHFNVYKATRPYIAYCADCGAGHSCHSPVAIEAVRSEATDGMLKIQFSAQIGIDKSDNHDYTK…	LIPID 718; /note="S-palmitoyl cysteine; by host"; /evidence="ECO:0000255"; LIPID 728; /note="S-palmitoyl cysteine; by host"; /evidence="ECO:0000250"; LIPID 748; /note="S-palmitoyl cysteine; by host"; /evidence="ECO:0000250"; LIPID 749; /note="S-palmitoyl cysteine; by host"; /evidence="ECO:0000250"; LIPID 1248; /note="S-stearoyl cysteine; by host"; /evidence="ECO:0000269|PubMed:3143715"	multi	814	1230	Extracellular	RAYEHSTVMPNVVGFPYKAHIERPGYSPLTLQMQVVETSLEPTLNLEYITCEYKTVVPSPYVKCCGASECSTKEKPDYQCKVYTGVYPFMWGGAYCFCDSENTQLSEAYVDRSDVCRHDHASAYKAHTASLKAKVRVMYGNVNQTVDVYVNGDHAVTIGGTQFIFGPLSSAWTPFDNKIVVYKDEVFNQDFPPYGSGQPGRFGDIQSRTVESNDLYANTALKLARPSPGMVHVPYTQTPSGFKYWLKEKGTALNTKAPFGCQIKTNPVRAMNCAVGNIPVSMNLPDSAFTRIVEAPTIIDLTCTVATCTHSSDFGGVLTLTYKTNKNGDCSVHSHSNVATLQEATAKVKTAGKVTLHFSTASASPSFVVSLCSARATCSASCEPPKDHIVPYAASHSNV…	orientation_not_applicable	1191	cytoplasmic_type_not_applicable	loop	417	377	39	0.90625	0.950479	62	SARAT	SASCE	0	1	-0.48	-0.16	0.38	0.42000000000000004	1	-1	1	1	0.4	0.2	0	0	0	0	0	1	0	0	0	0	0	0
P03315	POLS_SFV	Structural polyprotein (p130) [Cleaved into: Capsid protein (EC 3.4.21.90) (Coat protein) (C); Precursor of protein E3/E2 (p62) (pE2); Assembly protein E3; Spike glycoprotein E2 (E2 envelope glycoprotein); 6K protein; Spike glycoprotein E1 (E1 envelope glycoprotein)]	NA	Semliki forest virus (SFV)	1253	Uniprot	MNYIPTQTFYGRRWRPRPAARPWPLQATPVAPVVPDFQAQQMQQLISAVNALTMRQNAIAPARPPKPKKKKTTKPKPKTQPKKINGKTQQQKKKDKQADKKKKKPGKRERMCMKIENDCIFEVKHEGKVTGYACLVGDKVMKPAHVKGVIDNADLAKLAFKKSSKYDLECAQIPVHMRSDASKYTHEKPEGHYNWHHGAVQYSGGRFTIPTGAGKPGDSGRPIFDNKGRVVAIVLGGANEGSRTALSVVTWNKDMVTRVTPEGSEEWSAPLITAMCVLANATFPCFQPPCVPCCYENNAEATLRMLEDNVDRPGYYDLLQAALTCRNGTRHRRSVSQHFNVYKATRPYIAYCADCGAGHSCHSPVAIEAVRSEATDGMLKIQFSAQIGIDKSDNHDYTK…	LIPID 718; /note="S-palmitoyl cysteine; by host"; /evidence="ECO:0000255"; LIPID 728; /note="S-palmitoyl cysteine; by host"; /evidence="ECO:0000250"; LIPID 748; /note="S-palmitoyl cysteine; by host"; /evidence="ECO:0000250"; LIPID 749; /note="S-palmitoyl cysteine; by host"; /evidence="ECO:0000250"; LIPID 1248; /note="S-stearoyl cysteine; by host"; /evidence="ECO:0000269|PubMed:3143715"	multi	814	1230	Extracellular	RAYEHSTVMPNVVGFPYKAHIERPGYSPLTLQMQVVETSLEPTLNLEYITCEYKTVVPSPYVKCCGASECSTKEKPDYQCKVYTGVYPFMWGGAYCFCDSENTQLSEAYVDRSDVCRHDHASAYKAHTASLKAKVRVMYGNVNQTVDVYVNGDHAVTIGGTQFIFGPLSSAWTPFDNKIVVYKDEVFNQDFPPYGSGQPGRFGDIQSRTVESNDLYANTALKLARPSPGMVHVPYTQTPSGFKYWLKEKGTALNTKAPFGCQIKTNPVRAMNCAVGNIPVSMNLPDSAFTRIVEAPTIIDLTCTVATCTHSSDFGGVLTLTYKTNKNGDCSVHSHSNVATLQEATAKVKTAGKVTLHFSTASASPSFVVSLCSARATCSASCEPPKDHIVPYAASHSNV…	orientation_not_applicable	1195	cytoplasmic_type_not_applicable	loop	417	381	35	0.9158653846153846	0.9536741214057508	58	TCSAS	EPPKD	1	0	0.39999999999999997	-2.82	-0.26	1.8	0	-1	0	3	0.2	0	0	0	0	0	0	2	0	0	0	0	0	0
P03390	ENV_MLVF5	Envelope glycoprotein (Env polyprotein) [Cleaved into: Surface protein (SU) (Glycoprotein 70) (gp70); Transmembrane protein (TM) (Envelope protein p15E); R-peptide (p2E)]	env	Friend murine leukemia virus (isolate 57) (FrMLV)	675	Uniprot	MACSTLPKSPKDKIDPRDLLIPLILFLSLKGARSAAPGSSPHQVYNITWEVTNGDRETVWAISGNHPLWTWWPVLTPDLCMLALSGPPHWGLEYQAPYSSPPGPPCCSGSSGSSAGCSRDCDEPLTSLTPRCNTAWNRLKLDQVTHKSSEGFYVCPGSHRPREAKSCGGPDSFYCASWGCETTGRVYWKPSSSWDYITVDNNLTTSQAVQVCKDNKWCNPLAIQFTNAGKQVTSWTTGHYWGLRLYVSGRDPGLTFGIRLRYQNLGPRVPIGPNPVLADQLSLPRPNPLPKPAKSPPASNSTPTLISPSPTPTQPPPAGTGDRLLNLVQGAYQALNLTNPDKTQECWLCLVSGPPYYEGVAVLGTYSNHTSAPANCSVASQHKLTLSEVTGRGLCIGTV…	LIPID 640; /note="S-palmitoyl cysteine; by host"; /evidence="ECO:0000269|PubMed:8661417"	type I/III	621	641	Transmembrane	ISTIMGPLIILLLILLFGPCI	inward	640	cytoplasmic_type_not_applicable	extracellular_type_not_applicable	21	19	1	0.95	0.9480712166172107	35	LLFGP	ILNRL	0	0	1.6799999999999997	0.8200000000000001	-1.22	-0.44	0	1	0	1	1.56	2.34	1	0	0	1	0	0	0	0	0	0	0	0
P03390	ENV_MLVF5	Envelope glycoprotein (Env polyprotein) [Cleaved into: Surface protein (SU) (Glycoprotein 70) (gp70); Transmembrane protein (TM) (Envelope protein p15E); R-peptide (p2E)]	env	Friend murine leukemia virus (isolate 57) (FrMLV)	675	Uniprot	MACSTLPKSPKDKIDPRDLLIPLILFLSLKGARSAAPGSSPHQVYNITWEVTNGDRETVWAISGNHPLWTWWPVLTPDLCMLALSGPPHWGLEYQAPYSSPPGPPCCSGSSGSSAGCSRDCDEPLTSLTPRCNTAWNRLKLDQVTHKSSEGFYVCPGSHRPREAKSCGGPDSFYCASWGCETTGRVYWKPSSSWDYITVDNNLTTSQAVQVCKDNKWCNPLAIQFTNAGKQVTSWTTGHYWGLRLYVSGRDPGLTFGIRLRYQNLGPRVPIGPNPVLADQLSLPRPNPLPKPAKSPPASNSTPTLISPSPTPTQPPPAGTGDRLLNLVQGAYQALNLTNPDKTQECWLCLVSGPPYYEGVAVLGTYSNHTSAPANCSVASQHKLTLSEVTGRGLCIGTV…	LIPID 640; /note="S-palmitoyl cysteine; by host"; /evidence="ECO:0000269|PubMed:8661417"	type I/III	35	620	Extracellular	AAPGSSPHQVYNITWEVTNGDRETVWAISGNHPLWTWWPVLTPDLCMLALSGPPHWGLEYQAPYSSPPGPPCCSGSSGSSAGCSRDCDEPLTSLTPRCNTAWNRLKLDQVTHKSSEGFYVCPGSHRPREAKSCGGPDSFYCASWGCETTGRVYWKPSSSWDYITVDNNLTTSQAVQVCKDNKWCNPLAIQFTNAGKQVTSWTTGHYWGLRLYVSGRDPGLTFGIRLRYQNLGPRVPIGPNPVLADQLSLPRPNPLPKPAKSPPASNSTPTLISPSPTPTQPPPAGTGDRLLNLVQGAYQALNLTNPDKTQECWLCLVSGPPYYEGVAVLGTYSNHTSAPANCSVASQHKLTLSEVTGRGLCIGTVPKTHQALCNTTLKIDKGSYYLVAPTGTTWACNTG…	orientation_not_applicable	80	cytoplasmic_type_not_applicable	head	586	45	540	0.0769231	0.1172106824925816	595	LTPDL	MLALS	0	0	0.3599999999999999	2.0999999999999996	-0.2	-1.02	-1	0	1	0	1.56	1.7600000000000002	0	0	0	0	1	0	0	0	0	0	0	0
P03390	ENV_MLVF5	Envelope glycoprotein (Env polyprotein) [Cleaved into: Surface protein (SU) (Glycoprotein 70) (gp70); Transmembrane protein (TM) (Envelope protein p15E); R-peptide (p2E)]	env	Friend murine leukemia virus (isolate 57) (FrMLV)	675	Uniprot	MACSTLPKSPKDKIDPRDLLIPLILFLSLKGARSAAPGSSPHQVYNITWEVTNGDRETVWAISGNHPLWTWWPVLTPDLCMLALSGPPHWGLEYQAPYSSPPGPPCCSGSSGSSAGCSRDCDEPLTSLTPRCNTAWNRLKLDQVTHKSSEGFYVCPGSHRPREAKSCGGPDSFYCASWGCETTGRVYWKPSSSWDYITVDNNLTTSQAVQVCKDNKWCNPLAIQFTNAGKQVTSWTTGHYWGLRLYVSGRDPGLTFGIRLRYQNLGPRVPIGPNPVLADQLSLPRPNPLPKPAKSPPASNSTPTLISPSPTPTQPPPAGTGDRLLNLVQGAYQALNLTNPDKTQECWLCLVSGPPYYEGVAVLGTYSNHTSAPANCSVASQHKLTLSEVTGRGLCIGTV…	LIPID 640; /note="S-palmitoyl cysteine; by host"; /evidence="ECO:0000269|PubMed:8661417"	type I/III	35	620	Extracellular	AAPGSSPHQVYNITWEVTNGDRETVWAISGNHPLWTWWPVLTPDLCMLALSGPPHWGLEYQAPYSSPPGPPCCSGSSGSSAGCSRDCDEPLTSLTPRCNTAWNRLKLDQVTHKSSEGFYVCPGSHRPREAKSCGGPDSFYCASWGCETTGRVYWKPSSSWDYITVDNNLTTSQAVQVCKDNKWCNPLAIQFTNAGKQVTSWTTGHYWGLRLYVSGRDPGLTFGIRLRYQNLGPRVPIGPNPVLADQLSLPRPNPLPKPAKSPPASNSTPTLISPSPTPTQPPPAGTGDRLLNLVQGAYQALNLTNPDKTQECWLCLVSGPPYYEGVAVLGTYSNHTSAPANCSVASQHKLTLSEVTGRGLCIGTVPKTHQALCNTTLKIDKGSYYLVAPTGTTWACNTG…	orientation_not_applicable	106	cytoplasmic_type_not_applicable	head	586	71	514	0.12136752136752137	0.15578635014836795	569	PPGPP	CSGSS	0	4	-1.36	-0.06	0	-0.02	0	0	0	0	0	0	0	0	0	0	0	0	0	0	0	0	0	0
P03390	ENV_MLVF5	Envelope glycoprotein (Env polyprotein) [Cleaved into: Surface protein (SU) (Glycoprotein 70) (gp70); Transmembrane protein (TM) (Envelope protein p15E); R-peptide (p2E)]	env	Friend murine leukemia virus (isolate 57) (FrMLV)	675	Uniprot	MACSTLPKSPKDKIDPRDLLIPLILFLSLKGARSAAPGSSPHQVYNITWEVTNGDRETVWAISGNHPLWTWWPVLTPDLCMLALSGPPHWGLEYQAPYSSPPGPPCCSGSSGSSAGCSRDCDEPLTSLTPRCNTAWNRLKLDQVTHKSSEGFYVCPGSHRPREAKSCGGPDSFYCASWGCETTGRVYWKPSSSWDYITVDNNLTTSQAVQVCKDNKWCNPLAIQFTNAGKQVTSWTTGHYWGLRLYVSGRDPGLTFGIRLRYQNLGPRVPIGPNPVLADQLSLPRPNPLPKPAKSPPASNSTPTLISPSPTPTQPPPAGTGDRLLNLVQGAYQALNLTNPDKTQECWLCLVSGPPYYEGVAVLGTYSNHTSAPANCSVASQHKLTLSEVTGRGLCIGTV…	LIPID 640; /note="S-palmitoyl cysteine; by host"; /evidence="ECO:0000269|PubMed:8661417"	type I/III	35	620	Extracellular	AAPGSSPHQVYNITWEVTNGDRETVWAISGNHPLWTWWPVLTPDLCMLALSGPPHWGLEYQAPYSSPPGPPCCSGSSGSSAGCSRDCDEPLTSLTPRCNTAWNRLKLDQVTHKSSEGFYVCPGSHRPREAKSCGGPDSFYCASWGCETTGRVYWKPSSSWDYITVDNNLTTSQAVQVCKDNKWCNPLAIQFTNAGKQVTSWTTGHYWGLRLYVSGRDPGLTFGIRLRYQNLGPRVPIGPNPVLADQLSLPRPNPLPKPAKSPPASNSTPTLISPSPTPTQPPPAGTGDRLLNLVQGAYQALNLTNPDKTQECWLCLVSGPPYYEGVAVLGTYSNHTSAPANCSVASQHKLTLSEVTGRGLCIGTVPKTHQALCNTTLKIDKGSYYLVAPTGTTWACNTG…	orientation_not_applicable	107	cytoplasmic_type_not_applicable	head	586	72	513	0.12307692307692308	0.1572700296735905	568	PGPPC	SGSSG	4	0	-0.54	-0.64	-0.2	0.18	0	0	0	0	0	0	0	0	0	0	0	0	0	0	0	0	0	0
P03390	ENV_MLVF5	Envelope glycoprotein (Env polyprotein) [Cleaved into: Surface protein (SU) (Glycoprotein 70) (gp70); Transmembrane protein (TM) (Envelope protein p15E); R-peptide (p2E)]	env	Friend murine leukemia virus (isolate 57) (FrMLV)	675	Uniprot	MACSTLPKSPKDKIDPRDLLIPLILFLSLKGARSAAPGSSPHQVYNITWEVTNGDRETVWAISGNHPLWTWWPVLTPDLCMLALSGPPHWGLEYQAPYSSPPGPPCCSGSSGSSAGCSRDCDEPLTSLTPRCNTAWNRLKLDQVTHKSSEGFYVCPGSHRPREAKSCGGPDSFYCASWGCETTGRVYWKPSSSWDYITVDNNLTTSQAVQVCKDNKWCNPLAIQFTNAGKQVTSWTTGHYWGLRLYVSGRDPGLTFGIRLRYQNLGPRVPIGPNPVLADQLSLPRPNPLPKPAKSPPASNSTPTLISPSPTPTQPPPAGTGDRLLNLVQGAYQALNLTNPDKTQECWLCLVSGPPYYEGVAVLGTYSNHTSAPANCSVASQHKLTLSEVTGRGLCIGTV…	LIPID 640; /note="S-palmitoyl cysteine; by host"; /evidence="ECO:0000269|PubMed:8661417"	type I/III	35	620	Extracellular	AAPGSSPHQVYNITWEVTNGDRETVWAISGNHPLWTWWPVLTPDLCMLALSGPPHWGLEYQAPYSSPPGPPCCSGSSGSSAGCSRDCDEPLTSLTPRCNTAWNRLKLDQVTHKSSEGFYVCPGSHRPREAKSCGGPDSFYCASWGCETTGRVYWKPSSSWDYITVDNNLTTSQAVQVCKDNKWCNPLAIQFTNAGKQVTSWTTGHYWGLRLYVSGRDPGLTFGIRLRYQNLGPRVPIGPNPVLADQLSLPRPNPLPKPAKSPPASNSTPTLISPSPTPTQPPPAGTGDRLLNLVQGAYQALNLTNPDKTQECWLCLVSGPPYYEGVAVLGTYSNHTSAPANCSVASQHKLTLSEVTGRGLCIGTVPKTHQALCNTTLKIDKGSYYLVAPTGTTWACNTG…	orientation_not_applicable	117	cytoplasmic_type_not_applicable	head	586	82	503	0.14017094017094017	0.17210682492581603	558	GSSAG	SRDCD	0	1	-0.12	-1.96	0.019999999999999997	1.6600000000000001	0	-1	0	3	0.2	0	0	0	0	0	0	2	0	0	0	0	0	0
P03390	ENV_MLVF5	Envelope glycoprotein (Env polyprotein) [Cleaved into: Surface protein (SU) (Glycoprotein 70) (gp70); Transmembrane protein (TM) (Envelope protein p15E); R-peptide (p2E)]	env	Friend murine leukemia virus (isolate 57) (FrMLV)	675	Uniprot	MACSTLPKSPKDKIDPRDLLIPLILFLSLKGARSAAPGSSPHQVYNITWEVTNGDRETVWAISGNHPLWTWWPVLTPDLCMLALSGPPHWGLEYQAPYSSPPGPPCCSGSSGSSAGCSRDCDEPLTSLTPRCNTAWNRLKLDQVTHKSSEGFYVCPGSHRPREAKSCGGPDSFYCASWGCETTGRVYWKPSSSWDYITVDNNLTTSQAVQVCKDNKWCNPLAIQFTNAGKQVTSWTTGHYWGLRLYVSGRDPGLTFGIRLRYQNLGPRVPIGPNPVLADQLSLPRPNPLPKPAKSPPASNSTPTLISPSPTPTQPPPAGTGDRLLNLVQGAYQALNLTNPDKTQECWLCLVSGPPYYEGVAVLGTYSNHTSAPANCSVASQHKLTLSEVTGRGLCIGTV…	LIPID 640; /note="S-palmitoyl cysteine; by host"; /evidence="ECO:0000269|PubMed:8661417"	type I/III	35	620	Extracellular	AAPGSSPHQVYNITWEVTNGDRETVWAISGNHPLWTWWPVLTPDLCMLALSGPPHWGLEYQAPYSSPPGPPCCSGSSGSSAGCSRDCDEPLTSLTPRCNTAWNRLKLDQVTHKSSEGFYVCPGSHRPREAKSCGGPDSFYCASWGCETTGRVYWKPSSSWDYITVDNNLTTSQAVQVCKDNKWCNPLAIQFTNAGKQVTSWTTGHYWGLRLYVSGRDPGLTFGIRLRYQNLGPRVPIGPNPVLADQLSLPRPNPLPKPAKSPPASNSTPTLISPSPTPTQPPPAGTGDRLLNLVQGAYQALNLTNPDKTQECWLCLVSGPPYYEGVAVLGTYSNHTSAPANCSVASQHKLTLSEVTGRGLCIGTVPKTHQALCNTTLKIDKGSYYLVAPTGTTWACNTG…	orientation_not_applicable	121	cytoplasmic_type_not_applicable	head	586	86	499	0.147009	0.17804154302670624	554	GCSRD	DEPLT	1	0	-1.34	-1.1	1.06	0.76	0	-2	2	2	0	0.78	0	0	0	0	1	2	0	0	0	0	0	0
P03390	ENV_MLVF5	Envelope glycoprotein (Env polyprotein) [Cleaved into: Surface protein (SU) (Glycoprotein 70) (gp70); Transmembrane protein (TM) (Envelope protein p15E); R-peptide (p2E)]	env	Friend murine leukemia virus (isolate 57) (FrMLV)	675	Uniprot	MACSTLPKSPKDKIDPRDLLIPLILFLSLKGARSAAPGSSPHQVYNITWEVTNGDRETVWAISGNHPLWTWWPVLTPDLCMLALSGPPHWGLEYQAPYSSPPGPPCCSGSSGSSAGCSRDCDEPLTSLTPRCNTAWNRLKLDQVTHKSSEGFYVCPGSHRPREAKSCGGPDSFYCASWGCETTGRVYWKPSSSWDYITVDNNLTTSQAVQVCKDNKWCNPLAIQFTNAGKQVTSWTTGHYWGLRLYVSGRDPGLTFGIRLRYQNLGPRVPIGPNPVLADQLSLPRPNPLPKPAKSPPASNSTPTLISPSPTPTQPPPAGTGDRLLNLVQGAYQALNLTNPDKTQECWLCLVSGPPYYEGVAVLGTYSNHTSAPANCSVASQHKLTLSEVTGRGLCIGTV…	LIPID 640; /note="S-palmitoyl cysteine; by host"; /evidence="ECO:0000269|PubMed:8661417"	type I/III	35	620	Extracellular	AAPGSSPHQVYNITWEVTNGDRETVWAISGNHPLWTWWPVLTPDLCMLALSGPPHWGLEYQAPYSSPPGPPCCSGSSGSSAGCSRDCDEPLTSLTPRCNTAWNRLKLDQVTHKSSEGFYVCPGSHRPREAKSCGGPDSFYCASWGCETTGRVYWKPSSSWDYITVDNNLTTSQAVQVCKDNKWCNPLAIQFTNAGKQVTSWTTGHYWGLRLYVSGRDPGLTFGIRLRYQNLGPRVPIGPNPVLADQLSLPRPNPLPKPAKSPPASNSTPTLISPSPTPTQPPPAGTGDRLLNLVQGAYQALNLTNPDKTQECWLCLVSGPPYYEGVAVLGTYSNHTSAPANCSVASQHKLTLSEVTGRGLCIGTVPKTHQALCNTTLKIDKGSYYLVAPTGTTWACNTG…	orientation_not_applicable	132	cytoplasmic_type_not_applicable	head	586	97	488	0.1658119658119658	0.1943620178041543	543	SLTPR	NTAWN	0	0	-0.76	-1.36	0.22000000000000003	-0.78	1	0	1	0	0.78	0.2	0	1	0	2	0	0	0	0	0	1	0	0
P03390	ENV_MLVF5	Envelope glycoprotein (Env polyprotein) [Cleaved into: Surface protein (SU) (Glycoprotein 70) (gp70); Transmembrane protein (TM) (Envelope protein p15E); R-peptide (p2E)]	env	Friend murine leukemia virus (isolate 57) (FrMLV)	675	Uniprot	MACSTLPKSPKDKIDPRDLLIPLILFLSLKGARSAAPGSSPHQVYNITWEVTNGDRETVWAISGNHPLWTWWPVLTPDLCMLALSGPPHWGLEYQAPYSSPPGPPCCSGSSGSSAGCSRDCDEPLTSLTPRCNTAWNRLKLDQVTHKSSEGFYVCPGSHRPREAKSCGGPDSFYCASWGCETTGRVYWKPSSSWDYITVDNNLTTSQAVQVCKDNKWCNPLAIQFTNAGKQVTSWTTGHYWGLRLYVSGRDPGLTFGIRLRYQNLGPRVPIGPNPVLADQLSLPRPNPLPKPAKSPPASNSTPTLISPSPTPTQPPPAGTGDRLLNLVQGAYQALNLTNPDKTQECWLCLVSGPPYYEGVAVLGTYSNHTSAPANCSVASQHKLTLSEVTGRGLCIGTV…	LIPID 640; /note="S-palmitoyl cysteine; by host"; /evidence="ECO:0000269|PubMed:8661417"	type I/III	35	620	Extracellular	AAPGSSPHQVYNITWEVTNGDRETVWAISGNHPLWTWWPVLTPDLCMLALSGPPHWGLEYQAPYSSPPGPPCCSGSSGSSAGCSRDCDEPLTSLTPRCNTAWNRLKLDQVTHKSSEGFYVCPGSHRPREAKSCGGPDSFYCASWGCETTGRVYWKPSSSWDYITVDNNLTTSQAVQVCKDNKWCNPLAIQFTNAGKQVTSWTTGHYWGLRLYVSGRDPGLTFGIRLRYQNLGPRVPIGPNPVLADQLSLPRPNPLPKPAKSPPASNSTPTLISPSPTPTQPPPAGTGDRLLNLVQGAYQALNLTNPDKTQECWLCLVSGPPYYEGVAVLGTYSNHTSAPANCSVASQHKLTLSEVTGRGLCIGTVPKTHQALCNTTLKIDKGSYYLVAPTGTTWACNTG…	orientation_not_applicable	155	cytoplasmic_type_not_applicable	head	586	120	465	0.20512820512820512	0.228487	520	EGFYV	PGSHR	0	0	0.36	-2.1	-0.66	0.5599999999999999	-1	1.5	1	1.5	0.58	0	2	0	0	0	1	0	1	0	0	0	0	1
P03390	ENV_MLVF5	Envelope glycoprotein (Env polyprotein) [Cleaved into: Surface protein (SU) (Glycoprotein 70) (gp70); Transmembrane protein (TM) (Envelope protein p15E); R-peptide (p2E)]	env	Friend murine leukemia virus (isolate 57) (FrMLV)	675	Uniprot	MACSTLPKSPKDKIDPRDLLIPLILFLSLKGARSAAPGSSPHQVYNITWEVTNGDRETVWAISGNHPLWTWWPVLTPDLCMLALSGPPHWGLEYQAPYSSPPGPPCCSGSSGSSAGCSRDCDEPLTSLTPRCNTAWNRLKLDQVTHKSSEGFYVCPGSHRPREAKSCGGPDSFYCASWGCETTGRVYWKPSSSWDYITVDNNLTTSQAVQVCKDNKWCNPLAIQFTNAGKQVTSWTTGHYWGLRLYVSGRDPGLTFGIRLRYQNLGPRVPIGPNPVLADQLSLPRPNPLPKPAKSPPASNSTPTLISPSPTPTQPPPAGTGDRLLNLVQGAYQALNLTNPDKTQECWLCLVSGPPYYEGVAVLGTYSNHTSAPANCSVASQHKLTLSEVTGRGLCIGTV…	LIPID 640; /note="S-palmitoyl cysteine; by host"; /evidence="ECO:0000269|PubMed:8661417"	type I/III	35	620	Extracellular	AAPGSSPHQVYNITWEVTNGDRETVWAISGNHPLWTWWPVLTPDLCMLALSGPPHWGLEYQAPYSSPPGPPCCSGSSGSSAGCSRDCDEPLTSLTPRCNTAWNRLKLDQVTHKSSEGFYVCPGSHRPREAKSCGGPDSFYCASWGCETTGRVYWKPSSSWDYITVDNNLTTSQAVQVCKDNKWCNPLAIQFTNAGKQVTSWTTGHYWGLRLYVSGRDPGLTFGIRLRYQNLGPRVPIGPNPVLADQLSLPRPNPLPKPAKSPPASNSTPTLISPSPTPTQPPPAGTGDRLLNLVQGAYQALNLTNPDKTQECWLCLVSGPPYYEGVAVLGTYSNHTSAPANCSVASQHKLTLSEVTGRGLCIGTVPKTHQALCNTTLKIDKGSYYLVAPTGTTWACNTG…	orientation_not_applicable	167	cytoplasmic_type_not_applicable	head	586	132	453	0.22564102564102564	0.24629080118694363	508	REAKS	GGPDS	0	0	-2.18	-1.34	1.7600000000000002	0.6599999999999999	1	-1	3	1	0.2	0	0	0	0	0	1	1	0	0	0	0	0	0
P03390	ENV_MLVF5	Envelope glycoprotein (Env polyprotein) [Cleaved into: Surface protein (SU) (Glycoprotein 70) (gp70); Transmembrane protein (TM) (Envelope protein p15E); R-peptide (p2E)]	env	Friend murine leukemia virus (isolate 57) (FrMLV)	675	Uniprot	MACSTLPKSPKDKIDPRDLLIPLILFLSLKGARSAAPGSSPHQVYNITWEVTNGDRETVWAISGNHPLWTWWPVLTPDLCMLALSGPPHWGLEYQAPYSSPPGPPCCSGSSGSSAGCSRDCDEPLTSLTPRCNTAWNRLKLDQVTHKSSEGFYVCPGSHRPREAKSCGGPDSFYCASWGCETTGRVYWKPSSSWDYITVDNNLTTSQAVQVCKDNKWCNPLAIQFTNAGKQVTSWTTGHYWGLRLYVSGRDPGLTFGIRLRYQNLGPRVPIGPNPVLADQLSLPRPNPLPKPAKSPPASNSTPTLISPSPTPTQPPPAGTGDRLLNLVQGAYQALNLTNPDKTQECWLCLVSGPPYYEGVAVLGTYSNHTSAPANCSVASQHKLTLSEVTGRGLCIGTV…	LIPID 640; /note="S-palmitoyl cysteine; by host"; /evidence="ECO:0000269|PubMed:8661417"	type I/III	35	620	Extracellular	AAPGSSPHQVYNITWEVTNGDRETVWAISGNHPLWTWWPVLTPDLCMLALSGPPHWGLEYQAPYSSPPGPPCCSGSSGSSAGCSRDCDEPLTSLTPRCNTAWNRLKLDQVTHKSSEGFYVCPGSHRPREAKSCGGPDSFYCASWGCETTGRVYWKPSSSWDYITVDNNLTTSQAVQVCKDNKWCNPLAIQFTNAGKQVTSWTTGHYWGLRLYVSGRDPGLTFGIRLRYQNLGPRVPIGPNPVLADQLSLPRPNPLPKPAKSPPASNSTPTLISPSPTPTQPPPAGTGDRLLNLVQGAYQALNLTNPDKTQECWLCLVSGPPYYEGVAVLGTYSNHTSAPANCSVASQHKLTLSEVTGRGLCIGTVPKTHQALCNTTLKIDKGSYYLVAPTGTTWACNTG…	orientation_not_applicable	175	cytoplasmic_type_not_applicable	head	586	140	445	0.23931623931623933	0.25816	500	PDSFY	ASWGC	0	1	-0.88	0.44000000000000006	-0.3	-0.92	-1	0	1	0	0	0.2	2	1	0	0	1	0	1	0	0	1	0	0
P03390	ENV_MLVF5	Envelope glycoprotein (Env polyprotein) [Cleaved into: Surface protein (SU) (Glycoprotein 70) (gp70); Transmembrane protein (TM) (Envelope protein p15E); R-peptide (p2E)]	env	Friend murine leukemia virus (isolate 57) (FrMLV)	675	Uniprot	MACSTLPKSPKDKIDPRDLLIPLILFLSLKGARSAAPGSSPHQVYNITWEVTNGDRETVWAISGNHPLWTWWPVLTPDLCMLALSGPPHWGLEYQAPYSSPPGPPCCSGSSGSSAGCSRDCDEPLTSLTPRCNTAWNRLKLDQVTHKSSEGFYVCPGSHRPREAKSCGGPDSFYCASWGCETTGRVYWKPSSSWDYITVDNNLTTSQAVQVCKDNKWCNPLAIQFTNAGKQVTSWTTGHYWGLRLYVSGRDPGLTFGIRLRYQNLGPRVPIGPNPVLADQLSLPRPNPLPKPAKSPPASNSTPTLISPSPTPTQPPPAGTGDRLLNLVQGAYQALNLTNPDKTQECWLCLVSGPPYYEGVAVLGTYSNHTSAPANCSVASQHKLTLSEVTGRGLCIGTV…	LIPID 640; /note="S-palmitoyl cysteine; by host"; /evidence="ECO:0000269|PubMed:8661417"	type I/III	35	620	Extracellular	AAPGSSPHQVYNITWEVTNGDRETVWAISGNHPLWTWWPVLTPDLCMLALSGPPHWGLEYQAPYSSPPGPPCCSGSSGSSAGCSRDCDEPLTSLTPRCNTAWNRLKLDQVTHKSSEGFYVCPGSHRPREAKSCGGPDSFYCASWGCETTGRVYWKPSSSWDYITVDNNLTTSQAVQVCKDNKWCNPLAIQFTNAGKQVTSWTTGHYWGLRLYVSGRDPGLTFGIRLRYQNLGPRVPIGPNPVLADQLSLPRPNPLPKPAKSPPASNSTPTLISPSPTPTQPPPAGTGDRLLNLVQGAYQALNLTNPDKTQECWLCLVSGPPYYEGVAVLGTYSNHTSAPANCSVASQHKLTLSEVTGRGLCIGTVPKTHQALCNTTLKIDKGSYYLVAPTGTTWACNTG…	orientation_not_applicable	180	cytoplasmic_type_not_applicable	head	586	145	440	0.24786324786324787	0.2655786350148368	495	CASWG	ETTGR	1	0	0.44000000000000006	-1.96	-0.92	1.04	0	0	0	2	0.2	0	1	0	0	0	0	1	0	0	1	0	0	0
P03390	ENV_MLVF5	Envelope glycoprotein (Env polyprotein) [Cleaved into: Surface protein (SU) (Glycoprotein 70) (gp70); Transmembrane protein (TM) (Envelope protein p15E); R-peptide (p2E)]	env	Friend murine leukemia virus (isolate 57) (FrMLV)	675	Uniprot	MACSTLPKSPKDKIDPRDLLIPLILFLSLKGARSAAPGSSPHQVYNITWEVTNGDRETVWAISGNHPLWTWWPVLTPDLCMLALSGPPHWGLEYQAPYSSPPGPPCCSGSSGSSAGCSRDCDEPLTSLTPRCNTAWNRLKLDQVTHKSSEGFYVCPGSHRPREAKSCGGPDSFYCASWGCETTGRVYWKPSSSWDYITVDNNLTTSQAVQVCKDNKWCNPLAIQFTNAGKQVTSWTTGHYWGLRLYVSGRDPGLTFGIRLRYQNLGPRVPIGPNPVLADQLSLPRPNPLPKPAKSPPASNSTPTLISPSPTPTQPPPAGTGDRLLNLVQGAYQALNLTNPDKTQECWLCLVSGPPYYEGVAVLGTYSNHTSAPANCSVASQHKLTLSEVTGRGLCIGTV…	LIPID 640; /note="S-palmitoyl cysteine; by host"; /evidence="ECO:0000269|PubMed:8661417"	type I/III	35	620	Extracellular	AAPGSSPHQVYNITWEVTNGDRETVWAISGNHPLWTWWPVLTPDLCMLALSGPPHWGLEYQAPYSSPPGPPCCSGSSGSSAGCSRDCDEPLTSLTPRCNTAWNRLKLDQVTHKSSEGFYVCPGSHRPREAKSCGGPDSFYCASWGCETTGRVYWKPSSSWDYITVDNNLTTSQAVQVCKDNKWCNPLAIQFTNAGKQVTSWTTGHYWGLRLYVSGRDPGLTFGIRLRYQNLGPRVPIGPNPVLADQLSLPRPNPLPKPAKSPPASNSTPTLISPSPTPTQPPPAGTGDRLLNLVQGAYQALNLTNPDKTQECWLCLVSGPPYYEGVAVLGTYSNHTSAPANCSVASQHKLTLSEVTGRGLCIGTVPKTHQALCNTTLKIDKGSYYLVAPTGTTWACNTG…	orientation_not_applicable	212	cytoplasmic_type_not_applicable	head	586	177	408	0.30256410256410254	0.31305637982195844	463	QAVQV	KDNKW	0	0	0.64	-3.14	-0.62	1.1599999999999997	0	1	0	3	1.3599999999999999	0	0	1	0	1	0	1	0	0	0	1	0	0
P03390	ENV_MLVF5	Envelope glycoprotein (Env polyprotein) [Cleaved into: Surface protein (SU) (Glycoprotein 70) (gp70); Transmembrane protein (TM) (Envelope protein p15E); R-peptide (p2E)]	env	Friend murine leukemia virus (isolate 57) (FrMLV)	675	Uniprot	MACSTLPKSPKDKIDPRDLLIPLILFLSLKGARSAAPGSSPHQVYNITWEVTNGDRETVWAISGNHPLWTWWPVLTPDLCMLALSGPPHWGLEYQAPYSSPPGPPCCSGSSGSSAGCSRDCDEPLTSLTPRCNTAWNRLKLDQVTHKSSEGFYVCPGSHRPREAKSCGGPDSFYCASWGCETTGRVYWKPSSSWDYITVDNNLTTSQAVQVCKDNKWCNPLAIQFTNAGKQVTSWTTGHYWGLRLYVSGRDPGLTFGIRLRYQNLGPRVPIGPNPVLADQLSLPRPNPLPKPAKSPPASNSTPTLISPSPTPTQPPPAGTGDRLLNLVQGAYQALNLTNPDKTQECWLCLVSGPPYYEGVAVLGTYSNHTSAPANCSVASQHKLTLSEVTGRGLCIGTV…	LIPID 640; /note="S-palmitoyl cysteine; by host"; /evidence="ECO:0000269|PubMed:8661417"	type I/III	35	620	Extracellular	AAPGSSPHQVYNITWEVTNGDRETVWAISGNHPLWTWWPVLTPDLCMLALSGPPHWGLEYQAPYSSPPGPPCCSGSSGSSAGCSRDCDEPLTSLTPRCNTAWNRLKLDQVTHKSSEGFYVCPGSHRPREAKSCGGPDSFYCASWGCETTGRVYWKPSSSWDYITVDNNLTTSQAVQVCKDNKWCNPLAIQFTNAGKQVTSWTTGHYWGLRLYVSGRDPGLTFGIRLRYQNLGPRVPIGPNPVLADQLSLPRPNPLPKPAKSPPASNSTPTLISPSPTPTQPPPAGTGDRLLNLVQGAYQALNLTNPDKTQECWLCLVSGPPYYEGVAVLGTYSNHTSAPANCSVASQHKLTLSEVTGRGLCIGTVPKTHQALCNTTLKIDKGSYYLVAPTGTTWACNTG…	orientation_not_applicable	218	cytoplasmic_type_not_applicable	head	586	183	402	0.3128205128205128	0.3219584569732938	457	KDNKW	NPLAI	0	0	-3.14	1	1.1599999999999997	-0.78	1	0	3	0	0	1.7600000000000002	1	0	1	1	1	0	0	0	1	0	0	0
P03390	ENV_MLVF5	Envelope glycoprotein (Env polyprotein) [Cleaved into: Surface protein (SU) (Glycoprotein 70) (gp70); Transmembrane protein (TM) (Envelope protein p15E); R-peptide (p2E)]	env	Friend murine leukemia virus (isolate 57) (FrMLV)	675	Uniprot	MACSTLPKSPKDKIDPRDLLIPLILFLSLKGARSAAPGSSPHQVYNITWEVTNGDRETVWAISGNHPLWTWWPVLTPDLCMLALSGPPHWGLEYQAPYSSPPGPPCCSGSSGSSAGCSRDCDEPLTSLTPRCNTAWNRLKLDQVTHKSSEGFYVCPGSHRPREAKSCGGPDSFYCASWGCETTGRVYWKPSSSWDYITVDNNLTTSQAVQVCKDNKWCNPLAIQFTNAGKQVTSWTTGHYWGLRLYVSGRDPGLTFGIRLRYQNLGPRVPIGPNPVLADQLSLPRPNPLPKPAKSPPASNSTPTLISPSPTPTQPPPAGTGDRLLNLVQGAYQALNLTNPDKTQECWLCLVSGPPYYEGVAVLGTYSNHTSAPANCSVASQHKLTLSEVTGRGLCIGTV…	LIPID 640; /note="S-palmitoyl cysteine; by host"; /evidence="ECO:0000269|PubMed:8661417"	type I/III	35	620	Extracellular	AAPGSSPHQVYNITWEVTNGDRETVWAISGNHPLWTWWPVLTPDLCMLALSGPPHWGLEYQAPYSSPPGPPCCSGSSGSSAGCSRDCDEPLTSLTPRCNTAWNRLKLDQVTHKSSEGFYVCPGSHRPREAKSCGGPDSFYCASWGCETTGRVYWKPSSSWDYITVDNNLTTSQAVQVCKDNKWCNPLAIQFTNAGKQVTSWTTGHYWGLRLYVSGRDPGLTFGIRLRYQNLGPRVPIGPNPVLADQLSLPRPNPLPKPAKSPPASNSTPTLISPSPTPTQPPPAGTGDRLLNLVQGAYQALNLTNPDKTQECWLCLVSGPPYYEGVAVLGTYSNHTSAPANCSVASQHKLTLSEVTGRGLCIGTVPKTHQALCNTTLKIDKGSYYLVAPTGTTWACNTG…	orientation_not_applicable	346	cytoplasmic_type_not_applicable	head	586	311	274	0.5316239316239316	0.5118694362017804	329	DKTQE	WLCLV	0	1	-3.02	2.6799999999999997	1.7600000000000002	-1.9	-1	0	3	0	0	2.1399999999999997	0	1	0	0	2	0	0	0	0	1	0	0
P03390	ENV_MLVF5	Envelope glycoprotein (Env polyprotein) [Cleaved into: Surface protein (SU) (Glycoprotein 70) (gp70); Transmembrane protein (TM) (Envelope protein p15E); R-peptide (p2E)]	env	Friend murine leukemia virus (isolate 57) (FrMLV)	675	Uniprot	MACSTLPKSPKDKIDPRDLLIPLILFLSLKGARSAAPGSSPHQVYNITWEVTNGDRETVWAISGNHPLWTWWPVLTPDLCMLALSGPPHWGLEYQAPYSSPPGPPCCSGSSGSSAGCSRDCDEPLTSLTPRCNTAWNRLKLDQVTHKSSEGFYVCPGSHRPREAKSCGGPDSFYCASWGCETTGRVYWKPSSSWDYITVDNNLTTSQAVQVCKDNKWCNPLAIQFTNAGKQVTSWTTGHYWGLRLYVSGRDPGLTFGIRLRYQNLGPRVPIGPNPVLADQLSLPRPNPLPKPAKSPPASNSTPTLISPSPTPTQPPPAGTGDRLLNLVQGAYQALNLTNPDKTQECWLCLVSGPPYYEGVAVLGTYSNHTSAPANCSVASQHKLTLSEVTGRGLCIGTV…	LIPID 640; /note="S-palmitoyl cysteine; by host"; /evidence="ECO:0000269|PubMed:8661417"	type I/III	35	620	Extracellular	AAPGSSPHQVYNITWEVTNGDRETVWAISGNHPLWTWWPVLTPDLCMLALSGPPHWGLEYQAPYSSPPGPPCCSGSSGSSAGCSRDCDEPLTSLTPRCNTAWNRLKLDQVTHKSSEGFYVCPGSHRPREAKSCGGPDSFYCASWGCETTGRVYWKPSSSWDYITVDNNLTTSQAVQVCKDNKWCNPLAIQFTNAGKQVTSWTTGHYWGLRLYVSGRDPGLTFGIRLRYQNLGPRVPIGPNPVLADQLSLPRPNPLPKPAKSPPASNSTPTLISPSPTPTQPPPAGTGDRLLNLVQGAYQALNLTNPDKTQECWLCLVSGPPYYEGVAVLGTYSNHTSAPANCSVASQHKLTLSEVTGRGLCIGTVPKTHQALCNTTLKIDKGSYYLVAPTGTTWACNTG…	orientation_not_applicable	349	cytoplasmic_type_not_applicable	head	586	314	271	0.5367521367521367	0.51632	326	QECWL	LVSGP	1	0	-0.32	1.0399999999999998	-0.6	-0.6	-1	0	1	0	0.78	1.3599999999999999	1	0	0	0	1	0	0	0	1	0	0	0
P03390	ENV_MLVF5	Envelope glycoprotein (Env polyprotein) [Cleaved into: Surface protein (SU) (Glycoprotein 70) (gp70); Transmembrane protein (TM) (Envelope protein p15E); R-peptide (p2E)]	env	Friend murine leukemia virus (isolate 57) (FrMLV)	675	Uniprot	MACSTLPKSPKDKIDPRDLLIPLILFLSLKGARSAAPGSSPHQVYNITWEVTNGDRETVWAISGNHPLWTWWPVLTPDLCMLALSGPPHWGLEYQAPYSSPPGPPCCSGSSGSSAGCSRDCDEPLTSLTPRCNTAWNRLKLDQVTHKSSEGFYVCPGSHRPREAKSCGGPDSFYCASWGCETTGRVYWKPSSSWDYITVDNNLTTSQAVQVCKDNKWCNPLAIQFTNAGKQVTSWTTGHYWGLRLYVSGRDPGLTFGIRLRYQNLGPRVPIGPNPVLADQLSLPRPNPLPKPAKSPPASNSTPTLISPSPTPTQPPPAGTGDRLLNLVQGAYQALNLTNPDKTQECWLCLVSGPPYYEGVAVLGTYSNHTSAPANCSVASQHKLTLSEVTGRGLCIGTV…	LIPID 640; /note="S-palmitoyl cysteine; by host"; /evidence="ECO:0000269|PubMed:8661417"	type I/III	35	620	Extracellular	AAPGSSPHQVYNITWEVTNGDRETVWAISGNHPLWTWWPVLTPDLCMLALSGPPHWGLEYQAPYSSPPGPPCCSGSSGSSAGCSRDCDEPLTSLTPRCNTAWNRLKLDQVTHKSSEGFYVCPGSHRPREAKSCGGPDSFYCASWGCETTGRVYWKPSSSWDYITVDNNLTTSQAVQVCKDNKWCNPLAIQFTNAGKQVTSWTTGHYWGLRLYVSGRDPGLTFGIRLRYQNLGPRVPIGPNPVLADQLSLPRPNPLPKPAKSPPASNSTPTLISPSPTPTQPPPAGTGDRLLNLVQGAYQALNLTNPDKTQECWLCLVSGPPYYEGVAVLGTYSNHTSAPANCSVASQHKLTLSEVTGRGLCIGTVPKTHQALCNTTLKIDKGSYYLVAPTGTTWACNTG…	orientation_not_applicable	376	cytoplasmic_type_not_applicable	head	586	341	244	0.58290598290598294	0.5563798219584569	299	SAPAN	SVASQ	0	0	-0.46	0.18000000000000008	-0.1	-0.24	0	0	0	0	0.4	0.78	0	0	1	0	0	0	0	0	0	0	0	0
P03390	ENV_MLVF5	Envelope glycoprotein (Env polyprotein) [Cleaved into: Surface protein (SU) (Glycoprotein 70) (gp70); Transmembrane protein (TM) (Envelope protein p15E); R-peptide (p2E)]	env	Friend murine leukemia virus (isolate 57) (FrMLV)	675	Uniprot	MACSTLPKSPKDKIDPRDLLIPLILFLSLKGARSAAPGSSPHQVYNITWEVTNGDRETVWAISGNHPLWTWWPVLTPDLCMLALSGPPHWGLEYQAPYSSPPGPPCCSGSSGSSAGCSRDCDEPLTSLTPRCNTAWNRLKLDQVTHKSSEGFYVCPGSHRPREAKSCGGPDSFYCASWGCETTGRVYWKPSSSWDYITVDNNLTTSQAVQVCKDNKWCNPLAIQFTNAGKQVTSWTTGHYWGLRLYVSGRDPGLTFGIRLRYQNLGPRVPIGPNPVLADQLSLPRPNPLPKPAKSPPASNSTPTLISPSPTPTQPPPAGTGDRLLNLVQGAYQALNLTNPDKTQECWLCLVSGPPYYEGVAVLGTYSNHTSAPANCSVASQHKLTLSEVTGRGLCIGTV…	LIPID 640; /note="S-palmitoyl cysteine; by host"; /evidence="ECO:0000269|PubMed:8661417"	type I/III	35	620	Extracellular	AAPGSSPHQVYNITWEVTNGDRETVWAISGNHPLWTWWPVLTPDLCMLALSGPPHWGLEYQAPYSSPPGPPCCSGSSGSSAGCSRDCDEPLTSLTPRCNTAWNRLKLDQVTHKSSEGFYVCPGSHRPREAKSCGGPDSFYCASWGCETTGRVYWKPSSSWDYITVDNNLTTSQAVQVCKDNKWCNPLAIQFTNAGKQVTSWTTGHYWGLRLYVSGRDPGLTFGIRLRYQNLGPRVPIGPNPVLADQLSLPRPNPLPKPAKSPPASNSTPTLISPSPTPTQPPPAGTGDRLLNLVQGAYQALNLTNPDKTQECWLCLVSGPPYYEGVAVLGTYSNHTSAPANCSVASQHKLTLSEVTGRGLCIGTVPKTHQALCNTTLKIDKGSYYLVAPTGTTWACNTG…	orientation_not_applicable	395	cytoplasmic_type_not_applicable	head	586	360	225	0.6153846153846154	0.5845697329376854	280	TGRGL	IGTVP	0	0	-0.44	1.2	0.16	-0.74	1	0	1	0	0.78	1.3599999999999999	0	0	0	0	0	0	0	0	0	0	0	0
P03390	ENV_MLVF5	Envelope glycoprotein (Env polyprotein) [Cleaved into: Surface protein (SU) (Glycoprotein 70) (gp70); Transmembrane protein (TM) (Envelope protein p15E); R-peptide (p2E)]	env	Friend murine leukemia virus (isolate 57) (FrMLV)	675	Uniprot	MACSTLPKSPKDKIDPRDLLIPLILFLSLKGARSAAPGSSPHQVYNITWEVTNGDRETVWAISGNHPLWTWWPVLTPDLCMLALSGPPHWGLEYQAPYSSPPGPPCCSGSSGSSAGCSRDCDEPLTSLTPRCNTAWNRLKLDQVTHKSSEGFYVCPGSHRPREAKSCGGPDSFYCASWGCETTGRVYWKPSSSWDYITVDNNLTTSQAVQVCKDNKWCNPLAIQFTNAGKQVTSWTTGHYWGLRLYVSGRDPGLTFGIRLRYQNLGPRVPIGPNPVLADQLSLPRPNPLPKPAKSPPASNSTPTLISPSPTPTQPPPAGTGDRLLNLVQGAYQALNLTNPDKTQECWLCLVSGPPYYEGVAVLGTYSNHTSAPANCSVASQHKLTLSEVTGRGLCIGTV…	LIPID 640; /note="S-palmitoyl cysteine; by host"; /evidence="ECO:0000269|PubMed:8661417"	type I/III	35	620	Extracellular	AAPGSSPHQVYNITWEVTNGDRETVWAISGNHPLWTWWPVLTPDLCMLALSGPPHWGLEYQAPYSSPPGPPCCSGSSGSSAGCSRDCDEPLTSLTPRCNTAWNRLKLDQVTHKSSEGFYVCPGSHRPREAKSCGGPDSFYCASWGCETTGRVYWKPSSSWDYITVDNNLTTSQAVQVCKDNKWCNPLAIQFTNAGKQVTSWTTGHYWGLRLYVSGRDPGLTFGIRLRYQNLGPRVPIGPNPVLADQLSLPRPNPLPKPAKSPPASNSTPTLISPSPTPTQPPPAGTGDRLLNLVQGAYQALNLTNPDKTQECWLCLVSGPPYYEGVAVLGTYSNHTSAPANCSVASQHKLTLSEVTGRGLCIGTVPKTHQALCNTTLKIDKGSYYLVAPTGTTWACNTG…	orientation_not_applicable	407	cytoplasmic_type_not_applicable	head	586	372	213	0.6358974358974359	0.6023738872403561	268	THQAL	NTTLK	0	0	-0.36	-1	-0.6	0.11999999999999993	0.5	1	0.5	1	0.9800000000000001	0.78	0	0	0	1	0	0	0	0	0	0	1	0
P03390	ENV_MLVF5	Envelope glycoprotein (Env polyprotein) [Cleaved into: Surface protein (SU) (Glycoprotein 70) (gp70); Transmembrane protein (TM) (Envelope protein p15E); R-peptide (p2E)]	env	Friend murine leukemia virus (isolate 57) (FrMLV)	675	Uniprot	MACSTLPKSPKDKIDPRDLLIPLILFLSLKGARSAAPGSSPHQVYNITWEVTNGDRETVWAISGNHPLWTWWPVLTPDLCMLALSGPPHWGLEYQAPYSSPPGPPCCSGSSGSSAGCSRDCDEPLTSLTPRCNTAWNRLKLDQVTHKSSEGFYVCPGSHRPREAKSCGGPDSFYCASWGCETTGRVYWKPSSSWDYITVDNNLTTSQAVQVCKDNKWCNPLAIQFTNAGKQVTSWTTGHYWGLRLYVSGRDPGLTFGIRLRYQNLGPRVPIGPNPVLADQLSLPRPNPLPKPAKSPPASNSTPTLISPSPTPTQPPPAGTGDRLLNLVQGAYQALNLTNPDKTQECWLCLVSGPPYYEGVAVLGTYSNHTSAPANCSVASQHKLTLSEVTGRGLCIGTV…	LIPID 640; /note="S-palmitoyl cysteine; by host"; /evidence="ECO:0000269|PubMed:8661417"	type I/III	35	620	Extracellular	AAPGSSPHQVYNITWEVTNGDRETVWAISGNHPLWTWWPVLTPDLCMLALSGPPHWGLEYQAPYSSPPGPPCCSGSSGSSAGCSRDCDEPLTSLTPRCNTAWNRLKLDQVTHKSSEGFYVCPGSHRPREAKSCGGPDSFYCASWGCETTGRVYWKPSSSWDYITVDNNLTTSQAVQVCKDNKWCNPLAIQFTNAGKQVTSWTTGHYWGLRLYVSGRDPGLTFGIRLRYQNLGPRVPIGPNPVLADQLSLPRPNPLPKPAKSPPASNSTPTLISPSPTPTQPPPAGTGDRLLNLVQGAYQALNLTNPDKTQECWLCLVSGPPYYEGVAVLGTYSNHTSAPANCSVASQHKLTLSEVTGRGLCIGTVPKTHQALCNTTLKIDKGSYYLVAPTGTTWACNTG…	orientation_not_applicable	430	cytoplasmic_type_not_applicable	head	586	395	190	0.6752136752136753	0.6364985163204748	245	GTTWA	NTGLT	0	0	-0.18	-0.3	-0.94	-0.48	0	0	0	0	0.2	0.78	1	0	0	1	0	0	0	0	1	0	0	0
P03390	ENV_MLVF5	Envelope glycoprotein (Env polyprotein) [Cleaved into: Surface protein (SU) (Glycoprotein 70) (gp70); Transmembrane protein (TM) (Envelope protein p15E); R-peptide (p2E)]	env	Friend murine leukemia virus (isolate 57) (FrMLV)	675	Uniprot	MACSTLPKSPKDKIDPRDLLIPLILFLSLKGARSAAPGSSPHQVYNITWEVTNGDRETVWAISGNHPLWTWWPVLTPDLCMLALSGPPHWGLEYQAPYSSPPGPPCCSGSSGSSAGCSRDCDEPLTSLTPRCNTAWNRLKLDQVTHKSSEGFYVCPGSHRPREAKSCGGPDSFYCASWGCETTGRVYWKPSSSWDYITVDNNLTTSQAVQVCKDNKWCNPLAIQFTNAGKQVTSWTTGHYWGLRLYVSGRDPGLTFGIRLRYQNLGPRVPIGPNPVLADQLSLPRPNPLPKPAKSPPASNSTPTLISPSPTPTQPPPAGTGDRLLNLVQGAYQALNLTNPDKTQECWLCLVSGPPYYEGVAVLGTYSNHTSAPANCSVASQHKLTLSEVTGRGLCIGTV…	LIPID 640; /note="S-palmitoyl cysteine; by host"; /evidence="ECO:0000269|PubMed:8661417"	type I/III	35	620	Extracellular	AAPGSSPHQVYNITWEVTNGDRETVWAISGNHPLWTWWPVLTPDLCMLALSGPPHWGLEYQAPYSSPPGPPCCSGSSGSSAGCSRDCDEPLTSLTPRCNTAWNRLKLDQVTHKSSEGFYVCPGSHRPREAKSCGGPDSFYCASWGCETTGRVYWKPSSSWDYITVDNNLTTSQAVQVCKDNKWCNPLAIQFTNAGKQVTSWTTGHYWGLRLYVSGRDPGLTFGIRLRYQNLGPRVPIGPNPVLADQLSLPRPNPLPKPAKSPPASNSTPTLISPSPTPTQPPPAGTGDRLLNLVQGAYQALNLTNPDKTQECWLCLVSGPPYYEGVAVLGTYSNHTSAPANCSVASQHKLTLSEVTGRGLCIGTVPKTHQALCNTTLKIDKGSYYLVAPTGTTWACNTG…	orientation_not_applicable	437	cytoplasmic_type_not_applicable	head	586	402	183	0.6871794871794872	0.6468842729970327	238	TGLTP	LSATV	0	0	0.08	1.6600000000000001	-0.52	-0.78	0	0	0	0	0.78	1.56	0	0	0	0	0	0	0	0	0	0	0	0
P03390	ENV_MLVF5	Envelope glycoprotein (Env polyprotein) [Cleaved into: Surface protein (SU) (Glycoprotein 70) (gp70); Transmembrane protein (TM) (Envelope protein p15E); R-peptide (p2E)]	env	Friend murine leukemia virus (isolate 57) (FrMLV)	675	Uniprot	MACSTLPKSPKDKIDPRDLLIPLILFLSLKGARSAAPGSSPHQVYNITWEVTNGDRETVWAISGNHPLWTWWPVLTPDLCMLALSGPPHWGLEYQAPYSSPPGPPCCSGSSGSSAGCSRDCDEPLTSLTPRCNTAWNRLKLDQVTHKSSEGFYVCPGSHRPREAKSCGGPDSFYCASWGCETTGRVYWKPSSSWDYITVDNNLTTSQAVQVCKDNKWCNPLAIQFTNAGKQVTSWTTGHYWGLRLYVSGRDPGLTFGIRLRYQNLGPRVPIGPNPVLADQLSLPRPNPLPKPAKSPPASNSTPTLISPSPTPTQPPPAGTGDRLLNLVQGAYQALNLTNPDKTQECWLCLVSGPPYYEGVAVLGTYSNHTSAPANCSVASQHKLTLSEVTGRGLCIGTV…	LIPID 640; /note="S-palmitoyl cysteine; by host"; /evidence="ECO:0000269|PubMed:8661417"	type I/III	35	620	Extracellular	AAPGSSPHQVYNITWEVTNGDRETVWAISGNHPLWTWWPVLTPDLCMLALSGPPHWGLEYQAPYSSPPGPPCCSGSSGSSAGCSRDCDEPLTSLTPRCNTAWNRLKLDQVTHKSSEGFYVCPGSHRPREAKSCGGPDSFYCASWGCETTGRVYWKPSSSWDYITVDNNLTTSQAVQVCKDNKWCNPLAIQFTNAGKQVTSWTTGHYWGLRLYVSGRDPGLTFGIRLRYQNLGPRVPIGPNPVLADQLSLPRPNPLPKPAKSPPASNSTPTLISPSPTPTQPPPAGTGDRLLNLVQGAYQALNLTNPDKTQECWLCLVSGPPYYEGVAVLGTYSNHTSAPANCSVASQHKLTLSEVTGRGLCIGTVPKTHQALCNTTLKIDKGSYYLVAPTGTTWACNTG…	orientation_not_applicable	450	cytoplasmic_type_not_applicable	head	586	415	170	0.7094017094017094	0.6661721068249258	225	RTTDY	VLVEL	0	0	-2.14	2.5	0.5800000000000001	-0.72	0	-1	2	1	0	2.7199999999999998	1	0	0	0	1	1	1	0	0	0	0	0
P03390	ENV_MLVF5	Envelope glycoprotein (Env polyprotein) [Cleaved into: Surface protein (SU) (Glycoprotein 70) (gp70); Transmembrane protein (TM) (Envelope protein p15E); R-peptide (p2E)]	env	Friend murine leukemia virus (isolate 57) (FrMLV)	675	Uniprot	MACSTLPKSPKDKIDPRDLLIPLILFLSLKGARSAAPGSSPHQVYNITWEVTNGDRETVWAISGNHPLWTWWPVLTPDLCMLALSGPPHWGLEYQAPYSSPPGPPCCSGSSGSSAGCSRDCDEPLTSLTPRCNTAWNRLKLDQVTHKSSEGFYVCPGSHRPREAKSCGGPDSFYCASWGCETTGRVYWKPSSSWDYITVDNNLTTSQAVQVCKDNKWCNPLAIQFTNAGKQVTSWTTGHYWGLRLYVSGRDPGLTFGIRLRYQNLGPRVPIGPNPVLADQLSLPRPNPLPKPAKSPPASNSTPTLISPSPTPTQPPPAGTGDRLLNLVQGAYQALNLTNPDKTQECWLCLVSGPPYYEGVAVLGTYSNHTSAPANCSVASQHKLTLSEVTGRGLCIGTV…	LIPID 640; /note="S-palmitoyl cysteine; by host"; /evidence="ECO:0000269|PubMed:8661417"	type I/III	35	620	Extracellular	AAPGSSPHQVYNITWEVTNGDRETVWAISGNHPLWTWWPVLTPDLCMLALSGPPHWGLEYQAPYSSPPGPPCCSGSSGSSAGCSRDCDEPLTSLTPRCNTAWNRLKLDQVTHKSSEGFYVCPGSHRPREAKSCGGPDSFYCASWGCETTGRVYWKPSSSWDYITVDNNLTTSQAVQVCKDNKWCNPLAIQFTNAGKQVTSWTTGHYWGLRLYVSGRDPGLTFGIRLRYQNLGPRVPIGPNPVLADQLSLPRPNPLPKPAKSPPASNSTPTLISPSPTPTQPPPAGTGDRLLNLVQGAYQALNLTNPDKTQECWLCLVSGPPYYEGVAVLGTYSNHTSAPANCSVASQHKLTLSEVTGRGLCIGTVPKTHQALCNTTLKIDKGSYYLVAPTGTTWACNTG…	orientation_not_applicable	565	cytoplasmic_type_not_applicable	head	586	530	55	0.905983	0.8367952522255193	110	KEGGL	AALKE	0	0	-0.88	8.881784197001253e-17	0.8400000000000001	0.64	0	0	2	2	0.78	1.1800000000000002	0	0	0	0	1	1	0	0	0	0	0	0
P03390	ENV_MLVF5	Envelope glycoprotein (Env polyprotein) [Cleaved into: Surface protein (SU) (Glycoprotein 70) (gp70); Transmembrane protein (TM) (Envelope protein p15E); R-peptide (p2E)]	env	Friend murine leukemia virus (isolate 57) (FrMLV)	675	Uniprot	MACSTLPKSPKDKIDPRDLLIPLILFLSLKGARSAAPGSSPHQVYNITWEVTNGDRETVWAISGNHPLWTWWPVLTPDLCMLALSGPPHWGLEYQAPYSSPPGPPCCSGSSGSSAGCSRDCDEPLTSLTPRCNTAWNRLKLDQVTHKSSEGFYVCPGSHRPREAKSCGGPDSFYCASWGCETTGRVYWKPSSSWDYITVDNNLTTSQAVQVCKDNKWCNPLAIQFTNAGKQVTSWTTGHYWGLRLYVSGRDPGLTFGIRLRYQNLGPRVPIGPNPVLADQLSLPRPNPLPKPAKSPPASNSTPTLISPSPTPTQPPPAGTGDRLLNLVQGAYQALNLTNPDKTQECWLCLVSGPPYYEGVAVLGTYSNHTSAPANCSVASQHKLTLSEVTGRGLCIGTV…	LIPID 640; /note="S-palmitoyl cysteine; by host"; /evidence="ECO:0000269|PubMed:8661417"	type I/III	35	620	Extracellular	AAPGSSPHQVYNITWEVTNGDRETVWAISGNHPLWTWWPVLTPDLCMLALSGPPHWGLEYQAPYSSPPGPPCCSGSSGSSAGCSRDCDEPLTSLTPRCNTAWNRLKLDQVTHKSSEGFYVCPGSHRPREAKSCGGPDSFYCASWGCETTGRVYWKPSSSWDYITVDNNLTTSQAVQVCKDNKWCNPLAIQFTNAGKQVTSWTTGHYWGLRLYVSGRDPGLTFGIRLRYQNLGPRVPIGPNPVLADQLSLPRPNPLPKPAKSPPASNSTPTLISPSPTPTQPPPAGTGDRLLNLVQGAYQALNLTNPDKTQECWLCLVSGPPYYEGVAVLGTYSNHTSAPANCSVASQHKLTLSEVTGRGLCIGTVPKTHQALCNTTLKIDKGSYYLVAPTGTTWACNTG…	orientation_not_applicable	572	cytoplasmic_type_not_applicable	head	586	537	48	0.9179487179487179	0.8471810089020771	103	ALKEE	CFYAD	0	4	-1.06	0.45999999999999996	1.34	-0.66	-1	-1	3	1	0.9800000000000001	0.2	0	2	0	0	2	1	0	1	0	0	0	0
P03390	ENV_MLVF5	Envelope glycoprotein (Env polyprotein) [Cleaved into: Surface protein (SU) (Glycoprotein 70) (gp70); Transmembrane protein (TM) (Envelope protein p15E); R-peptide (p2E)]	env	Friend murine leukemia virus (isolate 57) (FrMLV)	675	Uniprot	MACSTLPKSPKDKIDPRDLLIPLILFLSLKGARSAAPGSSPHQVYNITWEVTNGDRETVWAISGNHPLWTWWPVLTPDLCMLALSGPPHWGLEYQAPYSSPPGPPCCSGSSGSSAGCSRDCDEPLTSLTPRCNTAWNRLKLDQVTHKSSEGFYVCPGSHRPREAKSCGGPDSFYCASWGCETTGRVYWKPSSSWDYITVDNNLTTSQAVQVCKDNKWCNPLAIQFTNAGKQVTSWTTGHYWGLRLYVSGRDPGLTFGIRLRYQNLGPRVPIGPNPVLADQLSLPRPNPLPKPAKSPPASNSTPTLISPSPTPTQPPPAGTGDRLLNLVQGAYQALNLTNPDKTQECWLCLVSGPPYYEGVAVLGTYSNHTSAPANCSVASQHKLTLSEVTGRGLCIGTV…	LIPID 640; /note="S-palmitoyl cysteine; by host"; /evidence="ECO:0000269|PubMed:8661417"	type I/III	35	620	Extracellular	AAPGSSPHQVYNITWEVTNGDRETVWAISGNHPLWTWWPVLTPDLCMLALSGPPHWGLEYQAPYSSPPGPPCCSGSSGSSAGCSRDCDEPLTSLTPRCNTAWNRLKLDQVTHKSSEGFYVCPGSHRPREAKSCGGPDSFYCASWGCETTGRVYWKPSSSWDYITVDNNLTTSQAVQVCKDNKWCNPLAIQFTNAGKQVTSWTTGHYWGLRLYVSGRDPGLTFGIRLRYQNLGPRVPIGPNPVLADQLSLPRPNPLPKPAKSPPASNSTPTLISPSPTPTQPPPAGTGDRLLNLVQGAYQALNLTNPDKTQECWLCLVSGPPYYEGVAVLGTYSNHTSAPANCSVASQHKLTLSEVTGRGLCIGTVPKTHQALCNTTLKIDKGSYYLVAPTGTTWACNTG…	orientation_not_applicable	573	cytoplasmic_type_not_applicable	head	586	538	47	0.9196581196581196	0.8486646884272997	102	LKEEC	FYADH	4	0	-0.92	-0.68	1.24	-0.56	-1	-0.5	3	1.5	0.78	0.2	0	2	0	0	2	1	0	1	0	0	0	1
P03396	ENV_RSVP	Envelope glycoprotein gp95 (Env polyprotein) [Cleaved into: Surface protein (SU) (Glycoprotein 85) (gp85); Transmembrane protein (TM) (Glycoprotein 37) (gp37)]	env	Rous sarcoma virus subgroup C (strain Prague) (RSV-Pr-C)	601	Uniprot	MEAVIKAFLTGYPGKTSKKDSKEKPLATSKKDPEKTPLLPTRVNYILIIGVLVLCEVTGVRADVHLLEQPGNLWITWANRTGQTDFCLSTQSATSPFQTCLIGIPSPISEGDFKGYVSDTNCSTVGTDRLVLSASITGGPDNSTTLTYRKVSCLLLKLNVSMWDEPPELQLLGSQSLPNVTNITQVSGVAGGCVYFAPRATGLFLGWSKQGLSRFLLRHPFTSTSNSTEPFTVVTADRHNLFMGSEYCGAYGYRFWEIYNCSQTRNTYRCGDVGGTGLPETWCRGKGGIWVNQSKEINETEPFSFTANCTGSNLGNVSGCCGEPITILPLGAWIDSTQGSFTKPKALPPAIFLICGDRAWQGIPSRPVGGPCYLGKLTMLAPNHTDILKILANSSRTGI…	LIPID 567; /note="S-palmitoyl cysteine; by host"; /evidence="ECO:0000269|PubMed:11689636"; LIPID 570; /note="S-palmitoyl cysteine; by host"; /evidence="ECO:0000269|PubMed:11689636"	type I/III	555	575	Transmembrane	LLGLVVILLLLVCLPCLLQFV	inward	567	cytoplasmic_type_not_applicable	extracellular_type_not_applicable	21	12	8	0.6	0.9433333333333334	34	LLLLV	LPCLL	0	1	3.88	2.46	-1.74	-1.28	0	0	0	0	3.7	2.34	0	0	0	0	0	0	0	0	0	0	0	0
P03396	ENV_RSVP	Envelope glycoprotein gp95 (Env polyprotein) [Cleaved into: Surface protein (SU) (Glycoprotein 85) (gp85); Transmembrane protein (TM) (Glycoprotein 37) (gp37)]	env	Rous sarcoma virus subgroup C (strain Prague) (RSV-Pr-C)	601	Uniprot	MEAVIKAFLTGYPGKTSKKDSKEKPLATSKKDPEKTPLLPTRVNYILIIGVLVLCEVTGVRADVHLLEQPGNLWITWANRTGQTDFCLSTQSATSPFQTCLIGIPSPISEGDFKGYVSDTNCSTVGTDRLVLSASITGGPDNSTTLTYRKVSCLLLKLNVSMWDEPPELQLLGSQSLPNVTNITQVSGVAGGCVYFAPRATGLFLGWSKQGLSRFLLRHPFTSTSNSTEPFTVVTADRHNLFMGSEYCGAYGYRFWEIYNCSQTRNTYRCGDVGGTGLPETWCRGKGGIWVNQSKEINETEPFSFTANCTGSNLGNVSGCCGEPITILPLGAWIDSTQGSFTKPKALPPAIFLICGDRAWQGIPSRPVGGPCYLGKLTMLAPNHTDILKILANSSRTGI…	LIPID 567; /note="S-palmitoyl cysteine; by host"; /evidence="ECO:0000269|PubMed:11689636"; LIPID 570; /note="S-palmitoyl cysteine; by host"; /evidence="ECO:0000269|PubMed:11689636"	type I/III	555	575	Transmembrane	LLGLVVILLLLVCLPCLLQFV	inward	570	cytoplasmic_type_not_applicable	extracellular_type_not_applicable	21	15	5	0.75	0.9483333333333334	31	LVCLP	LLQFV	1	0	2.54	2.2199999999999998	-1.22	-1.48	0	0	0	0	2.1399999999999997	2.1399999999999997	0	1	0	0	0	0	0	0	0	0	0	0
P03396	ENV_RSVP	Envelope glycoprotein gp95 (Env polyprotein) [Cleaved into: Surface protein (SU) (Glycoprotein 85) (gp85); Transmembrane protein (TM) (Glycoprotein 37) (gp37)]	env	Rous sarcoma virus subgroup C (strain Prague) (RSV-Pr-C)	601	Uniprot	MEAVIKAFLTGYPGKTSKKDSKEKPLATSKKDPEKTPLLPTRVNYILIIGVLVLCEVTGVRADVHLLEQPGNLWITWANRTGQTDFCLSTQSATSPFQTCLIGIPSPISEGDFKGYVSDTNCSTVGTDRLVLSASITGGPDNSTTLTYRKVSCLLLKLNVSMWDEPPELQLLGSQSLPNVTNITQVSGVAGGCVYFAPRATGLFLGWSKQGLSRFLLRHPFTSTSNSTEPFTVVTADRHNLFMGSEYCGAYGYRFWEIYNCSQTRNTYRCGDVGGTGLPETWCRGKGGIWVNQSKEINETEPFSFTANCTGSNLGNVSGCCGEPITILPLGAWIDSTQGSFTKPKALPPAIFLICGDRAWQGIPSRPVGGPCYLGKLTMLAPNHTDILKILANSSRTGI…	LIPID 567; /note="S-palmitoyl cysteine; by host"; /evidence="ECO:0000269|PubMed:11689636"; LIPID 570; /note="S-palmitoyl cysteine; by host"; /evidence="ECO:0000269|PubMed:11689636"	type I/III	63	554	Extracellular	DVHLLEQPGNLWITWANRTGQTDFCLSTQSATSPFQTCLIGIPSPISEGDFKGYVSDTNCSTVGTDRLVLSASITGGPDNSTTLTYRKVSCLLLKLNVSMWDEPPELQLLGSQSLPNVTNITQVSGVAGGCVYFAPRATGLFLGWSKQGLSRFLLRHPFTSTSNSTEPFTVVTADRHNLFMGSEYCGAYGYRFWEIYNCSQTRNTYRCGDVGGTGLPETWCRGKGGIWVNQSKEINETEPFSFTANCTGSNLGNVSGCCGEPITILPLGAWIDSTQGSFTKPKALPPAIFLICGDRAWQGIPSRPVGGPCYLGKLTMLAPNHTDILKILANSSRTGIRRKRSVSHLDDTCSDEVQLWGPTARIFASILAPGVAAAQALREIERLACWSVKQANLTTSLL…	orientation_not_applicable	87	cytoplasmic_type_not_applicable	head	492	24	467	0.048879837067209775	0.14333333333333334	514	GQTDF	LSTQS	0	0	-1.06	-0.4	0.06	-0.28	-1	0	1	0	0	0.78	1	0	0	0	1	0	0	0	0	0	0	0
P03396	ENV_RSVP	Envelope glycoprotein gp95 (Env polyprotein) [Cleaved into: Surface protein (SU) (Glycoprotein 85) (gp85); Transmembrane protein (TM) (Glycoprotein 37) (gp37)]	env	Rous sarcoma virus subgroup C (strain Prague) (RSV-Pr-C)	601	Uniprot	MEAVIKAFLTGYPGKTSKKDSKEKPLATSKKDPEKTPLLPTRVNYILIIGVLVLCEVTGVRADVHLLEQPGNLWITWANRTGQTDFCLSTQSATSPFQTCLIGIPSPISEGDFKGYVSDTNCSTVGTDRLVLSASITGGPDNSTTLTYRKVSCLLLKLNVSMWDEPPELQLLGSQSLPNVTNITQVSGVAGGCVYFAPRATGLFLGWSKQGLSRFLLRHPFTSTSNSTEPFTVVTADRHNLFMGSEYCGAYGYRFWEIYNCSQTRNTYRCGDVGGTGLPETWCRGKGGIWVNQSKEINETEPFSFTANCTGSNLGNVSGCCGEPITILPLGAWIDSTQGSFTKPKALPPAIFLICGDRAWQGIPSRPVGGPCYLGKLTMLAPNHTDILKILANSSRTGI…	LIPID 567; /note="S-palmitoyl cysteine; by host"; /evidence="ECO:0000269|PubMed:11689636"; LIPID 570; /note="S-palmitoyl cysteine; by host"; /evidence="ECO:0000269|PubMed:11689636"	type I/III	63	554	Extracellular	DVHLLEQPGNLWITWANRTGQTDFCLSTQSATSPFQTCLIGIPSPISEGDFKGYVSDTNCSTVGTDRLVLSASITGGPDNSTTLTYRKVSCLLLKLNVSMWDEPPELQLLGSQSLPNVTNITQVSGVAGGCVYFAPRATGLFLGWSKQGLSRFLLRHPFTSTSNSTEPFTVVTADRHNLFMGSEYCGAYGYRFWEIYNCSQTRNTYRCGDVGGTGLPETWCRGKGGIWVNQSKEINETEPFSFTANCTGSNLGNVSGCCGEPITILPLGAWIDSTQGSFTKPKALPPAIFLICGDRAWQGIPSRPVGGPCYLGKLTMLAPNHTDILKILANSSRTGIRRKRSVSHLDDTCSDEVQLWGPTARIFASILAPGVAAAQALREIERLACWSVKQANLTTSLL…	orientation_not_applicable	100	cytoplasmic_type_not_applicable	head	492	37	454	0.0753564	0.165	501	SPFQT	LIGIP	0	0	-0.76	2.16	-0.48	-1.08	0	0	0	0	0	2.34	1	0	0	0	0	0	0	0	0	0	0	0
P03396	ENV_RSVP	Envelope glycoprotein gp95 (Env polyprotein) [Cleaved into: Surface protein (SU) (Glycoprotein 85) (gp85); Transmembrane protein (TM) (Glycoprotein 37) (gp37)]	env	Rous sarcoma virus subgroup C (strain Prague) (RSV-Pr-C)	601	Uniprot	MEAVIKAFLTGYPGKTSKKDSKEKPLATSKKDPEKTPLLPTRVNYILIIGVLVLCEVTGVRADVHLLEQPGNLWITWANRTGQTDFCLSTQSATSPFQTCLIGIPSPISEGDFKGYVSDTNCSTVGTDRLVLSASITGGPDNSTTLTYRKVSCLLLKLNVSMWDEPPELQLLGSQSLPNVTNITQVSGVAGGCVYFAPRATGLFLGWSKQGLSRFLLRHPFTSTSNSTEPFTVVTADRHNLFMGSEYCGAYGYRFWEIYNCSQTRNTYRCGDVGGTGLPETWCRGKGGIWVNQSKEINETEPFSFTANCTGSNLGNVSGCCGEPITILPLGAWIDSTQGSFTKPKALPPAIFLICGDRAWQGIPSRPVGGPCYLGKLTMLAPNHTDILKILANSSRTGI…	LIPID 567; /note="S-palmitoyl cysteine; by host"; /evidence="ECO:0000269|PubMed:11689636"; LIPID 570; /note="S-palmitoyl cysteine; by host"; /evidence="ECO:0000269|PubMed:11689636"	type I/III	63	554	Extracellular	DVHLLEQPGNLWITWANRTGQTDFCLSTQSATSPFQTCLIGIPSPISEGDFKGYVSDTNCSTVGTDRLVLSASITGGPDNSTTLTYRKVSCLLLKLNVSMWDEPPELQLLGSQSLPNVTNITQVSGVAGGCVYFAPRATGLFLGWSKQGLSRFLLRHPFTSTSNSTEPFTVVTADRHNLFMGSEYCGAYGYRFWEIYNCSQTRNTYRCGDVGGTGLPETWCRGKGGIWVNQSKEINETEPFSFTANCTGSNLGNVSGCCGEPITILPLGAWIDSTQGSFTKPKALPPAIFLICGDRAWQGIPSRPVGGPCYLGKLTMLAPNHTDILKILANSSRTGIRRKRSVSHLDDTCSDEVQLWGPTARIFASILAPGVAAAQALREIERLACWSVKQANLTTSLL…	orientation_not_applicable	122	cytoplasmic_type_not_applicable	head	492	59	432	0.12016293279022404	0.20166666666666666	479	VSDTN	STVGT	0	0	-0.86	0.32000000000000006	0.31999999999999995	-0.4	-1	0	1	0	0.58	0.58	0	0	1	0	1	0	0	0	0	0	0	0
P03396	ENV_RSVP	Envelope glycoprotein gp95 (Env polyprotein) [Cleaved into: Surface protein (SU) (Glycoprotein 85) (gp85); Transmembrane protein (TM) (Glycoprotein 37) (gp37)]	env	Rous sarcoma virus subgroup C (strain Prague) (RSV-Pr-C)	601	Uniprot	MEAVIKAFLTGYPGKTSKKDSKEKPLATSKKDPEKTPLLPTRVNYILIIGVLVLCEVTGVRADVHLLEQPGNLWITWANRTGQTDFCLSTQSATSPFQTCLIGIPSPISEGDFKGYVSDTNCSTVGTDRLVLSASITGGPDNSTTLTYRKVSCLLLKLNVSMWDEPPELQLLGSQSLPNVTNITQVSGVAGGCVYFAPRATGLFLGWSKQGLSRFLLRHPFTSTSNSTEPFTVVTADRHNLFMGSEYCGAYGYRFWEIYNCSQTRNTYRCGDVGGTGLPETWCRGKGGIWVNQSKEINETEPFSFTANCTGSNLGNVSGCCGEPITILPLGAWIDSTQGSFTKPKALPPAIFLICGDRAWQGIPSRPVGGPCYLGKLTMLAPNHTDILKILANSSRTGI…	LIPID 567; /note="S-palmitoyl cysteine; by host"; /evidence="ECO:0000269|PubMed:11689636"; LIPID 570; /note="S-palmitoyl cysteine; by host"; /evidence="ECO:0000269|PubMed:11689636"	type I/III	63	554	Extracellular	DVHLLEQPGNLWITWANRTGQTDFCLSTQSATSPFQTCLIGIPSPISEGDFKGYVSDTNCSTVGTDRLVLSASITGGPDNSTTLTYRKVSCLLLKLNVSMWDEPPELQLLGSQSLPNVTNITQVSGVAGGCVYFAPRATGLFLGWSKQGLSRFLLRHPFTSTSNSTEPFTVVTADRHNLFMGSEYCGAYGYRFWEIYNCSQTRNTYRCGDVGGTGLPETWCRGKGGIWVNQSKEINETEPFSFTANCTGSNLGNVSGCCGEPITILPLGAWIDSTQGSFTKPKALPPAIFLICGDRAWQGIPSRPVGGPCYLGKLTMLAPNHTDILKILANSSRTGIRRKRSVSHLDDTCSDEVQLWGPTARIFASILAPGVAAAQALREIERLACWSVKQANLTTSLL…	orientation_not_applicable	153	cytoplasmic_type_not_applicable	head	492	90	401	0.18329938900203666	0.25333333333333335	448	YRKVS	LLLKL	0	0	-1.26	2.2599999999999993	0.5	-0.84	2	1	2	1	0.58	3.12	1	0	0	0	0	0	1	0	0	0	0	0
P03396	ENV_RSVP	Envelope glycoprotein gp95 (Env polyprotein) [Cleaved into: Surface protein (SU) (Glycoprotein 85) (gp85); Transmembrane protein (TM) (Glycoprotein 37) (gp37)]	env	Rous sarcoma virus subgroup C (strain Prague) (RSV-Pr-C)	601	Uniprot	MEAVIKAFLTGYPGKTSKKDSKEKPLATSKKDPEKTPLLPTRVNYILIIGVLVLCEVTGVRADVHLLEQPGNLWITWANRTGQTDFCLSTQSATSPFQTCLIGIPSPISEGDFKGYVSDTNCSTVGTDRLVLSASITGGPDNSTTLTYRKVSCLLLKLNVSMWDEPPELQLLGSQSLPNVTNITQVSGVAGGCVYFAPRATGLFLGWSKQGLSRFLLRHPFTSTSNSTEPFTVVTADRHNLFMGSEYCGAYGYRFWEIYNCSQTRNTYRCGDVGGTGLPETWCRGKGGIWVNQSKEINETEPFSFTANCTGSNLGNVSGCCGEPITILPLGAWIDSTQGSFTKPKALPPAIFLICGDRAWQGIPSRPVGGPCYLGKLTMLAPNHTDILKILANSSRTGI…	LIPID 567; /note="S-palmitoyl cysteine; by host"; /evidence="ECO:0000269|PubMed:11689636"; LIPID 570; /note="S-palmitoyl cysteine; by host"; /evidence="ECO:0000269|PubMed:11689636"	type I/III	63	554	Extracellular	DVHLLEQPGNLWITWANRTGQTDFCLSTQSATSPFQTCLIGIPSPISEGDFKGYVSDTNCSTVGTDRLVLSASITGGPDNSTTLTYRKVSCLLLKLNVSMWDEPPELQLLGSQSLPNVTNITQVSGVAGGCVYFAPRATGLFLGWSKQGLSRFLLRHPFTSTSNSTEPFTVVTADRHNLFMGSEYCGAYGYRFWEIYNCSQTRNTYRCGDVGGTGLPETWCRGKGGIWVNQSKEINETEPFSFTANCTGSNLGNVSGCCGEPITILPLGAWIDSTQGSFTKPKALPPAIFLICGDRAWQGIPSRPVGGPCYLGKLTMLAPNHTDILKILANSSRTGIRRKRSVSHLDDTCSDEVQLWGPTARIFASILAPGVAAAQALREIERLACWSVKQANLTTSLL…	orientation_not_applicable	193	cytoplasmic_type_not_applicable	head	492	130	361	0.26476578411405294	0.32	408	GVAGG	VYFAP	0	0	0.96	1.1800000000000002	-0.4	-1.36	0	0	0	0	0.78	0.78	0	2	0	0	0	0	0	1	0	0	0	0
P03396	ENV_RSVP	Envelope glycoprotein gp95 (Env polyprotein) [Cleaved into: Surface protein (SU) (Glycoprotein 85) (gp85); Transmembrane protein (TM) (Glycoprotein 37) (gp37)]	env	Rous sarcoma virus subgroup C (strain Prague) (RSV-Pr-C)	601	Uniprot	MEAVIKAFLTGYPGKTSKKDSKEKPLATSKKDPEKTPLLPTRVNYILIIGVLVLCEVTGVRADVHLLEQPGNLWITWANRTGQTDFCLSTQSATSPFQTCLIGIPSPISEGDFKGYVSDTNCSTVGTDRLVLSASITGGPDNSTTLTYRKVSCLLLKLNVSMWDEPPELQLLGSQSLPNVTNITQVSGVAGGCVYFAPRATGLFLGWSKQGLSRFLLRHPFTSTSNSTEPFTVVTADRHNLFMGSEYCGAYGYRFWEIYNCSQTRNTYRCGDVGGTGLPETWCRGKGGIWVNQSKEINETEPFSFTANCTGSNLGNVSGCCGEPITILPLGAWIDSTQGSFTKPKALPPAIFLICGDRAWQGIPSRPVGGPCYLGKLTMLAPNHTDILKILANSSRTGI…	LIPID 567; /note="S-palmitoyl cysteine; by host"; /evidence="ECO:0000269|PubMed:11689636"; LIPID 570; /note="S-palmitoyl cysteine; by host"; /evidence="ECO:0000269|PubMed:11689636"	type I/III	63	554	Extracellular	DVHLLEQPGNLWITWANRTGQTDFCLSTQSATSPFQTCLIGIPSPISEGDFKGYVSDTNCSTVGTDRLVLSASITGGPDNSTTLTYRKVSCLLLKLNVSMWDEPPELQLLGSQSLPNVTNITQVSGVAGGCVYFAPRATGLFLGWSKQGLSRFLLRHPFTSTSNSTEPFTVVTADRHNLFMGSEYCGAYGYRFWEIYNCSQTRNTYRCGDVGGTGLPETWCRGKGGIWVNQSKEINETEPFSFTANCTGSNLGNVSGCCGEPITILPLGAWIDSTQGSFTKPKALPPAIFLICGDRAWQGIPSRPVGGPCYLGKLTMLAPNHTDILKILANSSRTGIRRKRSVSHLDDTCSDEVQLWGPTARIFASILAPGVAAAQALREIERLACWSVKQANLTTSLL…	orientation_not_applicable	248	cytoplasmic_type_not_applicable	head	492	185	306	0.37678207739307534	0.4116666666666667	353	MGSEY	GAYGY	0	0	-0.82	-0.32	-0.06	-1.02	-1	0	1	0	0	0.2	1	2	0	0	1	0	1	2	0	0	0	0
P03396	ENV_RSVP	Envelope glycoprotein gp95 (Env polyprotein) [Cleaved into: Surface protein (SU) (Glycoprotein 85) (gp85); Transmembrane protein (TM) (Glycoprotein 37) (gp37)]	env	Rous sarcoma virus subgroup C (strain Prague) (RSV-Pr-C)	601	Uniprot	MEAVIKAFLTGYPGKTSKKDSKEKPLATSKKDPEKTPLLPTRVNYILIIGVLVLCEVTGVRADVHLLEQPGNLWITWANRTGQTDFCLSTQSATSPFQTCLIGIPSPISEGDFKGYVSDTNCSTVGTDRLVLSASITGGPDNSTTLTYRKVSCLLLKLNVSMWDEPPELQLLGSQSLPNVTNITQVSGVAGGCVYFAPRATGLFLGWSKQGLSRFLLRHPFTSTSNSTEPFTVVTADRHNLFMGSEYCGAYGYRFWEIYNCSQTRNTYRCGDVGGTGLPETWCRGKGGIWVNQSKEINETEPFSFTANCTGSNLGNVSGCCGEPITILPLGAWIDSTQGSFTKPKALPPAIFLICGDRAWQGIPSRPVGGPCYLGKLTMLAPNHTDILKILANSSRTGI…	LIPID 567; /note="S-palmitoyl cysteine; by host"; /evidence="ECO:0000269|PubMed:11689636"; LIPID 570; /note="S-palmitoyl cysteine; by host"; /evidence="ECO:0000269|PubMed:11689636"	type I/III	63	554	Extracellular	DVHLLEQPGNLWITWANRTGQTDFCLSTQSATSPFQTCLIGIPSPISEGDFKGYVSDTNCSTVGTDRLVLSASITGGPDNSTTLTYRKVSCLLLKLNVSMWDEPPELQLLGSQSLPNVTNITQVSGVAGGCVYFAPRATGLFLGWSKQGLSRFLLRHPFTSTSNSTEPFTVVTADRHNLFMGSEYCGAYGYRFWEIYNCSQTRNTYRCGDVGGTGLPETWCRGKGGIWVNQSKEINETEPFSFTANCTGSNLGNVSGCCGEPITILPLGAWIDSTQGSFTKPKALPPAIFLICGDRAWQGIPSRPVGGPCYLGKLTMLAPNHTDILKILANSSRTGIRRKRSVSHLDDTCSDEVQLWGPTARIFASILAPGVAAAQALREIERLACWSVKQANLTTSLL…	orientation_not_applicable	261	cytoplasmic_type_not_applicable	head	492	198	293	0.40325865580448067	0.43333333333333335	340	WEIYN	SQTRN	0	0	-0.94	-2.6	-0.86	0.66	-1	1	1	1	0.78	0	2	0	1	1	1	0	1	0	1	0	0	0
P03396	ENV_RSVP	Envelope glycoprotein gp95 (Env polyprotein) [Cleaved into: Surface protein (SU) (Glycoprotein 85) (gp85); Transmembrane protein (TM) (Glycoprotein 37) (gp37)]	env	Rous sarcoma virus subgroup C (strain Prague) (RSV-Pr-C)	601	Uniprot	MEAVIKAFLTGYPGKTSKKDSKEKPLATSKKDPEKTPLLPTRVNYILIIGVLVLCEVTGVRADVHLLEQPGNLWITWANRTGQTDFCLSTQSATSPFQTCLIGIPSPISEGDFKGYVSDTNCSTVGTDRLVLSASITGGPDNSTTLTYRKVSCLLLKLNVSMWDEPPELQLLGSQSLPNVTNITQVSGVAGGCVYFAPRATGLFLGWSKQGLSRFLLRHPFTSTSNSTEPFTVVTADRHNLFMGSEYCGAYGYRFWEIYNCSQTRNTYRCGDVGGTGLPETWCRGKGGIWVNQSKEINETEPFSFTANCTGSNLGNVSGCCGEPITILPLGAWIDSTQGSFTKPKALPPAIFLICGDRAWQGIPSRPVGGPCYLGKLTMLAPNHTDILKILANSSRTGI…	LIPID 567; /note="S-palmitoyl cysteine; by host"; /evidence="ECO:0000269|PubMed:11689636"; LIPID 570; /note="S-palmitoyl cysteine; by host"; /evidence="ECO:0000269|PubMed:11689636"	type I/III	63	554	Extracellular	DVHLLEQPGNLWITWANRTGQTDFCLSTQSATSPFQTCLIGIPSPISEGDFKGYVSDTNCSTVGTDRLVLSASITGGPDNSTTLTYRKVSCLLLKLNVSMWDEPPELQLLGSQSLPNVTNITQVSGVAGGCVYFAPRATGLFLGWSKQGLSRFLLRHPFTSTSNSTEPFTVVTADRHNLFMGSEYCGAYGYRFWEIYNCSQTRNTYRCGDVGGTGLPETWCRGKGGIWVNQSKEINETEPFSFTANCTGSNLGNVSGCCGEPITILPLGAWIDSTQGSFTKPKALPPAIFLICGDRAWQGIPSRPVGGPCYLGKLTMLAPNHTDILKILANSSRTGIRRKRSVSHLDDTCSDEVQLWGPTARIFASILAPGVAAAQALREIERLACWSVKQANLTTSLL…	orientation_not_applicable	270	cytoplasmic_type_not_applicable	head	492	207	284	0.4215885947046843	0.4483333333333333	331	RNTYR	GDVGG	0	0	-2.9	-0.1	0.7000000000000001	0.3	2	-1	2	1	0	0.58	1	0	1	0	0	1	1	0	0	0	0	0
P03396	ENV_RSVP	Envelope glycoprotein gp95 (Env polyprotein) [Cleaved into: Surface protein (SU) (Glycoprotein 85) (gp85); Transmembrane protein (TM) (Glycoprotein 37) (gp37)]	env	Rous sarcoma virus subgroup C (strain Prague) (RSV-Pr-C)	601	Uniprot	MEAVIKAFLTGYPGKTSKKDSKEKPLATSKKDPEKTPLLPTRVNYILIIGVLVLCEVTGVRADVHLLEQPGNLWITWANRTGQTDFCLSTQSATSPFQTCLIGIPSPISEGDFKGYVSDTNCSTVGTDRLVLSASITGGPDNSTTLTYRKVSCLLLKLNVSMWDEPPELQLLGSQSLPNVTNITQVSGVAGGCVYFAPRATGLFLGWSKQGLSRFLLRHPFTSTSNSTEPFTVVTADRHNLFMGSEYCGAYGYRFWEIYNCSQTRNTYRCGDVGGTGLPETWCRGKGGIWVNQSKEINETEPFSFTANCTGSNLGNVSGCCGEPITILPLGAWIDSTQGSFTKPKALPPAIFLICGDRAWQGIPSRPVGGPCYLGKLTMLAPNHTDILKILANSSRTGI…	LIPID 567; /note="S-palmitoyl cysteine; by host"; /evidence="ECO:0000269|PubMed:11689636"; LIPID 570; /note="S-palmitoyl cysteine; by host"; /evidence="ECO:0000269|PubMed:11689636"	type I/III	63	554	Extracellular	DVHLLEQPGNLWITWANRTGQTDFCLSTQSATSPFQTCLIGIPSPISEGDFKGYVSDTNCSTVGTDRLVLSASITGGPDNSTTLTYRKVSCLLLKLNVSMWDEPPELQLLGSQSLPNVTNITQVSGVAGGCVYFAPRATGLFLGWSKQGLSRFLLRHPFTSTSNSTEPFTVVTADRHNLFMGSEYCGAYGYRFWEIYNCSQTRNTYRCGDVGGTGLPETWCRGKGGIWVNQSKEINETEPFSFTANCTGSNLGNVSGCCGEPITILPLGAWIDSTQGSFTKPKALPPAIFLICGDRAWQGIPSRPVGGPCYLGKLTMLAPNHTDILKILANSSRTGIRRKRSVSHLDDTCSDEVQLWGPTARIFASILAPGVAAAQALREIERLACWSVKQANLTTSLL…	orientation_not_applicable	283	cytoplasmic_type_not_applicable	head	492	220	271	0.4480651731160896	0.47	318	LPETW	RGKGG	0	0	-0.58	-1.92	-0.52	1.2	-1	2	1	2	0.78	0	1	0	0	0	1	0	0	0	1	0	0	0
P03396	ENV_RSVP	Envelope glycoprotein gp95 (Env polyprotein) [Cleaved into: Surface protein (SU) (Glycoprotein 85) (gp85); Transmembrane protein (TM) (Glycoprotein 37) (gp37)]	env	Rous sarcoma virus subgroup C (strain Prague) (RSV-Pr-C)	601	Uniprot	MEAVIKAFLTGYPGKTSKKDSKEKPLATSKKDPEKTPLLPTRVNYILIIGVLVLCEVTGVRADVHLLEQPGNLWITWANRTGQTDFCLSTQSATSPFQTCLIGIPSPISEGDFKGYVSDTNCSTVGTDRLVLSASITGGPDNSTTLTYRKVSCLLLKLNVSMWDEPPELQLLGSQSLPNVTNITQVSGVAGGCVYFAPRATGLFLGWSKQGLSRFLLRHPFTSTSNSTEPFTVVTADRHNLFMGSEYCGAYGYRFWEIYNCSQTRNTYRCGDVGGTGLPETWCRGKGGIWVNQSKEINETEPFSFTANCTGSNLGNVSGCCGEPITILPLGAWIDSTQGSFTKPKALPPAIFLICGDRAWQGIPSRPVGGPCYLGKLTMLAPNHTDILKILANSSRTGI…	LIPID 567; /note="S-palmitoyl cysteine; by host"; /evidence="ECO:0000269|PubMed:11689636"; LIPID 570; /note="S-palmitoyl cysteine; by host"; /evidence="ECO:0000269|PubMed:11689636"	type I/III	63	554	Extracellular	DVHLLEQPGNLWITWANRTGQTDFCLSTQSATSPFQTCLIGIPSPISEGDFKGYVSDTNCSTVGTDRLVLSASITGGPDNSTTLTYRKVSCLLLKLNVSMWDEPPELQLLGSQSLPNVTNITQVSGVAGGCVYFAPRATGLFLGWSKQGLSRFLLRHPFTSTSNSTEPFTVVTADRHNLFMGSEYCGAYGYRFWEIYNCSQTRNTYRCGDVGGTGLPETWCRGKGGIWVNQSKEINETEPFSFTANCTGSNLGNVSGCCGEPITILPLGAWIDSTQGSFTKPKALPPAIFLICGDRAWQGIPSRPVGGPCYLGKLTMLAPNHTDILKILANSSRTGIRRKRSVSHLDDTCSDEVQLWGPTARIFASILAPGVAAAQALREIERLACWSVKQANLTTSLL…	orientation_not_applicable	309	cytoplasmic_type_not_applicable	head	492	246	245	0.5010183299389002	0.5133333333333333	292	SFTAN	TGSNL	0	0	-0.08	-0.32	-0.58	-0.34	0	0	0	0	0.2	0.78	1	0	1	1	0	0	0	0	0	0	0	0
P03396	ENV_RSVP	Envelope glycoprotein gp95 (Env polyprotein) [Cleaved into: Surface protein (SU) (Glycoprotein 85) (gp85); Transmembrane protein (TM) (Glycoprotein 37) (gp37)]	env	Rous sarcoma virus subgroup C (strain Prague) (RSV-Pr-C)	601	Uniprot	MEAVIKAFLTGYPGKTSKKDSKEKPLATSKKDPEKTPLLPTRVNYILIIGVLVLCEVTGVRADVHLLEQPGNLWITWANRTGQTDFCLSTQSATSPFQTCLIGIPSPISEGDFKGYVSDTNCSTVGTDRLVLSASITGGPDNSTTLTYRKVSCLLLKLNVSMWDEPPELQLLGSQSLPNVTNITQVSGVAGGCVYFAPRATGLFLGWSKQGLSRFLLRHPFTSTSNSTEPFTVVTADRHNLFMGSEYCGAYGYRFWEIYNCSQTRNTYRCGDVGGTGLPETWCRGKGGIWVNQSKEINETEPFSFTANCTGSNLGNVSGCCGEPITILPLGAWIDSTQGSFTKPKALPPAIFLICGDRAWQGIPSRPVGGPCYLGKLTMLAPNHTDILKILANSSRTGI…	LIPID 567; /note="S-palmitoyl cysteine; by host"; /evidence="ECO:0000269|PubMed:11689636"; LIPID 570; /note="S-palmitoyl cysteine; by host"; /evidence="ECO:0000269|PubMed:11689636"	type I/III	63	554	Extracellular	DVHLLEQPGNLWITWANRTGQTDFCLSTQSATSPFQTCLIGIPSPISEGDFKGYVSDTNCSTVGTDRLVLSASITGGPDNSTTLTYRKVSCLLLKLNVSMWDEPPELQLLGSQSLPNVTNITQVSGVAGGCVYFAPRATGLFLGWSKQGLSRFLLRHPFTSTSNSTEPFTVVTADRHNLFMGSEYCGAYGYRFWEIYNCSQTRNTYRCGDVGGTGLPETWCRGKGGIWVNQSKEINETEPFSFTANCTGSNLGNVSGCCGEPITILPLGAWIDSTQGSFTKPKALPPAIFLICGDRAWQGIPSRPVGGPCYLGKLTMLAPNHTDILKILANSSRTGIRRKRSVSHLDDTCSDEVQLWGPTARIFASILAPGVAAAQALREIERLACWSVKQANLTTSLL…	orientation_not_applicable	320	cytoplasmic_type_not_applicable	head	492	257	234	0.5234215885947047	0.5316666666666666	281	GNVSG	CGEPI	0	4	-0.18	0.3	-0.2	0.039999999999999994	0	-1	0	1	0.58	0.78	0	0	1	0	0	1	0	0	0	0	0	0
P03396	ENV_RSVP	Envelope glycoprotein gp95 (Env polyprotein) [Cleaved into: Surface protein (SU) (Glycoprotein 85) (gp85); Transmembrane protein (TM) (Glycoprotein 37) (gp37)]	env	Rous sarcoma virus subgroup C (strain Prague) (RSV-Pr-C)	601	Uniprot	MEAVIKAFLTGYPGKTSKKDSKEKPLATSKKDPEKTPLLPTRVNYILIIGVLVLCEVTGVRADVHLLEQPGNLWITWANRTGQTDFCLSTQSATSPFQTCLIGIPSPISEGDFKGYVSDTNCSTVGTDRLVLSASITGGPDNSTTLTYRKVSCLLLKLNVSMWDEPPELQLLGSQSLPNVTNITQVSGVAGGCVYFAPRATGLFLGWSKQGLSRFLLRHPFTSTSNSTEPFTVVTADRHNLFMGSEYCGAYGYRFWEIYNCSQTRNTYRCGDVGGTGLPETWCRGKGGIWVNQSKEINETEPFSFTANCTGSNLGNVSGCCGEPITILPLGAWIDSTQGSFTKPKALPPAIFLICGDRAWQGIPSRPVGGPCYLGKLTMLAPNHTDILKILANSSRTGI…	LIPID 567; /note="S-palmitoyl cysteine; by host"; /evidence="ECO:0000269|PubMed:11689636"; LIPID 570; /note="S-palmitoyl cysteine; by host"; /evidence="ECO:0000269|PubMed:11689636"	type I/III	63	554	Extracellular	DVHLLEQPGNLWITWANRTGQTDFCLSTQSATSPFQTCLIGIPSPISEGDFKGYVSDTNCSTVGTDRLVLSASITGGPDNSTTLTYRKVSCLLLKLNVSMWDEPPELQLLGSQSLPNVTNITQVSGVAGGCVYFAPRATGLFLGWSKQGLSRFLLRHPFTSTSNSTEPFTVVTADRHNLFMGSEYCGAYGYRFWEIYNCSQTRNTYRCGDVGGTGLPETWCRGKGGIWVNQSKEINETEPFSFTANCTGSNLGNVSGCCGEPITILPLGAWIDSTQGSFTKPKALPPAIFLICGDRAWQGIPSRPVGGPCYLGKLTMLAPNHTDILKILANSSRTGIRRKRSVSHLDDTCSDEVQLWGPTARIFASILAPGVAAAQALREIERLACWSVKQANLTTSLL…	orientation_not_applicable	321	cytoplasmic_type_not_applicable	head	492	258	233	0.5254582484725051	0.5333333333333333	280	NVSGC	GEPIT	4	0	0.4	-0.34	-0.4	0.15999999999999998	0	-1	0	1	0.58	0.78	0	0	1	0	0	1	0	0	0	0	0	0
P03396	ENV_RSVP	Envelope glycoprotein gp95 (Env polyprotein) [Cleaved into: Surface protein (SU) (Glycoprotein 85) (gp85); Transmembrane protein (TM) (Glycoprotein 37) (gp37)]	env	Rous sarcoma virus subgroup C (strain Prague) (RSV-Pr-C)	601	Uniprot	MEAVIKAFLTGYPGKTSKKDSKEKPLATSKKDPEKTPLLPTRVNYILIIGVLVLCEVTGVRADVHLLEQPGNLWITWANRTGQTDFCLSTQSATSPFQTCLIGIPSPISEGDFKGYVSDTNCSTVGTDRLVLSASITGGPDNSTTLTYRKVSCLLLKLNVSMWDEPPELQLLGSQSLPNVTNITQVSGVAGGCVYFAPRATGLFLGWSKQGLSRFLLRHPFTSTSNSTEPFTVVTADRHNLFMGSEYCGAYGYRFWEIYNCSQTRNTYRCGDVGGTGLPETWCRGKGGIWVNQSKEINETEPFSFTANCTGSNLGNVSGCCGEPITILPLGAWIDSTQGSFTKPKALPPAIFLICGDRAWQGIPSRPVGGPCYLGKLTMLAPNHTDILKILANSSRTGI…	LIPID 567; /note="S-palmitoyl cysteine; by host"; /evidence="ECO:0000269|PubMed:11689636"; LIPID 570; /note="S-palmitoyl cysteine; by host"; /evidence="ECO:0000269|PubMed:11689636"	type I/III	63	554	Extracellular	DVHLLEQPGNLWITWANRTGQTDFCLSTQSATSPFQTCLIGIPSPISEGDFKGYVSDTNCSTVGTDRLVLSASITGGPDNSTTLTYRKVSCLLLKLNVSMWDEPPELQLLGSQSLPNVTNITQVSGVAGGCVYFAPRATGLFLGWSKQGLSRFLLRHPFTSTSNSTEPFTVVTADRHNLFMGSEYCGAYGYRFWEIYNCSQTRNTYRCGDVGGTGLPETWCRGKGGIWVNQSKEINETEPFSFTANCTGSNLGNVSGCCGEPITILPLGAWIDSTQGSFTKPKALPPAIFLICGDRAWQGIPSRPVGGPCYLGKLTMLAPNHTDILKILANSSRTGIRRKRSVSHLDDTCSDEVQLWGPTARIFASILAPGVAAAQALREIERLACWSVKQANLTTSLL…	orientation_not_applicable	355	cytoplasmic_type_not_applicable	head	492	292	199	0.594705	0.59	246	AIFLI	GDRAW	0	0	3.4799999999999995	-1.5	-1.68	0.42000000000000004	0	0	0	2	2.54	0.2	1	1	0	0	0	1	0	0	0	1	0	0
P03396	ENV_RSVP	Envelope glycoprotein gp95 (Env polyprotein) [Cleaved into: Surface protein (SU) (Glycoprotein 85) (gp85); Transmembrane protein (TM) (Glycoprotein 37) (gp37)]	env	Rous sarcoma virus subgroup C (strain Prague) (RSV-Pr-C)	601	Uniprot	MEAVIKAFLTGYPGKTSKKDSKEKPLATSKKDPEKTPLLPTRVNYILIIGVLVLCEVTGVRADVHLLEQPGNLWITWANRTGQTDFCLSTQSATSPFQTCLIGIPSPISEGDFKGYVSDTNCSTVGTDRLVLSASITGGPDNSTTLTYRKVSCLLLKLNVSMWDEPPELQLLGSQSLPNVTNITQVSGVAGGCVYFAPRATGLFLGWSKQGLSRFLLRHPFTSTSNSTEPFTVVTADRHNLFMGSEYCGAYGYRFWEIYNCSQTRNTYRCGDVGGTGLPETWCRGKGGIWVNQSKEINETEPFSFTANCTGSNLGNVSGCCGEPITILPLGAWIDSTQGSFTKPKALPPAIFLICGDRAWQGIPSRPVGGPCYLGKLTMLAPNHTDILKILANSSRTGI…	LIPID 567; /note="S-palmitoyl cysteine; by host"; /evidence="ECO:0000269|PubMed:11689636"; LIPID 570; /note="S-palmitoyl cysteine; by host"; /evidence="ECO:0000269|PubMed:11689636"	type I/III	63	554	Extracellular	DVHLLEQPGNLWITWANRTGQTDFCLSTQSATSPFQTCLIGIPSPISEGDFKGYVSDTNCSTVGTDRLVLSASITGGPDNSTTLTYRKVSCLLLKLNVSMWDEPPELQLLGSQSLPNVTNITQVSGVAGGCVYFAPRATGLFLGWSKQGLSRFLLRHPFTSTSNSTEPFTVVTADRHNLFMGSEYCGAYGYRFWEIYNCSQTRNTYRCGDVGGTGLPETWCRGKGGIWVNQSKEINETEPFSFTANCTGSNLGNVSGCCGEPITILPLGAWIDSTQGSFTKPKALPPAIFLICGDRAWQGIPSRPVGGPCYLGKLTMLAPNHTDILKILANSSRTGIRRKRSVSHLDDTCSDEVQLWGPTARIFASILAPGVAAAQALREIERLACWSVKQANLTTSLL…	orientation_not_applicable	372	cytoplasmic_type_not_applicable	head	492	309	182	0.6293279022403259	0.6183333333333333	229	PVGGP	YLGKL	0	0	0.040000000000000036	0.4	-0.3	-0.58	0	1	0	1	0.58	1.56	0	1	0	0	0	0	0	1	0	0	0	0
P03396	ENV_RSVP	Envelope glycoprotein gp95 (Env polyprotein) [Cleaved into: Surface protein (SU) (Glycoprotein 85) (gp85); Transmembrane protein (TM) (Glycoprotein 37) (gp37)]	env	Rous sarcoma virus subgroup C (strain Prague) (RSV-Pr-C)	601	Uniprot	MEAVIKAFLTGYPGKTSKKDSKEKPLATSKKDPEKTPLLPTRVNYILIIGVLVLCEVTGVRADVHLLEQPGNLWITWANRTGQTDFCLSTQSATSPFQTCLIGIPSPISEGDFKGYVSDTNCSTVGTDRLVLSASITGGPDNSTTLTYRKVSCLLLKLNVSMWDEPPELQLLGSQSLPNVTNITQVSGVAGGCVYFAPRATGLFLGWSKQGLSRFLLRHPFTSTSNSTEPFTVVTADRHNLFMGSEYCGAYGYRFWEIYNCSQTRNTYRCGDVGGTGLPETWCRGKGGIWVNQSKEINETEPFSFTANCTGSNLGNVSGCCGEPITILPLGAWIDSTQGSFTKPKALPPAIFLICGDRAWQGIPSRPVGGPCYLGKLTMLAPNHTDILKILANSSRTGI…	LIPID 567; /note="S-palmitoyl cysteine; by host"; /evidence="ECO:0000269|PubMed:11689636"; LIPID 570; /note="S-palmitoyl cysteine; by host"; /evidence="ECO:0000269|PubMed:11689636"	type I/III	63	554	Extracellular	DVHLLEQPGNLWITWANRTGQTDFCLSTQSATSPFQTCLIGIPSPISEGDFKGYVSDTNCSTVGTDRLVLSASITGGPDNSTTLTYRKVSCLLLKLNVSMWDEPPELQLLGSQSLPNVTNITQVSGVAGGCVYFAPRATGLFLGWSKQGLSRFLLRHPFTSTSNSTEPFTVVTADRHNLFMGSEYCGAYGYRFWEIYNCSQTRNTYRCGDVGGTGLPETWCRGKGGIWVNQSKEINETEPFSFTANCTGSNLGNVSGCCGEPITILPLGAWIDSTQGSFTKPKALPPAIFLICGDRAWQGIPSRPVGGPCYLGKLTMLAPNHTDILKILANSSRTGIRRKRSVSHLDDTCSDEVQLWGPTARIFASILAPGVAAAQALREIERLACWSVKQANLTTSLL…	orientation_not_applicable	412	cytoplasmic_type_not_applicable	head	492	349	142	0.7107942973523421	0.685	189	HLDDT	SDEVQ	0	0	-1.42	-1.42	0.66	1	-1.5	-2	2.5	2	0.78	0.58	0	0	0	0	2	2	0	0	0	0	1	0
P03396	ENV_RSVP	Envelope glycoprotein gp95 (Env polyprotein) [Cleaved into: Surface protein (SU) (Glycoprotein 85) (gp85); Transmembrane protein (TM) (Glycoprotein 37) (gp37)]	env	Rous sarcoma virus subgroup C (strain Prague) (RSV-Pr-C)	601	Uniprot	MEAVIKAFLTGYPGKTSKKDSKEKPLATSKKDPEKTPLLPTRVNYILIIGVLVLCEVTGVRADVHLLEQPGNLWITWANRTGQTDFCLSTQSATSPFQTCLIGIPSPISEGDFKGYVSDTNCSTVGTDRLVLSASITGGPDNSTTLTYRKVSCLLLKLNVSMWDEPPELQLLGSQSLPNVTNITQVSGVAGGCVYFAPRATGLFLGWSKQGLSRFLLRHPFTSTSNSTEPFTVVTADRHNLFMGSEYCGAYGYRFWEIYNCSQTRNTYRCGDVGGTGLPETWCRGKGGIWVNQSKEINETEPFSFTANCTGSNLGNVSGCCGEPITILPLGAWIDSTQGSFTKPKALPPAIFLICGDRAWQGIPSRPVGGPCYLGKLTMLAPNHTDILKILANSSRTGI…	LIPID 567; /note="S-palmitoyl cysteine; by host"; /evidence="ECO:0000269|PubMed:11689636"; LIPID 570; /note="S-palmitoyl cysteine; by host"; /evidence="ECO:0000269|PubMed:11689636"	type I/III	63	554	Extracellular	DVHLLEQPGNLWITWANRTGQTDFCLSTQSATSPFQTCLIGIPSPISEGDFKGYVSDTNCSTVGTDRLVLSASITGGPDNSTTLTYRKVSCLLLKLNVSMWDEPPELQLLGSQSLPNVTNITQVSGVAGGCVYFAPRATGLFLGWSKQGLSRFLLRHPFTSTSNSTEPFTVVTADRHNLFMGSEYCGAYGYRFWEIYNCSQTRNTYRCGDVGGTGLPETWCRGKGGIWVNQSKEINETEPFSFTANCTGSNLGNVSGCCGEPITILPLGAWIDSTQGSFTKPKALPPAIFLICGDRAWQGIPSRPVGGPCYLGKLTMLAPNHTDILKILANSSRTGIRRKRSVSHLDDTCSDEVQLWGPTARIFASILAPGVAAAQALREIERLACWSVKQANLTTSLL…	orientation_not_applicable	448	cytoplasmic_type_not_applicable	head	492	385	106	0.7841140529531568	0.745	153	IERLA	WSVKQ	0	0	0.41999999999999993	-0.98	0.38000000000000006	-0.28	0	1	2	1	1.7600000000000002	0.58	0	1	0	0	1	0	0	0	0	1	0	0
P03396	ENV_RSVP	Envelope glycoprotein gp95 (Env polyprotein) [Cleaved into: Surface protein (SU) (Glycoprotein 85) (gp85); Transmembrane protein (TM) (Glycoprotein 37) (gp37)]	env	Rous sarcoma virus subgroup C (strain Prague) (RSV-Pr-C)	601	Uniprot	MEAVIKAFLTGYPGKTSKKDSKEKPLATSKKDPEKTPLLPTRVNYILIIGVLVLCEVTGVRADVHLLEQPGNLWITWANRTGQTDFCLSTQSATSPFQTCLIGIPSPISEGDFKGYVSDTNCSTVGTDRLVLSASITGGPDNSTTLTYRKVSCLLLKLNVSMWDEPPELQLLGSQSLPNVTNITQVSGVAGGCVYFAPRATGLFLGWSKQGLSRFLLRHPFTSTSNSTEPFTVVTADRHNLFMGSEYCGAYGYRFWEIYNCSQTRNTYRCGDVGGTGLPETWCRGKGGIWVNQSKEINETEPFSFTANCTGSNLGNVSGCCGEPITILPLGAWIDSTQGSFTKPKALPPAIFLICGDRAWQGIPSRPVGGPCYLGKLTMLAPNHTDILKILANSSRTGI…	LIPID 567; /note="S-palmitoyl cysteine; by host"; /evidence="ECO:0000269|PubMed:11689636"; LIPID 570; /note="S-palmitoyl cysteine; by host"; /evidence="ECO:0000269|PubMed:11689636"	type I/III	63	554	Extracellular	DVHLLEQPGNLWITWANRTGQTDFCLSTQSATSPFQTCLIGIPSPISEGDFKGYVSDTNCSTVGTDRLVLSASITGGPDNSTTLTYRKVSCLLLKLNVSMWDEPPELQLLGSQSLPNVTNITQVSGVAGGCVYFAPRATGLFLGWSKQGLSRFLLRHPFTSTSNSTEPFTVVTADRHNLFMGSEYCGAYGYRFWEIYNCSQTRNTYRCGDVGGTGLPETWCRGKGGIWVNQSKEINETEPFSFTANCTGSNLGNVSGCCGEPITILPLGAWIDSTQGSFTKPKALPPAIFLICGDRAWQGIPSRPVGGPCYLGKLTMLAPNHTDILKILANSSRTGIRRKRSVSHLDDTCSDEVQLWGPTARIFASILAPGVAAAQALREIERLACWSVKQANLTTSLL…	orientation_not_applicable	493	cytoplasmic_type_not_applicable	head	492	430	61	0.8757637474541752	0.82	108	AHGHG	EDVAG	0	0	-1.08	-0.28	-0.3	0.8	1	-2	1	2	0.2	0.78	0	0	0	0	0	2	0	0	0	0	2	0
P03396	ENV_RSVP	Envelope glycoprotein gp95 (Env polyprotein) [Cleaved into: Surface protein (SU) (Glycoprotein 85) (gp85); Transmembrane protein (TM) (Glycoprotein 37) (gp37)]	env	Rous sarcoma virus subgroup C (strain Prague) (RSV-Pr-C)	601	Uniprot	MEAVIKAFLTGYPGKTSKKDSKEKPLATSKKDPEKTPLLPTRVNYILIIGVLVLCEVTGVRADVHLLEQPGNLWITWANRTGQTDFCLSTQSATSPFQTCLIGIPSPISEGDFKGYVSDTNCSTVGTDRLVLSASITGGPDNSTTLTYRKVSCLLLKLNVSMWDEPPELQLLGSQSLPNVTNITQVSGVAGGCVYFAPRATGLFLGWSKQGLSRFLLRHPFTSTSNSTEPFTVVTADRHNLFMGSEYCGAYGYRFWEIYNCSQTRNTYRCGDVGGTGLPETWCRGKGGIWVNQSKEINETEPFSFTANCTGSNLGNVSGCCGEPITILPLGAWIDSTQGSFTKPKALPPAIFLICGDRAWQGIPSRPVGGPCYLGKLTMLAPNHTDILKILANSSRTGI…	LIPID 567; /note="S-palmitoyl cysteine; by host"; /evidence="ECO:0000269|PubMed:11689636"; LIPID 570; /note="S-palmitoyl cysteine; by host"; /evidence="ECO:0000269|PubMed:11689636"	type I/III	63	554	Extracellular	DVHLLEQPGNLWITWANRTGQTDFCLSTQSATSPFQTCLIGIPSPISEGDFKGYVSDTNCSTVGTDRLVLSASITGGPDNSTTLTYRKVSCLLLKLNVSMWDEPPELQLLGSQSLPNVTNITQVSGVAGGCVYFAPRATGLFLGWSKQGLSRFLLRHPFTSTSNSTEPFTVVTADRHNLFMGSEYCGAYGYRFWEIYNCSQTRNTYRCGDVGGTGLPETWCRGKGGIWVNQSKEINETEPFSFTANCTGSNLGNVSGCCGEPITILPLGAWIDSTQGSFTKPKALPPAIFLICGDRAWQGIPSRPVGGPCYLGKLTMLAPNHTDILKILANSSRTGIRRKRSVSHLDDTCSDEVQLWGPTARIFASILAPGVAAAQALREIERLACWSVKQANLTTSLL…	orientation_not_applicable	500	cytoplasmic_type_not_applicable	head	492	437	54	0.89002	0.8316666666666667	101	DVAGM	CFNLS	0	4	0.8	0.96	-0.06	-0.96	-1	0	1	0	0.78	0.78	0	1	0	1	1	0	0	0	0	0	0	0
P03396	ENV_RSVP	Envelope glycoprotein gp95 (Env polyprotein) [Cleaved into: Surface protein (SU) (Glycoprotein 85) (gp85); Transmembrane protein (TM) (Glycoprotein 37) (gp37)]	env	Rous sarcoma virus subgroup C (strain Prague) (RSV-Pr-C)	601	Uniprot	MEAVIKAFLTGYPGKTSKKDSKEKPLATSKKDPEKTPLLPTRVNYILIIGVLVLCEVTGVRADVHLLEQPGNLWITWANRTGQTDFCLSTQSATSPFQTCLIGIPSPISEGDFKGYVSDTNCSTVGTDRLVLSASITGGPDNSTTLTYRKVSCLLLKLNVSMWDEPPELQLLGSQSLPNVTNITQVSGVAGGCVYFAPRATGLFLGWSKQGLSRFLLRHPFTSTSNSTEPFTVVTADRHNLFMGSEYCGAYGYRFWEIYNCSQTRNTYRCGDVGGTGLPETWCRGKGGIWVNQSKEINETEPFSFTANCTGSNLGNVSGCCGEPITILPLGAWIDSTQGSFTKPKALPPAIFLICGDRAWQGIPSRPVGGPCYLGKLTMLAPNHTDILKILANSSRTGI…	LIPID 567; /note="S-palmitoyl cysteine; by host"; /evidence="ECO:0000269|PubMed:11689636"; LIPID 570; /note="S-palmitoyl cysteine; by host"; /evidence="ECO:0000269|PubMed:11689636"	type I/III	63	554	Extracellular	DVHLLEQPGNLWITWANRTGQTDFCLSTQSATSPFQTCLIGIPSPISEGDFKGYVSDTNCSTVGTDRLVLSASITGGPDNSTTLTYRKVSCLLLKLNVSMWDEPPELQLLGSQSLPNVTNITQVSGVAGGCVYFAPRATGLFLGWSKQGLSRFLLRHPFTSTSNSTEPFTVVTADRHNLFMGSEYCGAYGYRFWEIYNCSQTRNTYRCGDVGGTGLPETWCRGKGGIWVNQSKEINETEPFSFTANCTGSNLGNVSGCCGEPITILPLGAWIDSTQGSFTKPKALPPAIFLICGDRAWQGIPSRPVGGPCYLGKLTMLAPNHTDILKILANSSRTGIRRKRSVSHLDDTCSDEVQLWGPTARIFASILAPGVAAAQALREIERLACWSVKQANLTTSLL…	orientation_not_applicable	501	cytoplasmic_type_not_applicable	head	492	438	53	0.8920570264765784	0.8333333333333334	100	VAGMC	FNLSD	4	0	2	-0.24	-0.86	-0.16	0	-1	0	1	0.78	0.78	0	1	0	1	0	1	0	0	0	0	0	0
P03435	HEMA_I75A3	Hemagglutinin [Cleaved into: Hemagglutinin HA1 chain; Hemagglutinin HA2 chain]	HA	Influenza A virus (strain A/Victoria/3/1975 H3N2)	567	Uniprot	MKTIIALSYIFCLVFAQDLPGNDNNSTATLCLGHHAVPNGTLVKTITNDQIEVTNATELVQSSSTGKICNNPHRILDGINCTLIDALLGDPHCDGFQNEKWDLFVERSKAFSNCYPYDVPDYASLRSLVASSGTLEFINEGFNWTGVTQNGGSSACKRGPDSGFFSRLNWLYKSGSTYPVQNVTMPNNDNSDKLYIWGVHHPSTDKEQTNLYVQASGKVTVSTKRSQQTIIPNVGSRPWVRGLSSRISIYWTIVKPGDILVINSNGNLIAPRGYFKMRTGKSSIMRSDAPIGTCSSECITPNGSIPNDKPFQNVNKITYGACPKYVKQNTLKLATGMRNVPEKQTRGIFGAIAGFIENGWEGMIDGWYGFRHQNSEGTGQAADLKSTQAAIDQINGKLN…	LIPID 556; /note="S-palmitoyl cysteine; by host"; /evidence="ECO:0000255|HAMAP-Rule:MF_04072"; LIPID 563; /note="S-palmitoyl cysteine; by host"; /evidence="ECO:0000255|HAMAP-Rule:MF_04072"; LIPID 566; /note="S-palmitoyl cysteine; by host"; /evidence="ECO:0000255|HAMAP-Rule:MF_04072"	type I/III	532	552	Transmembrane	ILWISFAISCFLLCVVLLGFI	inward	541	cytoplasmic_type_not_applicable	extracellular_type_not_applicable	21	9	11	0.45	0.9540636042402827	26	SFAIS	FLLCV	0	1	1.5000000000000002	3.4199999999999995	-0.84	-1.72	0	0	0	0	0.9800000000000001	2.1399999999999997	1	1	0	0	0	0	0	0	0	0	0	0
P03435	HEMA_I75A3	Hemagglutinin [Cleaved into: Hemagglutinin HA1 chain; Hemagglutinin HA2 chain]	HA	Influenza A virus (strain A/Victoria/3/1975 H3N2)	567	Uniprot	MKTIIALSYIFCLVFAQDLPGNDNNSTATLCLGHHAVPNGTLVKTITNDQIEVTNATELVQSSSTGKICNNPHRILDGINCTLIDALLGDPHCDGFQNEKWDLFVERSKAFSNCYPYDVPDYASLRSLVASSGTLEFINEGFNWTGVTQNGGSSACKRGPDSGFFSRLNWLYKSGSTYPVQNVTMPNNDNSDKLYIWGVHHPSTDKEQTNLYVQASGKVTVSTKRSQQTIIPNVGSRPWVRGLSSRISIYWTIVKPGDILVINSNGNLIAPRGYFKMRTGKSSIMRSDAPIGTCSSECITPNGSIPNDKPFQNVNKITYGACPKYVKQNTLKLATGMRNVPEKQTRGIFGAIAGFIENGWEGMIDGWYGFRHQNSEGTGQAADLKSTQAAIDQINGKLN…	LIPID 556; /note="S-palmitoyl cysteine; by host"; /evidence="ECO:0000255|HAMAP-Rule:MF_04072"; LIPID 563; /note="S-palmitoyl cysteine; by host"; /evidence="ECO:0000255|HAMAP-Rule:MF_04072"; LIPID 566; /note="S-palmitoyl cysteine; by host"; /evidence="ECO:0000255|HAMAP-Rule:MF_04072"	type I/III	532	552	Transmembrane	ILWISFAISCFLLCVVLLGFI	inward	545	cytoplasmic_type_not_applicable	extracellular_type_not_applicable	21	13	7	0.65	0.9611307420494699	22	SCFLL	VVLLG	1	0	2.4200000000000004	3.12	-1.36	-1.32	0	0	0	0	1.56	2.7199999999999998	1	0	0	0	0	0	0	0	0	0	0	0
P03435	HEMA_I75A3	Hemagglutinin [Cleaved into: Hemagglutinin HA1 chain; Hemagglutinin HA2 chain]	HA	Influenza A virus (strain A/Victoria/3/1975 H3N2)	567	Uniprot	MKTIIALSYIFCLVFAQDLPGNDNNSTATLCLGHHAVPNGTLVKTITNDQIEVTNATELVQSSSTGKICNNPHRILDGINCTLIDALLGDPHCDGFQNEKWDLFVERSKAFSNCYPYDVPDYASLRSLVASSGTLEFINEGFNWTGVTQNGGSSACKRGPDSGFFSRLNWLYKSGSTYPVQNVTMPNNDNSDKLYIWGVHHPSTDKEQTNLYVQASGKVTVSTKRSQQTIIPNVGSRPWVRGLSSRISIYWTIVKPGDILVINSNGNLIAPRGYFKMRTGKSSIMRSDAPIGTCSSECITPNGSIPNDKPFQNVNKITYGACPKYVKQNTLKLATGMRNVPEKQTRGIFGAIAGFIENGWEGMIDGWYGFRHQNSEGTGQAADLKSTQAAIDQINGKLN…	LIPID 556; /note="S-palmitoyl cysteine; by host"; /evidence="ECO:0000255|HAMAP-Rule:MF_04072"; LIPID 563; /note="S-palmitoyl cysteine; by host"; /evidence="ECO:0000255|HAMAP-Rule:MF_04072"; LIPID 566; /note="S-palmitoyl cysteine; by host"; /evidence="ECO:0000255|HAMAP-Rule:MF_04072"	type I/III	17	531	Extracellular	QDLPGNDNNSTATLCLGHHAVPNGTLVKTITNDQIEVTNATELVQSSSTGKICNNPHRILDGINCTLIDALLGDPHCDGFQNEKWDLFVERSKAFSNCYPYDVPDYASLRSLVASSGTLEFINEGFNWTGVTQNGGSSACKRGPDSGFFSRLNWLYKSGSTYPVQNVTMPNNDNSDKLYIWGVHHPSTDKEQTNLYVQASGKVTVSTKRSQQTIIPNVGSRPWVRGLSSRISIYWTIVKPGDILVINSNGNLIAPRGYFKMRTGKSSIMRSDAPIGTCSSECITPNGSIPNDKPFQNVNKITYGACPKYVKQNTLKLATGMRNVPEKQTRGIFGAIAGFIENGWEGMIDGWYGFRHQNSEGTGQAADLKSTQAAIDQINGKLNRVIEKTNEKFHQIEKE…	orientation_not_applicable	31	cytoplasmic_type_not_applicable	head	515	14	500	0.027237354085603113	0.053003533568904596	536	STATL	LGHHA	0	0	0.6799999999999999	-0.24	-0.56	-0.66	0	1	0	1	0.9800000000000001	0.9800000000000001	0	0	0	0	0	0	0	0	0	0	0	2
P03435	HEMA_I75A3	Hemagglutinin [Cleaved into: Hemagglutinin HA1 chain; Hemagglutinin HA2 chain]	HA	Influenza A virus (strain A/Victoria/3/1975 H3N2)	567	Uniprot	MKTIIALSYIFCLVFAQDLPGNDNNSTATLCLGHHAVPNGTLVKTITNDQIEVTNATELVQSSSTGKICNNPHRILDGINCTLIDALLGDPHCDGFQNEKWDLFVERSKAFSNCYPYDVPDYASLRSLVASSGTLEFINEGFNWTGVTQNGGSSACKRGPDSGFFSRLNWLYKSGSTYPVQNVTMPNNDNSDKLYIWGVHHPSTDKEQTNLYVQASGKVTVSTKRSQQTIIPNVGSRPWVRGLSSRISIYWTIVKPGDILVINSNGNLIAPRGYFKMRTGKSSIMRSDAPIGTCSSECITPNGSIPNDKPFQNVNKITYGACPKYVKQNTLKLATGMRNVPEKQTRGIFGAIAGFIENGWEGMIDGWYGFRHQNSEGTGQAADLKSTQAAIDQINGKLN…	LIPID 556; /note="S-palmitoyl cysteine; by host"; /evidence="ECO:0000255|HAMAP-Rule:MF_04072"; LIPID 563; /note="S-palmitoyl cysteine; by host"; /evidence="ECO:0000255|HAMAP-Rule:MF_04072"; LIPID 566; /note="S-palmitoyl cysteine; by host"; /evidence="ECO:0000255|HAMAP-Rule:MF_04072"	type I/III	17	531	Extracellular	QDLPGNDNNSTATLCLGHHAVPNGTLVKTITNDQIEVTNATELVQSSSTGKICNNPHRILDGINCTLIDALLGDPHCDGFQNEKWDLFVERSKAFSNCYPYDVPDYASLRSLVASSGTLEFINEGFNWTGVTQNGGSSACKRGPDSGFFSRLNWLYKSGSTYPVQNVTMPNNDNSDKLYIWGVHHPSTDKEQTNLYVQASGKVTVSTKRSQQTIIPNVGSRPWVRGLSSRISIYWTIVKPGDILVINSNGNLIAPRGYFKMRTGKSSIMRSDAPIGTCSSECITPNGSIPNDKPFQNVNKITYGACPKYVKQNTLKLATGMRNVPEKQTRGIFGAIAGFIENGWEGMIDGWYGFRHQNSEGTGQAADLKSTQAAIDQINGKLNRVIEKTNEKFHQIEKE…	orientation_not_applicable	69	cytoplasmic_type_not_applicable	head	515	52	462	0.10116731517509728	0.12014134275618374	498	STGKI	NNPHR	0	0	-0.26	-3.26	0.21999999999999997	0.58	1	1.5	1	1.5	0.78	0	0	0	0	2	0	0	0	0	0	0	0	1
P03435	HEMA_I75A3	Hemagglutinin [Cleaved into: Hemagglutinin HA1 chain; Hemagglutinin HA2 chain]	HA	Influenza A virus (strain A/Victoria/3/1975 H3N2)	567	Uniprot	MKTIIALSYIFCLVFAQDLPGNDNNSTATLCLGHHAVPNGTLVKTITNDQIEVTNATELVQSSSTGKICNNPHRILDGINCTLIDALLGDPHCDGFQNEKWDLFVERSKAFSNCYPYDVPDYASLRSLVASSGTLEFINEGFNWTGVTQNGGSSACKRGPDSGFFSRLNWLYKSGSTYPVQNVTMPNNDNSDKLYIWGVHHPSTDKEQTNLYVQASGKVTVSTKRSQQTIIPNVGSRPWVRGLSSRISIYWTIVKPGDILVINSNGNLIAPRGYFKMRTGKSSIMRSDAPIGTCSSECITPNGSIPNDKPFQNVNKITYGACPKYVKQNTLKLATGMRNVPEKQTRGIFGAIAGFIENGWEGMIDGWYGFRHQNSEGTGQAADLKSTQAAIDQINGKLN…	LIPID 556; /note="S-palmitoyl cysteine; by host"; /evidence="ECO:0000255|HAMAP-Rule:MF_04072"; LIPID 563; /note="S-palmitoyl cysteine; by host"; /evidence="ECO:0000255|HAMAP-Rule:MF_04072"; LIPID 566; /note="S-palmitoyl cysteine; by host"; /evidence="ECO:0000255|HAMAP-Rule:MF_04072"	type I/III	17	531	Extracellular	QDLPGNDNNSTATLCLGHHAVPNGTLVKTITNDQIEVTNATELVQSSSTGKICNNPHRILDGINCTLIDALLGDPHCDGFQNEKWDLFVERSKAFSNCYPYDVPDYASLRSLVASSGTLEFINEGFNWTGVTQNGGSSACKRGPDSGFFSRLNWLYKSGSTYPVQNVTMPNNDNSDKLYIWGVHHPSTDKEQTNLYVQASGKVTVSTKRSQQTIIPNVGSRPWVRGLSSRISIYWTIVKPGDILVINSNGNLIAPRGYFKMRTGKSSIMRSDAPIGTCSSECITPNGSIPNDKPFQNVNKITYGACPKYVKQNTLKLATGMRNVPEKQTRGIFGAIAGFIENGWEGMIDGWYGFRHQNSEGTGQAADLKSTQAAIDQINGKLNRVIEKTNEKFHQIEKE…	orientation_not_applicable	81	cytoplasmic_type_not_applicable	head	515	64	450	0.1245136186770428	0.1413427561837456	486	LDGIN	TLIDA	0	0	0.17999999999999988	1.18	-0.08	-0.3	-1	-1	1	1	1.56	1.7600000000000002	0	0	1	0	1	1	0	0	0	0	0	0
P03435	HEMA_I75A3	Hemagglutinin [Cleaved into: Hemagglutinin HA1 chain; Hemagglutinin HA2 chain]	HA	Influenza A virus (strain A/Victoria/3/1975 H3N2)	567	Uniprot	MKTIIALSYIFCLVFAQDLPGNDNNSTATLCLGHHAVPNGTLVKTITNDQIEVTNATELVQSSSTGKICNNPHRILDGINCTLIDALLGDPHCDGFQNEKWDLFVERSKAFSNCYPYDVPDYASLRSLVASSGTLEFINEGFNWTGVTQNGGSSACKRGPDSGFFSRLNWLYKSGSTYPVQNVTMPNNDNSDKLYIWGVHHPSTDKEQTNLYVQASGKVTVSTKRSQQTIIPNVGSRPWVRGLSSRISIYWTIVKPGDILVINSNGNLIAPRGYFKMRTGKSSIMRSDAPIGTCSSECITPNGSIPNDKPFQNVNKITYGACPKYVKQNTLKLATGMRNVPEKQTRGIFGAIAGFIENGWEGMIDGWYGFRHQNSEGTGQAADLKSTQAAIDQINGKLN…	LIPID 556; /note="S-palmitoyl cysteine; by host"; /evidence="ECO:0000255|HAMAP-Rule:MF_04072"; LIPID 563; /note="S-palmitoyl cysteine; by host"; /evidence="ECO:0000255|HAMAP-Rule:MF_04072"; LIPID 566; /note="S-palmitoyl cysteine; by host"; /evidence="ECO:0000255|HAMAP-Rule:MF_04072"	type I/III	17	531	Extracellular	QDLPGNDNNSTATLCLGHHAVPNGTLVKTITNDQIEVTNATELVQSSSTGKICNNPHRILDGINCTLIDALLGDPHCDGFQNEKWDLFVERSKAFSNCYPYDVPDYASLRSLVASSGTLEFINEGFNWTGVTQNGGSSACKRGPDSGFFSRLNWLYKSGSTYPVQNVTMPNNDNSDKLYIWGVHHPSTDKEQTNLYVQASGKVTVSTKRSQQTIIPNVGSRPWVRGLSSRISIYWTIVKPGDILVINSNGNLIAPRGYFKMRTGKSSIMRSDAPIGTCSSECITPNGSIPNDKPFQNVNKITYGACPKYVKQNTLKLATGMRNVPEKQTRGIFGAIAGFIENGWEGMIDGWYGFRHQNSEGTGQAADLKSTQAAIDQINGKLNRVIEKTNEKFHQIEKE…	orientation_not_applicable	93	cytoplasmic_type_not_applicable	head	515	76	438	0.14785992217898833	0.1625441696113074	474	LGDPH	DGFQN	0	0	-0.98	-1.62	0.13999999999999999	0.18	-0.5	-1	1.5	1	0.78	0	0	1	0	1	1	1	0	0	0	0	1	0
P03435	HEMA_I75A3	Hemagglutinin [Cleaved into: Hemagglutinin HA1 chain; Hemagglutinin HA2 chain]	HA	Influenza A virus (strain A/Victoria/3/1975 H3N2)	567	Uniprot	MKTIIALSYIFCLVFAQDLPGNDNNSTATLCLGHHAVPNGTLVKTITNDQIEVTNATELVQSSSTGKICNNPHRILDGINCTLIDALLGDPHCDGFQNEKWDLFVERSKAFSNCYPYDVPDYASLRSLVASSGTLEFINEGFNWTGVTQNGGSSACKRGPDSGFFSRLNWLYKSGSTYPVQNVTMPNNDNSDKLYIWGVHHPSTDKEQTNLYVQASGKVTVSTKRSQQTIIPNVGSRPWVRGLSSRISIYWTIVKPGDILVINSNGNLIAPRGYFKMRTGKSSIMRSDAPIGTCSSECITPNGSIPNDKPFQNVNKITYGACPKYVKQNTLKLATGMRNVPEKQTRGIFGAIAGFIENGWEGMIDGWYGFRHQNSEGTGQAADLKSTQAAIDQINGKLN…	LIPID 556; /note="S-palmitoyl cysteine; by host"; /evidence="ECO:0000255|HAMAP-Rule:MF_04072"; LIPID 563; /note="S-palmitoyl cysteine; by host"; /evidence="ECO:0000255|HAMAP-Rule:MF_04072"; LIPID 566; /note="S-palmitoyl cysteine; by host"; /evidence="ECO:0000255|HAMAP-Rule:MF_04072"	type I/III	17	531	Extracellular	QDLPGNDNNSTATLCLGHHAVPNGTLVKTITNDQIEVTNATELVQSSSTGKICNNPHRILDGINCTLIDALLGDPHCDGFQNEKWDLFVERSKAFSNCYPYDVPDYASLRSLVASSGTLEFINEGFNWTGVTQNGGSSACKRGPDSGFFSRLNWLYKSGSTYPVQNVTMPNNDNSDKLYIWGVHHPSTDKEQTNLYVQASGKVTVSTKRSQQTIIPNVGSRPWVRGLSSRISIYWTIVKPGDILVINSNGNLIAPRGYFKMRTGKSSIMRSDAPIGTCSSECITPNGSIPNDKPFQNVNKITYGACPKYVKQNTLKLATGMRNVPEKQTRGIFGAIAGFIENGWEGMIDGWYGFRHQNSEGTGQAADLKSTQAAIDQINGKLNRVIEKTNEKFHQIEKE…	orientation_not_applicable	114	cytoplasmic_type_not_applicable	head	515	97	417	0.188716	0.19964664310954064	453	KAFSN	YPYDV	0	0	-0.72	-0.7	0.1	-0.62	1	-1	1	1	0.2	0.58	1	2	1	0	0	1	0	2	0	0	0	0
P03435	HEMA_I75A3	Hemagglutinin [Cleaved into: Hemagglutinin HA1 chain; Hemagglutinin HA2 chain]	HA	Influenza A virus (strain A/Victoria/3/1975 H3N2)	567	Uniprot	MKTIIALSYIFCLVFAQDLPGNDNNSTATLCLGHHAVPNGTLVKTITNDQIEVTNATELVQSSSTGKICNNPHRILDGINCTLIDALLGDPHCDGFQNEKWDLFVERSKAFSNCYPYDVPDYASLRSLVASSGTLEFINEGFNWTGVTQNGGSSACKRGPDSGFFSRLNWLYKSGSTYPVQNVTMPNNDNSDKLYIWGVHHPSTDKEQTNLYVQASGKVTVSTKRSQQTIIPNVGSRPWVRGLSSRISIYWTIVKPGDILVINSNGNLIAPRGYFKMRTGKSSIMRSDAPIGTCSSECITPNGSIPNDKPFQNVNKITYGACPKYVKQNTLKLATGMRNVPEKQTRGIFGAIAGFIENGWEGMIDGWYGFRHQNSEGTGQAADLKSTQAAIDQINGKLN…	LIPID 556; /note="S-palmitoyl cysteine; by host"; /evidence="ECO:0000255|HAMAP-Rule:MF_04072"; LIPID 563; /note="S-palmitoyl cysteine; by host"; /evidence="ECO:0000255|HAMAP-Rule:MF_04072"; LIPID 566; /note="S-palmitoyl cysteine; by host"; /evidence="ECO:0000255|HAMAP-Rule:MF_04072"	type I/III	17	531	Extracellular	QDLPGNDNNSTATLCLGHHAVPNGTLVKTITNDQIEVTNATELVQSSSTGKICNNPHRILDGINCTLIDALLGDPHCDGFQNEKWDLFVERSKAFSNCYPYDVPDYASLRSLVASSGTLEFINEGFNWTGVTQNGGSSACKRGPDSGFFSRLNWLYKSGSTYPVQNVTMPNNDNSDKLYIWGVHHPSTDKEQTNLYVQASGKVTVSTKRSQQTIIPNVGSRPWVRGLSSRISIYWTIVKPGDILVINSNGNLIAPRGYFKMRTGKSSIMRSDAPIGTCSSECITPNGSIPNDKPFQNVNKITYGACPKYVKQNTLKLATGMRNVPEKQTRGIFGAIAGFIENGWEGMIDGWYGFRHQNSEGTGQAADLKSTQAAIDQINGKLNRVIEKTNEKFHQIEKE…	orientation_not_applicable	156	cytoplasmic_type_not_applicable	head	515	139	375	0.2704280155642023	0.27385159010600707	411	GGSSA	KRGPD	0	0	-0.12	-2.78	0.019999999999999997	1.8	0	1	0	3	0.2	0	0	0	0	0	0	1	0	0	0	0	0	0
P03435	HEMA_I75A3	Hemagglutinin [Cleaved into: Hemagglutinin HA1 chain; Hemagglutinin HA2 chain]	HA	Influenza A virus (strain A/Victoria/3/1975 H3N2)	567	Uniprot	MKTIIALSYIFCLVFAQDLPGNDNNSTATLCLGHHAVPNGTLVKTITNDQIEVTNATELVQSSSTGKICNNPHRILDGINCTLIDALLGDPHCDGFQNEKWDLFVERSKAFSNCYPYDVPDYASLRSLVASSGTLEFINEGFNWTGVTQNGGSSACKRGPDSGFFSRLNWLYKSGSTYPVQNVTMPNNDNSDKLYIWGVHHPSTDKEQTNLYVQASGKVTVSTKRSQQTIIPNVGSRPWVRGLSSRISIYWTIVKPGDILVINSNGNLIAPRGYFKMRTGKSSIMRSDAPIGTCSSECITPNGSIPNDKPFQNVNKITYGACPKYVKQNTLKLATGMRNVPEKQTRGIFGAIAGFIENGWEGMIDGWYGFRHQNSEGTGQAADLKSTQAAIDQINGKLN…	LIPID 556; /note="S-palmitoyl cysteine; by host"; /evidence="ECO:0000255|HAMAP-Rule:MF_04072"; LIPID 563; /note="S-palmitoyl cysteine; by host"; /evidence="ECO:0000255|HAMAP-Rule:MF_04072"; LIPID 566; /note="S-palmitoyl cysteine; by host"; /evidence="ECO:0000255|HAMAP-Rule:MF_04072"	type I/III	17	531	Extracellular	QDLPGNDNNSTATLCLGHHAVPNGTLVKTITNDQIEVTNATELVQSSSTGKICNNPHRILDGINCTLIDALLGDPHCDGFQNEKWDLFVERSKAFSNCYPYDVPDYASLRSLVASSGTLEFINEGFNWTGVTQNGGSSACKRGPDSGFFSRLNWLYKSGSTYPVQNVTMPNNDNSDKLYIWGVHHPSTDKEQTNLYVQASGKVTVSTKRSQQTIIPNVGSRPWVRGLSSRISIYWTIVKPGDILVINSNGNLIAPRGYFKMRTGKSSIMRSDAPIGTCSSECITPNGSIPNDKPFQNVNKITYGACPKYVKQNTLKLATGMRNVPEKQTRGIFGAIAGFIENGWEGMIDGWYGFRHQNSEGTGQAADLKSTQAAIDQINGKLNRVIEKTNEKFHQIEKE…	orientation_not_applicable	294	cytoplasmic_type_not_applicable	head	515	277	237	0.5389105058365758	0.5176678445229682	273	APIGT	SSECI	0	1	0.72	0.38000000000000006	-0.54	0.16	0	-1	0	1	0.9800000000000001	0.78	0	0	0	0	0	1	0	0	0	0	0	0
P03435	HEMA_I75A3	Hemagglutinin [Cleaved into: Hemagglutinin HA1 chain; Hemagglutinin HA2 chain]	HA	Influenza A virus (strain A/Victoria/3/1975 H3N2)	567	Uniprot	MKTIIALSYIFCLVFAQDLPGNDNNSTATLCLGHHAVPNGTLVKTITNDQIEVTNATELVQSSSTGKICNNPHRILDGINCTLIDALLGDPHCDGFQNEKWDLFVERSKAFSNCYPYDVPDYASLRSLVASSGTLEFINEGFNWTGVTQNGGSSACKRGPDSGFFSRLNWLYKSGSTYPVQNVTMPNNDNSDKLYIWGVHHPSTDKEQTNLYVQASGKVTVSTKRSQQTIIPNVGSRPWVRGLSSRISIYWTIVKPGDILVINSNGNLIAPRGYFKMRTGKSSIMRSDAPIGTCSSECITPNGSIPNDKPFQNVNKITYGACPKYVKQNTLKLATGMRNVPEKQTRGIFGAIAGFIENGWEGMIDGWYGFRHQNSEGTGQAADLKSTQAAIDQINGKLN…	LIPID 556; /note="S-palmitoyl cysteine; by host"; /evidence="ECO:0000255|HAMAP-Rule:MF_04072"; LIPID 563; /note="S-palmitoyl cysteine; by host"; /evidence="ECO:0000255|HAMAP-Rule:MF_04072"; LIPID 566; /note="S-palmitoyl cysteine; by host"; /evidence="ECO:0000255|HAMAP-Rule:MF_04072"	type I/III	17	531	Extracellular	QDLPGNDNNSTATLCLGHHAVPNGTLVKTITNDQIEVTNATELVQSSSTGKICNNPHRILDGINCTLIDALLGDPHCDGFQNEKWDLFVERSKAFSNCYPYDVPDYASLRSLVASSGTLEFINEGFNWTGVTQNGGSSACKRGPDSGFFSRLNWLYKSGSTYPVQNVTMPNNDNSDKLYIWGVHHPSTDKEQTNLYVQASGKVTVSTKRSQQTIIPNVGSRPWVRGLSSRISIYWTIVKPGDILVINSNGNLIAPRGYFKMRTGKSSIMRSDAPIGTCSSECITPNGSIPNDKPFQNVNKITYGACPKYVKQNTLKLATGMRNVPEKQTRGIFGAIAGFIENGWEGMIDGWYGFRHQNSEGTGQAADLKSTQAAIDQINGKLNRVIEKTNEKFHQIEKE…	orientation_not_applicable	298	cytoplasmic_type_not_applicable	head	515	281	233	0.546693	0.5247349823321554	269	TCSSE	ITPNG	1	0	-0.66	-0.34	0.44000000000000006	-0.4	-1	0	1	0	0	0.78	0	0	0	1	1	0	0	0	0	0	0	0
P03435	HEMA_I75A3	Hemagglutinin [Cleaved into: Hemagglutinin HA1 chain; Hemagglutinin HA2 chain]	HA	Influenza A virus (strain A/Victoria/3/1975 H3N2)	567	Uniprot	MKTIIALSYIFCLVFAQDLPGNDNNSTATLCLGHHAVPNGTLVKTITNDQIEVTNATELVQSSSTGKICNNPHRILDGINCTLIDALLGDPHCDGFQNEKWDLFVERSKAFSNCYPYDVPDYASLRSLVASSGTLEFINEGFNWTGVTQNGGSSACKRGPDSGFFSRLNWLYKSGSTYPVQNVTMPNNDNSDKLYIWGVHHPSTDKEQTNLYVQASGKVTVSTKRSQQTIIPNVGSRPWVRGLSSRISIYWTIVKPGDILVINSNGNLIAPRGYFKMRTGKSSIMRSDAPIGTCSSECITPNGSIPNDKPFQNVNKITYGACPKYVKQNTLKLATGMRNVPEKQTRGIFGAIAGFIENGWEGMIDGWYGFRHQNSEGTGQAADLKSTQAAIDQINGKLN…	LIPID 556; /note="S-palmitoyl cysteine; by host"; /evidence="ECO:0000255|HAMAP-Rule:MF_04072"; LIPID 563; /note="S-palmitoyl cysteine; by host"; /evidence="ECO:0000255|HAMAP-Rule:MF_04072"; LIPID 566; /note="S-palmitoyl cysteine; by host"; /evidence="ECO:0000255|HAMAP-Rule:MF_04072"	type I/III	17	531	Extracellular	QDLPGNDNNSTATLCLGHHAVPNGTLVKTITNDQIEVTNATELVQSSSTGKICNNPHRILDGINCTLIDALLGDPHCDGFQNEKWDLFVERSKAFSNCYPYDVPDYASLRSLVASSGTLEFINEGFNWTGVTQNGGSSACKRGPDSGFFSRLNWLYKSGSTYPVQNVTMPNNDNSDKLYIWGVHHPSTDKEQTNLYVQASGKVTVSTKRSQQTIIPNVGSRPWVRGLSSRISIYWTIVKPGDILVINSNGNLIAPRGYFKMRTGKSSIMRSDAPIGTCSSECITPNGSIPNDKPFQNVNKITYGACPKYVKQNTLKLATGMRNVPEKQTRGIFGAIAGFIENGWEGMIDGWYGFRHQNSEGTGQAADLKSTQAAIDQINGKLNRVIEKTNEKFHQIEKE…	orientation_not_applicable	322	cytoplasmic_type_not_applicable	head	515	305	209	0.5933852140077821	0.5671378091872792	245	ITYGA	PKYVK	0	0	0.78	-1.3	-1	0.44000000000000006	0	2	0	2	0.9800000000000001	0.58	1	1	0	0	0	0	1	1	0	0	0	0
P03435	HEMA_I75A3	Hemagglutinin [Cleaved into: Hemagglutinin HA1 chain; Hemagglutinin HA2 chain]	HA	Influenza A virus (strain A/Victoria/3/1975 H3N2)	567	Uniprot	MKTIIALSYIFCLVFAQDLPGNDNNSTATLCLGHHAVPNGTLVKTITNDQIEVTNATELVQSSSTGKICNNPHRILDGINCTLIDALLGDPHCDGFQNEKWDLFVERSKAFSNCYPYDVPDYASLRSLVASSGTLEFINEGFNWTGVTQNGGSSACKRGPDSGFFSRLNWLYKSGSTYPVQNVTMPNNDNSDKLYIWGVHHPSTDKEQTNLYVQASGKVTVSTKRSQQTIIPNVGSRPWVRGLSSRISIYWTIVKPGDILVINSNGNLIAPRGYFKMRTGKSSIMRSDAPIGTCSSECITPNGSIPNDKPFQNVNKITYGACPKYVKQNTLKLATGMRNVPEKQTRGIFGAIAGFIENGWEGMIDGWYGFRHQNSEGTGQAADLKSTQAAIDQINGKLN…	LIPID 556; /note="S-palmitoyl cysteine; by host"; /evidence="ECO:0000255|HAMAP-Rule:MF_04072"; LIPID 563; /note="S-palmitoyl cysteine; by host"; /evidence="ECO:0000255|HAMAP-Rule:MF_04072"; LIPID 566; /note="S-palmitoyl cysteine; by host"; /evidence="ECO:0000255|HAMAP-Rule:MF_04072"	type I/III	17	531	Extracellular	QDLPGNDNNSTATLCLGHHAVPNGTLVKTITNDQIEVTNATELVQSSSTGKICNNPHRILDGINCTLIDALLGDPHCDGFQNEKWDLFVERSKAFSNCYPYDVPDYASLRSLVASSGTLEFINEGFNWTGVTQNGGSSACKRGPDSGFFSRLNWLYKSGSTYPVQNVTMPNNDNSDKLYIWGVHHPSTDKEQTNLYVQASGKVTVSTKRSQQTIIPNVGSRPWVRGLSSRISIYWTIVKPGDILVINSNGNLIAPRGYFKMRTGKSSIMRSDAPIGTCSSECITPNGSIPNDKPFQNVNKITYGACPKYVKQNTLKLATGMRNVPEKQTRGIFGAIAGFIENGWEGMIDGWYGFRHQNSEGTGQAADLKSTQAAIDQINGKLNRVIEKTNEKFHQIEKE…	orientation_not_applicable	483	cytoplasmic_type_not_applicable	head	515	466	48	0.9066147859922179	0.8515901060070671	84	DMGNG	FKIYH	0	0	-1.18	-0.22	0.38	-0.82	-1	1.5	1	1.5	0	0.78	0	2	1	0	1	0	0	1	0	0	0	1
P03435	HEMA_I75A3	Hemagglutinin [Cleaved into: Hemagglutinin HA1 chain; Hemagglutinin HA2 chain]	HA	Influenza A virus (strain A/Victoria/3/1975 H3N2)	567	Uniprot	MKTIIALSYIFCLVFAQDLPGNDNNSTATLCLGHHAVPNGTLVKTITNDQIEVTNATELVQSSSTGKICNNPHRILDGINCTLIDALLGDPHCDGFQNEKWDLFVERSKAFSNCYPYDVPDYASLRSLVASSGTLEFINEGFNWTGVTQNGGSSACKRGPDSGFFSRLNWLYKSGSTYPVQNVTMPNNDNSDKLYIWGVHHPSTDKEQTNLYVQASGKVTVSTKRSQQTIIPNVGSRPWVRGLSSRISIYWTIVKPGDILVINSNGNLIAPRGYFKMRTGKSSIMRSDAPIGTCSSECITPNGSIPNDKPFQNVNKITYGACPKYVKQNTLKLATGMRNVPEKQTRGIFGAIAGFIENGWEGMIDGWYGFRHQNSEGTGQAADLKSTQAAIDQINGKLN…	LIPID 556; /note="S-palmitoyl cysteine; by host"; /evidence="ECO:0000255|HAMAP-Rule:MF_04072"; LIPID 563; /note="S-palmitoyl cysteine; by host"; /evidence="ECO:0000255|HAMAP-Rule:MF_04072"; LIPID 566; /note="S-palmitoyl cysteine; by host"; /evidence="ECO:0000255|HAMAP-Rule:MF_04072"	type I/III	17	531	Extracellular	QDLPGNDNNSTATLCLGHHAVPNGTLVKTITNDQIEVTNATELVQSSSTGKICNNPHRILDGINCTLIDALLGDPHCDGFQNEKWDLFVERSKAFSNCYPYDVPDYASLRSLVASSGTLEFINEGFNWTGVTQNGGSSACKRGPDSGFFSRLNWLYKSGSTYPVQNVTMPNNDNSDKLYIWGVHHPSTDKEQTNLYVQASGKVTVSTKRSQQTIIPNVGSRPWVRGLSSRISIYWTIVKPGDILVINSNGNLIAPRGYFKMRTGKSSIMRSDAPIGTCSSECITPNGSIPNDKPFQNVNKITYGACPKYVKQNTLKLATGMRNVPEKQTRGIFGAIAGFIENGWEGMIDGWYGFRHQNSEGTGQAADLKSTQAAIDQINGKLNRVIEKTNEKFHQIEKE…	orientation_not_applicable	490	cytoplasmic_type_not_applicable	head	515	473	41	0.9202334630350194	0.8639575971731449	77	KIYHK	DNACI	0	1	-1.56	0.36	0.28	-0.02	2.5	-1	2.5	1	0.78	0.9800000000000001	1	0	0	1	0	1	1	0	0	0	1	0
P03435	HEMA_I75A3	Hemagglutinin [Cleaved into: Hemagglutinin HA1 chain; Hemagglutinin HA2 chain]	HA	Influenza A virus (strain A/Victoria/3/1975 H3N2)	567	Uniprot	MKTIIALSYIFCLVFAQDLPGNDNNSTATLCLGHHAVPNGTLVKTITNDQIEVTNATELVQSSSTGKICNNPHRILDGINCTLIDALLGDPHCDGFQNEKWDLFVERSKAFSNCYPYDVPDYASLRSLVASSGTLEFINEGFNWTGVTQNGGSSACKRGPDSGFFSRLNWLYKSGSTYPVQNVTMPNNDNSDKLYIWGVHHPSTDKEQTNLYVQASGKVTVSTKRSQQTIIPNVGSRPWVRGLSSRISIYWTIVKPGDILVINSNGNLIAPRGYFKMRTGKSSIMRSDAPIGTCSSECITPNGSIPNDKPFQNVNKITYGACPKYVKQNTLKLATGMRNVPEKQTRGIFGAIAGFIENGWEGMIDGWYGFRHQNSEGTGQAADLKSTQAAIDQINGKLN…	LIPID 556; /note="S-palmitoyl cysteine; by host"; /evidence="ECO:0000255|HAMAP-Rule:MF_04072"; LIPID 563; /note="S-palmitoyl cysteine; by host"; /evidence="ECO:0000255|HAMAP-Rule:MF_04072"; LIPID 566; /note="S-palmitoyl cysteine; by host"; /evidence="ECO:0000255|HAMAP-Rule:MF_04072"	type I/III	17	531	Extracellular	QDLPGNDNNSTATLCLGHHAVPNGTLVKTITNDQIEVTNATELVQSSSTGKICNNPHRILDGINCTLIDALLGDPHCDGFQNEKWDLFVERSKAFSNCYPYDVPDYASLRSLVASSGTLEFINEGFNWTGVTQNGGSSACKRGPDSGFFSRLNWLYKSGSTYPVQNVTMPNNDNSDKLYIWGVHHPSTDKEQTNLYVQASGKVTVSTKRSQQTIIPNVGSRPWVRGLSSRISIYWTIVKPGDILVINSNGNLIAPRGYFKMRTGKSSIMRSDAPIGTCSSECITPNGSIPNDKPFQNVNKITYGACPKYVKQNTLKLATGMRNVPEKQTRGIFGAIAGFIENGWEGMIDGWYGFRHQNSEGTGQAADLKSTQAAIDQINGKLNRVIEKTNEKFHQIEKE…	orientation_not_applicable	494	cytoplasmic_type_not_applicable	head	515	477	37	0.9280155642023347	0.8710247349823321	73	KCDNA	IGSIR	1	0	-1.32	0.6599999999999999	0.9400000000000001	-0.06	0	1	2	1	0.2	1.56	0	0	1	0	1	0	0	0	0	0	0	0
P03435	HEMA_I75A3	Hemagglutinin [Cleaved into: Hemagglutinin HA1 chain; Hemagglutinin HA2 chain]	HA	Influenza A virus (strain A/Victoria/3/1975 H3N2)	567	Uniprot	MKTIIALSYIFCLVFAQDLPGNDNNSTATLCLGHHAVPNGTLVKTITNDQIEVTNATELVQSSSTGKICNNPHRILDGINCTLIDALLGDPHCDGFQNEKWDLFVERSKAFSNCYPYDVPDYASLRSLVASSGTLEFINEGFNWTGVTQNGGSSACKRGPDSGFFSRLNWLYKSGSTYPVQNVTMPNNDNSDKLYIWGVHHPSTDKEQTNLYVQASGKVTVSTKRSQQTIIPNVGSRPWVRGLSSRISIYWTIVKPGDILVINSNGNLIAPRGYFKMRTGKSSIMRSDAPIGTCSSECITPNGSIPNDKPFQNVNKITYGACPKYVKQNTLKLATGMRNVPEKQTRGIFGAIAGFIENGWEGMIDGWYGFRHQNSEGTGQAADLKSTQAAIDQINGKLN…	LIPID 556; /note="S-palmitoyl cysteine; by host"; /evidence="ECO:0000255|HAMAP-Rule:MF_04072"; LIPID 563; /note="S-palmitoyl cysteine; by host"; /evidence="ECO:0000255|HAMAP-Rule:MF_04072"; LIPID 566; /note="S-palmitoyl cysteine; by host"; /evidence="ECO:0000255|HAMAP-Rule:MF_04072"	type I/III	553	567	Cytoplasmic	MWACQKGNIRCNICI	orientation_not_applicable	556	tail	extracellular_type_not_applicable	15	3	11	0.21428571428571427	0.980565	11	FIMWA	QKGNI	0	0	2.02	-1.36	-1.9	0.32000000000000006	0	1	0	1	0.9800000000000001	0.78	2	0	0	1	0	0	0	0	1	0	0	0
P03435	HEMA_I75A3	Hemagglutinin [Cleaved into: Hemagglutinin HA1 chain; Hemagglutinin HA2 chain]	HA	Influenza A virus (strain A/Victoria/3/1975 H3N2)	567	Uniprot	MKTIIALSYIFCLVFAQDLPGNDNNSTATLCLGHHAVPNGTLVKTITNDQIEVTNATELVQSSSTGKICNNPHRILDGINCTLIDALLGDPHCDGFQNEKWDLFVERSKAFSNCYPYDVPDYASLRSLVASSGTLEFINEGFNWTGVTQNGGSSACKRGPDSGFFSRLNWLYKSGSTYPVQNVTMPNNDNSDKLYIWGVHHPSTDKEQTNLYVQASGKVTVSTKRSQQTIIPNVGSRPWVRGLSSRISIYWTIVKPGDILVINSNGNLIAPRGYFKMRTGKSSIMRSDAPIGTCSSECITPNGSIPNDKPFQNVNKITYGACPKYVKQNTLKLATGMRNVPEKQTRGIFGAIAGFIENGWEGMIDGWYGFRHQNSEGTGQAADLKSTQAAIDQINGKLN…	LIPID 556; /note="S-palmitoyl cysteine; by host"; /evidence="ECO:0000255|HAMAP-Rule:MF_04072"; LIPID 563; /note="S-palmitoyl cysteine; by host"; /evidence="ECO:0000255|HAMAP-Rule:MF_04072"; LIPID 566; /note="S-palmitoyl cysteine; by host"; /evidence="ECO:0000255|HAMAP-Rule:MF_04072"	type I/III	553	567	Cytoplasmic	MWACQKGNIRCNICI	orientation_not_applicable	563	tail	extracellular_type_not_applicable	15	10	4	0.7142857142857143	0.9929328621908127	4	KGNIR	NICI	0	1	-1.56	2	0.8800000000000001	-1.1	2	0	2	0	0.78	1.95	0	0	1	1	0	0	0	0	0	0	0	0
P03435	HEMA_I75A3	Hemagglutinin [Cleaved into: Hemagglutinin HA1 chain; Hemagglutinin HA2 chain]	HA	Influenza A virus (strain A/Victoria/3/1975 H3N2)	567	Uniprot	MKTIIALSYIFCLVFAQDLPGNDNNSTATLCLGHHAVPNGTLVKTITNDQIEVTNATELVQSSSTGKICNNPHRILDGINCTLIDALLGDPHCDGFQNEKWDLFVERSKAFSNCYPYDVPDYASLRSLVASSGTLEFINEGFNWTGVTQNGGSSACKRGPDSGFFSRLNWLYKSGSTYPVQNVTMPNNDNSDKLYIWGVHHPSTDKEQTNLYVQASGKVTVSTKRSQQTIIPNVGSRPWVRGLSSRISIYWTIVKPGDILVINSNGNLIAPRGYFKMRTGKSSIMRSDAPIGTCSSECITPNGSIPNDKPFQNVNKITYGACPKYVKQNTLKLATGMRNVPEKQTRGIFGAIAGFIENGWEGMIDGWYGFRHQNSEGTGQAADLKSTQAAIDQINGKLN…	LIPID 556; /note="S-palmitoyl cysteine; by host"; /evidence="ECO:0000255|HAMAP-Rule:MF_04072"; LIPID 563; /note="S-palmitoyl cysteine; by host"; /evidence="ECO:0000255|HAMAP-Rule:MF_04072"; LIPID 566; /note="S-palmitoyl cysteine; by host"; /evidence="ECO:0000255|HAMAP-Rule:MF_04072"	type I/III	553	567	Cytoplasmic	MWACQKGNIRCNICI	orientation_not_applicable	566	tail	extracellular_type_not_applicable	15	13	1	0.9285714285714286	0.9982332155477032	1	IRCNI	I	1	0	0.7	4.5	-0.28	-1.8	1	0	1	0	1.56	3.9	0	0	1	0	0	0	0	0	0	0	0	0
P03451	HEMA_I57A0	Hemagglutinin [Cleaved into: Hemagglutinin HA1 chain; Hemagglutinin HA2 chain]	HA	Influenza A virus (strain A/Japan/305/1957 H2N2)	562	Uniprot	MAIIYLILLFTAVRGDQICIGYHANNSTEKVDTNLERNVTVTHAKDILEKTHNGKLCKLNGIPPLELGDCSIAGWLLGNPECDRLLSVPEWSYIMEKENPRDGLCYPGSFNDYEELKHLLSSVKHFEKVKILPKDRWTQHTTTGGSRACAVSGNPSFFRNMVWLTKEGSDYPVAKGSYNNTSGEQMLIIWGVHHPIDETEQRTLYQNVGTYVSVGTSTLNKRSTPEIATRPKVNGQGGRMEFSWTLLDMWDTINFESTGNLIAPEYGFKISKRGSSGIMKTEGTLENCETKCQTPLGAINTTLPFHNVHPLTIGECPKYVKSEKLVLATGLRNVPQIESRGLFGAIAGFIEGGWQGMVDGWYGYHHSNDQGSGYAADKESTQKAFDGITNKVNSVIEKM…	LIPID 551; /note="S-palmitoyl cysteine; by host"; /evidence="ECO:0000255|HAMAP-Rule:MF_04072, ECO:0000269|PubMed:2249653"; LIPID 558; /note="S-palmitoyl cysteine; by host"; /evidence="ECO:0000255|HAMAP-Rule:MF_04072, ECO:0000269|PubMed:2249653"; LIPID 561; /note="S-palmitoyl cysteine; by host"; /evidence="ECO:0000255|HAMAP-Rule:MF_04072, ECO:0000269|PubMed:2249653"	type I/III	16	525	Extracellular	DQICIGYHANNSTEKVDTNLERNVTVTHAKDILEKTHNGKLCKLNGIPPLELGDCSIAGWLLGNPECDRLLSVPEWSYIMEKENPRDGLCYPGSFNDYEELKHLLSSVKHFEKVKILPKDRWTQHTTTGGSRACAVSGNPSFFRNMVWLTKEGSDYPVAKGSYNNTSGEQMLIIWGVHHPIDETEQRTLYQNVGTYVSVGTSTLNKRSTPEIATRPKVNGQGGRMEFSWTLLDMWDTINFESTGNLIAPEYGFKISKRGSSGIMKTEGTLENCETKCQTPLGAINTTLPFHNVHPLTIGECPKYVKSEKLVLATGLRNVPQIESRGLFGAIAGFIEGGWQGMVDGWYGYHHSNDQGSGYAADKESTQKAFDGITNKVNSVIEKMNTQFEAVGKEFGNLE…	orientation_not_applicable	19	cytoplasmic_type_not_applicable	head	510	3	506	0.00589391	0.0320856	543	RGDQI	IGYHA	0	0	-1.48	0.2799999999999999	0.8800000000000001	-1.02	0	0.5	2	0.5	0.78	0.9800000000000001	0	1	0	0	1	0	0	1	0	0	0	1
P03451	HEMA_I57A0	Hemagglutinin [Cleaved into: Hemagglutinin HA1 chain; Hemagglutinin HA2 chain]	HA	Influenza A virus (strain A/Japan/305/1957 H2N2)	562	Uniprot	MAIIYLILLFTAVRGDQICIGYHANNSTEKVDTNLERNVTVTHAKDILEKTHNGKLCKLNGIPPLELGDCSIAGWLLGNPECDRLLSVPEWSYIMEKENPRDGLCYPGSFNDYEELKHLLSSVKHFEKVKILPKDRWTQHTTTGGSRACAVSGNPSFFRNMVWLTKEGSDYPVAKGSYNNTSGEQMLIIWGVHHPIDETEQRTLYQNVGTYVSVGTSTLNKRSTPEIATRPKVNGQGGRMEFSWTLLDMWDTINFESTGNLIAPEYGFKISKRGSSGIMKTEGTLENCETKCQTPLGAINTTLPFHNVHPLTIGECPKYVKSEKLVLATGLRNVPQIESRGLFGAIAGFIEGGWQGMVDGWYGYHHSNDQGSGYAADKESTQKAFDGITNKVNSVIEKM…	LIPID 551; /note="S-palmitoyl cysteine; by host"; /evidence="ECO:0000255|HAMAP-Rule:MF_04072, ECO:0000269|PubMed:2249653"; LIPID 558; /note="S-palmitoyl cysteine; by host"; /evidence="ECO:0000255|HAMAP-Rule:MF_04072, ECO:0000269|PubMed:2249653"; LIPID 561; /note="S-palmitoyl cysteine; by host"; /evidence="ECO:0000255|HAMAP-Rule:MF_04072, ECO:0000269|PubMed:2249653"	type I/III	16	525	Extracellular	DQICIGYHANNSTEKVDTNLERNVTVTHAKDILEKTHNGKLCKLNGIPPLELGDCSIAGWLLGNPECDRLLSVPEWSYIMEKENPRDGLCYPGSFNDYEELKHLLSSVKHFEKVKILPKDRWTQHTTTGGSRACAVSGNPSFFRNMVWLTKEGSDYPVAKGSYNNTSGEQMLIIWGVHHPIDETEQRTLYQNVGTYVSVGTSTLNKRSTPEIATRPKVNGQGGRMEFSWTLLDMWDTINFESTGNLIAPEYGFKISKRGSSGIMKTEGTLENCETKCQTPLGAINTTLPFHNVHPLTIGECPKYVKSEKLVLATGLRNVPQIESRGLFGAIAGFIEGGWQGMVDGWYGYHHSNDQGSGYAADKESTQKAFDGITNKVNSVIEKMNTQFEAVGKEFGNLE…	orientation_not_applicable	57	cytoplasmic_type_not_applicable	head	510	41	468	0.0805501	0.0998217	505	HNGKL	KLNGI	0	0	-1.44	0.1	0.18000000000000002	-0.08	1.5	1	1.5	1	0.78	1.56	0	0	1	1	0	0	0	0	0	0	1	0
P03451	HEMA_I57A0	Hemagglutinin [Cleaved into: Hemagglutinin HA1 chain; Hemagglutinin HA2 chain]	HA	Influenza A virus (strain A/Japan/305/1957 H2N2)	562	Uniprot	MAIIYLILLFTAVRGDQICIGYHANNSTEKVDTNLERNVTVTHAKDILEKTHNGKLCKLNGIPPLELGDCSIAGWLLGNPECDRLLSVPEWSYIMEKENPRDGLCYPGSFNDYEELKHLLSSVKHFEKVKILPKDRWTQHTTTGGSRACAVSGNPSFFRNMVWLTKEGSDYPVAKGSYNNTSGEQMLIIWGVHHPIDETEQRTLYQNVGTYVSVGTSTLNKRSTPEIATRPKVNGQGGRMEFSWTLLDMWDTINFESTGNLIAPEYGFKISKRGSSGIMKTEGTLENCETKCQTPLGAINTTLPFHNVHPLTIGECPKYVKSEKLVLATGLRNVPQIESRGLFGAIAGFIEGGWQGMVDGWYGYHHSNDQGSGYAADKESTQKAFDGITNKVNSVIEKM…	LIPID 551; /note="S-palmitoyl cysteine; by host"; /evidence="ECO:0000255|HAMAP-Rule:MF_04072, ECO:0000269|PubMed:2249653"; LIPID 558; /note="S-palmitoyl cysteine; by host"; /evidence="ECO:0000255|HAMAP-Rule:MF_04072, ECO:0000269|PubMed:2249653"; LIPID 561; /note="S-palmitoyl cysteine; by host"; /evidence="ECO:0000255|HAMAP-Rule:MF_04072, ECO:0000269|PubMed:2249653"	type I/III	16	525	Extracellular	DQICIGYHANNSTEKVDTNLERNVTVTHAKDILEKTHNGKLCKLNGIPPLELGDCSIAGWLLGNPECDRLLSVPEWSYIMEKENPRDGLCYPGSFNDYEELKHLLSSVKHFEKVKILPKDRWTQHTTTGGSRACAVSGNPSFFRNMVWLTKEGSDYPVAKGSYNNTSGEQMLIIWGVHHPIDETEQRTLYQNVGTYVSVGTSTLNKRSTPEIATRPKVNGQGGRMEFSWTLLDMWDTINFESTGNLIAPEYGFKISKRGSSGIMKTEGTLENCETKCQTPLGAINTTLPFHNVHPLTIGECPKYVKSEKLVLATGLRNVPQIESRGLFGAIAGFIEGGWQGMVDGWYGYHHSNDQGSGYAADKESTQKAFDGITNKVNSVIEKMNTQFEAVGKEFGNLE…	orientation_not_applicable	70	cytoplasmic_type_not_applicable	head	510	54	455	0.10609037328094302	0.12299465240641712	492	LELGD	SIAGW	0	0	0.039999999999999945	0.8399999999999999	0.48	-1.08	-2	0	2	0	1.56	0.9800000000000001	0	1	0	0	2	0	0	0	0	1	0	0
P03451	HEMA_I57A0	Hemagglutinin [Cleaved into: Hemagglutinin HA1 chain; Hemagglutinin HA2 chain]	HA	Influenza A virus (strain A/Japan/305/1957 H2N2)	562	Uniprot	MAIIYLILLFTAVRGDQICIGYHANNSTEKVDTNLERNVTVTHAKDILEKTHNGKLCKLNGIPPLELGDCSIAGWLLGNPECDRLLSVPEWSYIMEKENPRDGLCYPGSFNDYEELKHLLSSVKHFEKVKILPKDRWTQHTTTGGSRACAVSGNPSFFRNMVWLTKEGSDYPVAKGSYNNTSGEQMLIIWGVHHPIDETEQRTLYQNVGTYVSVGTSTLNKRSTPEIATRPKVNGQGGRMEFSWTLLDMWDTINFESTGNLIAPEYGFKISKRGSSGIMKTEGTLENCETKCQTPLGAINTTLPFHNVHPLTIGECPKYVKSEKLVLATGLRNVPQIESRGLFGAIAGFIEGGWQGMVDGWYGYHHSNDQGSGYAADKESTQKAFDGITNKVNSVIEKM…	LIPID 551; /note="S-palmitoyl cysteine; by host"; /evidence="ECO:0000255|HAMAP-Rule:MF_04072, ECO:0000269|PubMed:2249653"; LIPID 558; /note="S-palmitoyl cysteine; by host"; /evidence="ECO:0000255|HAMAP-Rule:MF_04072, ECO:0000269|PubMed:2249653"; LIPID 561; /note="S-palmitoyl cysteine; by host"; /evidence="ECO:0000255|HAMAP-Rule:MF_04072, ECO:0000269|PubMed:2249653"	type I/III	16	525	Extracellular	DQICIGYHANNSTEKVDTNLERNVTVTHAKDILEKTHNGKLCKLNGIPPLELGDCSIAGWLLGNPECDRLLSVPEWSYIMEKENPRDGLCYPGSFNDYEELKHLLSSVKHFEKVKILPKDRWTQHTTTGGSRACAVSGNPSFFRNMVWLTKEGSDYPVAKGSYNNTSGEQMLIIWGVHHPIDETEQRTLYQNVGTYVSVGTSTLNKRSTPEIATRPKVNGQGGRMEFSWTLLDMWDTINFESTGNLIAPEYGFKISKRGSSGIMKTEGTLENCETKCQTPLGAINTTLPFHNVHPLTIGECPKYVKSEKLVLATGLRNVPQIESRGLFGAIAGFIEGGWQGMVDGWYGYHHSNDQGSGYAADKESTQKAFDGITNKVNSVIEKMNTQFEAVGKEFGNLE…	orientation_not_applicable	82	cytoplasmic_type_not_applicable	head	510	66	443	0.12966601178781925	0.1443850267379679	480	LGNPE	DRLLS	0	0	-1.04	-0.24	0.27999999999999997	0.54	-1	0	1	2	0.78	1.56	0	0	1	0	1	1	0	0	0	0	0	0
P03451	HEMA_I57A0	Hemagglutinin [Cleaved into: Hemagglutinin HA1 chain; Hemagglutinin HA2 chain]	HA	Influenza A virus (strain A/Japan/305/1957 H2N2)	562	Uniprot	MAIIYLILLFTAVRGDQICIGYHANNSTEKVDTNLERNVTVTHAKDILEKTHNGKLCKLNGIPPLELGDCSIAGWLLGNPECDRLLSVPEWSYIMEKENPRDGLCYPGSFNDYEELKHLLSSVKHFEKVKILPKDRWTQHTTTGGSRACAVSGNPSFFRNMVWLTKEGSDYPVAKGSYNNTSGEQMLIIWGVHHPIDETEQRTLYQNVGTYVSVGTSTLNKRSTPEIATRPKVNGQGGRMEFSWTLLDMWDTINFESTGNLIAPEYGFKISKRGSSGIMKTEGTLENCETKCQTPLGAINTTLPFHNVHPLTIGECPKYVKSEKLVLATGLRNVPQIESRGLFGAIAGFIEGGWQGMVDGWYGYHHSNDQGSGYAADKESTQKAFDGITNKVNSVIEKM…	LIPID 551; /note="S-palmitoyl cysteine; by host"; /evidence="ECO:0000255|HAMAP-Rule:MF_04072, ECO:0000269|PubMed:2249653"; LIPID 558; /note="S-palmitoyl cysteine; by host"; /evidence="ECO:0000255|HAMAP-Rule:MF_04072, ECO:0000269|PubMed:2249653"; LIPID 561; /note="S-palmitoyl cysteine; by host"; /evidence="ECO:0000255|HAMAP-Rule:MF_04072, ECO:0000269|PubMed:2249653"	type I/III	16	525	Extracellular	DQICIGYHANNSTEKVDTNLERNVTVTHAKDILEKTHNGKLCKLNGIPPLELGDCSIAGWLLGNPECDRLLSVPEWSYIMEKENPRDGLCYPGSFNDYEELKHLLSSVKHFEKVKILPKDRWTQHTTTGGSRACAVSGNPSFFRNMVWLTKEGSDYPVAKGSYNNTSGEQMLIIWGVHHPIDETEQRTLYQNVGTYVSVGTSTLNKRSTPEIATRPKVNGQGGRMEFSWTLLDMWDTINFESTGNLIAPEYGFKISKRGSSGIMKTEGTLENCETKCQTPLGAINTTLPFHNVHPLTIGECPKYVKSEKLVLATGLRNVPQIESRGLFGAIAGFIEGGWQGMVDGWYGYHHSNDQGSGYAADKESTQKAFDGITNKVNSVIEKMNTQFEAVGKEFGNLE…	orientation_not_applicable	105	cytoplasmic_type_not_applicable	head	510	89	420	0.17485265225933203	0.18538324420677363	457	PRDGL	YPGSF	0	0	-1.24	-0.26	0.8400000000000001	-0.9	0	0	2	0	0.78	0	0	2	0	0	1	0	0	1	0	0	0	0
P03451	HEMA_I57A0	Hemagglutinin [Cleaved into: Hemagglutinin HA1 chain; Hemagglutinin HA2 chain]	HA	Influenza A virus (strain A/Japan/305/1957 H2N2)	562	Uniprot	MAIIYLILLFTAVRGDQICIGYHANNSTEKVDTNLERNVTVTHAKDILEKTHNGKLCKLNGIPPLELGDCSIAGWLLGNPECDRLLSVPEWSYIMEKENPRDGLCYPGSFNDYEELKHLLSSVKHFEKVKILPKDRWTQHTTTGGSRACAVSGNPSFFRNMVWLTKEGSDYPVAKGSYNNTSGEQMLIIWGVHHPIDETEQRTLYQNVGTYVSVGTSTLNKRSTPEIATRPKVNGQGGRMEFSWTLLDMWDTINFESTGNLIAPEYGFKISKRGSSGIMKTEGTLENCETKCQTPLGAINTTLPFHNVHPLTIGECPKYVKSEKLVLATGLRNVPQIESRGLFGAIAGFIEGGWQGMVDGWYGYHHSNDQGSGYAADKESTQKAFDGITNKVNSVIEKM…	LIPID 551; /note="S-palmitoyl cysteine; by host"; /evidence="ECO:0000255|HAMAP-Rule:MF_04072, ECO:0000269|PubMed:2249653"; LIPID 558; /note="S-palmitoyl cysteine; by host"; /evidence="ECO:0000255|HAMAP-Rule:MF_04072, ECO:0000269|PubMed:2249653"; LIPID 561; /note="S-palmitoyl cysteine; by host"; /evidence="ECO:0000255|HAMAP-Rule:MF_04072, ECO:0000269|PubMed:2249653"	type I/III	16	525	Extracellular	DQICIGYHANNSTEKVDTNLERNVTVTHAKDILEKTHNGKLCKLNGIPPLELGDCSIAGWLLGNPECDRLLSVPEWSYIMEKENPRDGLCYPGSFNDYEELKHLLSSVKHFEKVKILPKDRWTQHTTTGGSRACAVSGNPSFFRNMVWLTKEGSDYPVAKGSYNNTSGEQMLIIWGVHHPIDETEQRTLYQNVGTYVSVGTSTLNKRSTPEIATRPKVNGQGGRMEFSWTLLDMWDTINFESTGNLIAPEYGFKISKRGSSGIMKTEGTLENCETKCQTPLGAINTTLPFHNVHPLTIGECPKYVKSEKLVLATGLRNVPQIESRGLFGAIAGFIEGGWQGMVDGWYGYHHSNDQGSGYAADKESTQKAFDGITNKVNSVIEKMNTQFEAVGKEFGNLE…	orientation_not_applicable	149	cytoplasmic_type_not_applicable	head	510	133	376	0.26129666011787817	0.2638146167557932	413	GGSRA	AVSGN	0	0	-0.86	0.25999999999999995	0.5599999999999999	-0.3	1	0	1	0	0.2	0.78	0	0	0	1	0	0	0	0	0	0	0	0
P03451	HEMA_I57A0	Hemagglutinin [Cleaved into: Hemagglutinin HA1 chain; Hemagglutinin HA2 chain]	HA	Influenza A virus (strain A/Japan/305/1957 H2N2)	562	Uniprot	MAIIYLILLFTAVRGDQICIGYHANNSTEKVDTNLERNVTVTHAKDILEKTHNGKLCKLNGIPPLELGDCSIAGWLLGNPECDRLLSVPEWSYIMEKENPRDGLCYPGSFNDYEELKHLLSSVKHFEKVKILPKDRWTQHTTTGGSRACAVSGNPSFFRNMVWLTKEGSDYPVAKGSYNNTSGEQMLIIWGVHHPIDETEQRTLYQNVGTYVSVGTSTLNKRSTPEIATRPKVNGQGGRMEFSWTLLDMWDTINFESTGNLIAPEYGFKISKRGSSGIMKTEGTLENCETKCQTPLGAINTTLPFHNVHPLTIGECPKYVKSEKLVLATGLRNVPQIESRGLFGAIAGFIEGGWQGMVDGWYGYHHSNDQGSGYAADKESTQKAFDGITNKVNSVIEKM…	LIPID 551; /note="S-palmitoyl cysteine; by host"; /evidence="ECO:0000255|HAMAP-Rule:MF_04072, ECO:0000269|PubMed:2249653"; LIPID 558; /note="S-palmitoyl cysteine; by host"; /evidence="ECO:0000255|HAMAP-Rule:MF_04072, ECO:0000269|PubMed:2249653"; LIPID 561; /note="S-palmitoyl cysteine; by host"; /evidence="ECO:0000255|HAMAP-Rule:MF_04072, ECO:0000269|PubMed:2249653"	type I/III	16	525	Extracellular	DQICIGYHANNSTEKVDTNLERNVTVTHAKDILEKTHNGKLCKLNGIPPLELGDCSIAGWLLGNPECDRLLSVPEWSYIMEKENPRDGLCYPGSFNDYEELKHLLSSVKHFEKVKILPKDRWTQHTTTGGSRACAVSGNPSFFRNMVWLTKEGSDYPVAKGSYNNTSGEQMLIIWGVHHPIDETEQRTLYQNVGTYVSVGTSTLNKRSTPEIATRPKVNGQGGRMEFSWTLLDMWDTINFESTGNLIAPEYGFKISKRGSSGIMKTEGTLENCETKCQTPLGAINTTLPFHNVHPLTIGECPKYVKSEKLVLATGLRNVPQIESRGLFGAIAGFIEGGWQGMVDGWYGYHHSNDQGSGYAADKESTQKAFDGITNKVNSVIEKMNTQFEAVGKEFGNLE…	orientation_not_applicable	288	cytoplasmic_type_not_applicable	head	510	272	237	0.5343811394891945	0.5115864527629234	274	GTLEN	ETKCQ	0	1	-0.86	-1.82	0.19999999999999996	0.96	-1	0	1	2	0.78	0	0	0	1	0	1	1	0	0	0	0	0	0
P03451	HEMA_I57A0	Hemagglutinin [Cleaved into: Hemagglutinin HA1 chain; Hemagglutinin HA2 chain]	HA	Influenza A virus (strain A/Japan/305/1957 H2N2)	562	Uniprot	MAIIYLILLFTAVRGDQICIGYHANNSTEKVDTNLERNVTVTHAKDILEKTHNGKLCKLNGIPPLELGDCSIAGWLLGNPECDRLLSVPEWSYIMEKENPRDGLCYPGSFNDYEELKHLLSSVKHFEKVKILPKDRWTQHTTTGGSRACAVSGNPSFFRNMVWLTKEGSDYPVAKGSYNNTSGEQMLIIWGVHHPIDETEQRTLYQNVGTYVSVGTSTLNKRSTPEIATRPKVNGQGGRMEFSWTLLDMWDTINFESTGNLIAPEYGFKISKRGSSGIMKTEGTLENCETKCQTPLGAINTTLPFHNVHPLTIGECPKYVKSEKLVLATGLRNVPQIESRGLFGAIAGFIEGGWQGMVDGWYGYHHSNDQGSGYAADKESTQKAFDGITNKVNSVIEKM…	LIPID 551; /note="S-palmitoyl cysteine; by host"; /evidence="ECO:0000255|HAMAP-Rule:MF_04072, ECO:0000269|PubMed:2249653"; LIPID 558; /note="S-palmitoyl cysteine; by host"; /evidence="ECO:0000255|HAMAP-Rule:MF_04072, ECO:0000269|PubMed:2249653"; LIPID 561; /note="S-palmitoyl cysteine; by host"; /evidence="ECO:0000255|HAMAP-Rule:MF_04072, ECO:0000269|PubMed:2249653"	type I/III	16	525	Extracellular	DQICIGYHANNSTEKVDTNLERNVTVTHAKDILEKTHNGKLCKLNGIPPLELGDCSIAGWLLGNPECDRLLSVPEWSYIMEKENPRDGLCYPGSFNDYEELKHLLSSVKHFEKVKILPKDRWTQHTTTGGSRACAVSGNPSFFRNMVWLTKEGSDYPVAKGSYNNTSGEQMLIIWGVHHPIDETEQRTLYQNVGTYVSVGTSTLNKRSTPEIATRPKVNGQGGRMEFSWTLLDMWDTINFESTGNLIAPEYGFKISKRGSSGIMKTEGTLENCETKCQTPLGAINTTLPFHNVHPLTIGECPKYVKSEKLVLATGLRNVPQIESRGLFGAIAGFIEGGWQGMVDGWYGYHHSNDQGSGYAADKESTQKAFDGITNKVNSVIEKMNTQFEAVGKEFGNLE…	orientation_not_applicable	292	cytoplasmic_type_not_applicable	head	510	276	233	0.5422396856581533	0.5187165775401069	270	NCETK	QTPLG	1	0	-1.82	-0.48	0.9600000000000002	-0.4	0	0	2	0	0	0.78	0	0	1	0	1	0	0	0	0	0	0	0
P03451	HEMA_I57A0	Hemagglutinin [Cleaved into: Hemagglutinin HA1 chain; Hemagglutinin HA2 chain]	HA	Influenza A virus (strain A/Japan/305/1957 H2N2)	562	Uniprot	MAIIYLILLFTAVRGDQICIGYHANNSTEKVDTNLERNVTVTHAKDILEKTHNGKLCKLNGIPPLELGDCSIAGWLLGNPECDRLLSVPEWSYIMEKENPRDGLCYPGSFNDYEELKHLLSSVKHFEKVKILPKDRWTQHTTTGGSRACAVSGNPSFFRNMVWLTKEGSDYPVAKGSYNNTSGEQMLIIWGVHHPIDETEQRTLYQNVGTYVSVGTSTLNKRSTPEIATRPKVNGQGGRMEFSWTLLDMWDTINFESTGNLIAPEYGFKISKRGSSGIMKTEGTLENCETKCQTPLGAINTTLPFHNVHPLTIGECPKYVKSEKLVLATGLRNVPQIESRGLFGAIAGFIEGGWQGMVDGWYGYHHSNDQGSGYAADKESTQKAFDGITNKVNSVIEKM…	LIPID 551; /note="S-palmitoyl cysteine; by host"; /evidence="ECO:0000255|HAMAP-Rule:MF_04072, ECO:0000269|PubMed:2249653"; LIPID 558; /note="S-palmitoyl cysteine; by host"; /evidence="ECO:0000255|HAMAP-Rule:MF_04072, ECO:0000269|PubMed:2249653"; LIPID 561; /note="S-palmitoyl cysteine; by host"; /evidence="ECO:0000255|HAMAP-Rule:MF_04072, ECO:0000269|PubMed:2249653"	type I/III	16	525	Extracellular	DQICIGYHANNSTEKVDTNLERNVTVTHAKDILEKTHNGKLCKLNGIPPLELGDCSIAGWLLGNPECDRLLSVPEWSYIMEKENPRDGLCYPGSFNDYEELKHLLSSVKHFEKVKILPKDRWTQHTTTGGSRACAVSGNPSFFRNMVWLTKEGSDYPVAKGSYNNTSGEQMLIIWGVHHPIDETEQRTLYQNVGTYVSVGTSTLNKRSTPEIATRPKVNGQGGRMEFSWTLLDMWDTINFESTGNLIAPEYGFKISKRGSSGIMKTEGTLENCETKCQTPLGAINTTLPFHNVHPLTIGECPKYVKSEKLVLATGLRNVPQIESRGLFGAIAGFIEGGWQGMVDGWYGYHHSNDQGSGYAADKESTQKAFDGITNKVNSVIEKMNTQFEAVGKEFGNLE…	orientation_not_applicable	316	cytoplasmic_type_not_applicable	head	510	300	209	0.5893909626719057	0.5614973262032086	246	LTIGE	PKYVK	0	0	0.7399999999999999	-1.3	-0.2	0.44000000000000006	-1	2	1	2	1.56	0.58	0	1	0	0	1	0	0	1	0	0	0	0
P03451	HEMA_I57A0	Hemagglutinin [Cleaved into: Hemagglutinin HA1 chain; Hemagglutinin HA2 chain]	HA	Influenza A virus (strain A/Japan/305/1957 H2N2)	562	Uniprot	MAIIYLILLFTAVRGDQICIGYHANNSTEKVDTNLERNVTVTHAKDILEKTHNGKLCKLNGIPPLELGDCSIAGWLLGNPECDRLLSVPEWSYIMEKENPRDGLCYPGSFNDYEELKHLLSSVKHFEKVKILPKDRWTQHTTTGGSRACAVSGNPSFFRNMVWLTKEGSDYPVAKGSYNNTSGEQMLIIWGVHHPIDETEQRTLYQNVGTYVSVGTSTLNKRSTPEIATRPKVNGQGGRMEFSWTLLDMWDTINFESTGNLIAPEYGFKISKRGSSGIMKTEGTLENCETKCQTPLGAINTTLPFHNVHPLTIGECPKYVKSEKLVLATGLRNVPQIESRGLFGAIAGFIEGGWQGMVDGWYGYHHSNDQGSGYAADKESTQKAFDGITNKVNSVIEKM…	LIPID 551; /note="S-palmitoyl cysteine; by host"; /evidence="ECO:0000255|HAMAP-Rule:MF_04072, ECO:0000269|PubMed:2249653"; LIPID 558; /note="S-palmitoyl cysteine; by host"; /evidence="ECO:0000255|HAMAP-Rule:MF_04072, ECO:0000269|PubMed:2249653"; LIPID 561; /note="S-palmitoyl cysteine; by host"; /evidence="ECO:0000255|HAMAP-Rule:MF_04072, ECO:0000269|PubMed:2249653"	type I/III	16	525	Extracellular	DQICIGYHANNSTEKVDTNLERNVTVTHAKDILEKTHNGKLCKLNGIPPLELGDCSIAGWLLGNPECDRLLSVPEWSYIMEKENPRDGLCYPGSFNDYEELKHLLSSVKHFEKVKILPKDRWTQHTTTGGSRACAVSGNPSFFRNMVWLTKEGSDYPVAKGSYNNTSGEQMLIIWGVHHPIDETEQRTLYQNVGTYVSVGTSTLNKRSTPEIATRPKVNGQGGRMEFSWTLLDMWDTINFESTGNLIAPEYGFKISKRGSSGIMKTEGTLENCETKCQTPLGAINTTLPFHNVHPLTIGECPKYVKSEKLVLATGLRNVPQIESRGLFGAIAGFIEGGWQGMVDGWYGYHHSNDQGSGYAADKESTQKAFDGITNKVNSVIEKMNTQFEAVGKEFGNLE…	orientation_not_applicable	477	cytoplasmic_type_not_applicable	head	510	461	48	0.9056974459724951	0.8484848484848485	85	ELGNG	FEFYH	0	0	-0.8	-0.48	0.27999999999999997	-0.96	-1	-0.5	1	1.5	0.78	0	0	3	1	0	1	1	0	1	0	0	0	1
P03451	HEMA_I57A0	Hemagglutinin [Cleaved into: Hemagglutinin HA1 chain; Hemagglutinin HA2 chain]	HA	Influenza A virus (strain A/Japan/305/1957 H2N2)	562	Uniprot	MAIIYLILLFTAVRGDQICIGYHANNSTEKVDTNLERNVTVTHAKDILEKTHNGKLCKLNGIPPLELGDCSIAGWLLGNPECDRLLSVPEWSYIMEKENPRDGLCYPGSFNDYEELKHLLSSVKHFEKVKILPKDRWTQHTTTGGSRACAVSGNPSFFRNMVWLTKEGSDYPVAKGSYNNTSGEQMLIIWGVHHPIDETEQRTLYQNVGTYVSVGTSTLNKRSTPEIATRPKVNGQGGRMEFSWTLLDMWDTINFESTGNLIAPEYGFKISKRGSSGIMKTEGTLENCETKCQTPLGAINTTLPFHNVHPLTIGECPKYVKSEKLVLATGLRNVPQIESRGLFGAIAGFIEGGWQGMVDGWYGYHHSNDQGSGYAADKESTQKAFDGITNKVNSVIEKM…	LIPID 551; /note="S-palmitoyl cysteine; by host"; /evidence="ECO:0000255|HAMAP-Rule:MF_04072, ECO:0000269|PubMed:2249653"; LIPID 558; /note="S-palmitoyl cysteine; by host"; /evidence="ECO:0000255|HAMAP-Rule:MF_04072, ECO:0000269|PubMed:2249653"; LIPID 561; /note="S-palmitoyl cysteine; by host"; /evidence="ECO:0000255|HAMAP-Rule:MF_04072, ECO:0000269|PubMed:2249653"	type I/III	16	525	Extracellular	DQICIGYHANNSTEKVDTNLERNVTVTHAKDILEKTHNGKLCKLNGIPPLELGDCSIAGWLLGNPECDRLLSVPEWSYIMEKENPRDGLCYPGSFNDYEELKHLLSSVKHFEKVKILPKDRWTQHTTTGGSRACAVSGNPSFFRNMVWLTKEGSDYPVAKGSYNNTSGEQMLIIWGVHHPIDETEQRTLYQNVGTYVSVGTSTLNKRSTPEIATRPKVNGQGGRMEFSWTLLDMWDTINFESTGNLIAPEYGFKISKRGSSGIMKTEGTLENCETKCQTPLGAINTTLPFHNVHPLTIGECPKYVKSEKLVLATGLRNVPQIESRGLFGAIAGFIEGGWQGMVDGWYGYHHSNDQGSGYAADKESTQKAFDGITNKVNSVIEKMNTQFEAVGKEFGNLE…	orientation_not_applicable	484	cytoplasmic_type_not_applicable	head	510	468	41	0.9194499017681729	0.8609625668449198	78	EFYHK	DDECM	0	1	-1.82	-1.22	0.14000000000000004	1.34	0.5	-3	2.5	3	0	0	2	0	0	0	1	3	1	0	0	0	1	0
P03451	HEMA_I57A0	Hemagglutinin [Cleaved into: Hemagglutinin HA1 chain; Hemagglutinin HA2 chain]	HA	Influenza A virus (strain A/Japan/305/1957 H2N2)	562	Uniprot	MAIIYLILLFTAVRGDQICIGYHANNSTEKVDTNLERNVTVTHAKDILEKTHNGKLCKLNGIPPLELGDCSIAGWLLGNPECDRLLSVPEWSYIMEKENPRDGLCYPGSFNDYEELKHLLSSVKHFEKVKILPKDRWTQHTTTGGSRACAVSGNPSFFRNMVWLTKEGSDYPVAKGSYNNTSGEQMLIIWGVHHPIDETEQRTLYQNVGTYVSVGTSTLNKRSTPEIATRPKVNGQGGRMEFSWTLLDMWDTINFESTGNLIAPEYGFKISKRGSSGIMKTEGTLENCETKCQTPLGAINTTLPFHNVHPLTIGECPKYVKSEKLVLATGLRNVPQIESRGLFGAIAGFIEGGWQGMVDGWYGYHHSNDQGSGYAADKESTQKAFDGITNKVNSVIEKM…	LIPID 551; /note="S-palmitoyl cysteine; by host"; /evidence="ECO:0000255|HAMAP-Rule:MF_04072, ECO:0000269|PubMed:2249653"; LIPID 558; /note="S-palmitoyl cysteine; by host"; /evidence="ECO:0000255|HAMAP-Rule:MF_04072, ECO:0000269|PubMed:2249653"; LIPID 561; /note="S-palmitoyl cysteine; by host"; /evidence="ECO:0000255|HAMAP-Rule:MF_04072, ECO:0000269|PubMed:2249653"	type I/III	16	525	Extracellular	DQICIGYHANNSTEKVDTNLERNVTVTHAKDILEKTHNGKLCKLNGIPPLELGDCSIAGWLLGNPECDRLLSVPEWSYIMEKENPRDGLCYPGSFNDYEELKHLLSSVKHFEKVKILPKDRWTQHTTTGGSRACAVSGNPSFFRNMVWLTKEGSDYPVAKGSYNNTSGEQMLIIWGVHHPIDETEQRTLYQNVGTYVSVGTSTLNKRSTPEIATRPKVNGQGGRMEFSWTLLDMWDTINFESTGNLIAPEYGFKISKRGSSGIMKTEGTLENCETKCQTPLGAINTTLPFHNVHPLTIGECPKYVKSEKLVLATGLRNVPQIESRGLFGAIAGFIEGGWQGMVDGWYGYHHSNDQGSGYAADKESTQKAFDGITNKVNSVIEKMNTQFEAVGKEFGNLE…	orientation_not_applicable	488	cytoplasmic_type_not_applicable	head	510	472	37	0.9273084479371316	0.8680926916221033	74	KCDDE	MNSVK	1	0	-2.38	-0.42	2.2	0.14000000000000004	-2	1	4	1	0	0.58	0	0	0	1	3	0	0	0	0	0	0	0
P03451	HEMA_I57A0	Hemagglutinin [Cleaved into: Hemagglutinin HA1 chain; Hemagglutinin HA2 chain]	HA	Influenza A virus (strain A/Japan/305/1957 H2N2)	562	Uniprot	MAIIYLILLFTAVRGDQICIGYHANNSTEKVDTNLERNVTVTHAKDILEKTHNGKLCKLNGIPPLELGDCSIAGWLLGNPECDRLLSVPEWSYIMEKENPRDGLCYPGSFNDYEELKHLLSSVKHFEKVKILPKDRWTQHTTTGGSRACAVSGNPSFFRNMVWLTKEGSDYPVAKGSYNNTSGEQMLIIWGVHHPIDETEQRTLYQNVGTYVSVGTSTLNKRSTPEIATRPKVNGQGGRMEFSWTLLDMWDTINFESTGNLIAPEYGFKISKRGSSGIMKTEGTLENCETKCQTPLGAINTTLPFHNVHPLTIGECPKYVKSEKLVLATGLRNVPQIESRGLFGAIAGFIEGGWQGMVDGWYGYHHSNDQGSGYAADKESTQKAFDGITNKVNSVIEKM…	LIPID 551; /note="S-palmitoyl cysteine; by host"; /evidence="ECO:0000255|HAMAP-Rule:MF_04072, ECO:0000269|PubMed:2249653"; LIPID 558; /note="S-palmitoyl cysteine; by host"; /evidence="ECO:0000255|HAMAP-Rule:MF_04072, ECO:0000269|PubMed:2249653"; LIPID 561; /note="S-palmitoyl cysteine; by host"; /evidence="ECO:0000255|HAMAP-Rule:MF_04072, ECO:0000269|PubMed:2249653"	type I/III	547	562	Cytoplasmic	SFWMCSNGSLQCRICI	orientation_not_applicable	551	tail	extracellular_type_not_applicable	16	4	11	0.26666666666666666	0.9803921568627451	11	ISFWM	SNGSL	0	0	1.5	-0.34	-1.74	-0.2	0	0	0	0	0.78	0.78	2	0	0	1	0	0	0	0	1	0	0	0
P03451	HEMA_I57A0	Hemagglutinin [Cleaved into: Hemagglutinin HA1 chain; Hemagglutinin HA2 chain]	HA	Influenza A virus (strain A/Japan/305/1957 H2N2)	562	Uniprot	MAIIYLILLFTAVRGDQICIGYHANNSTEKVDTNLERNVTVTHAKDILEKTHNGKLCKLNGIPPLELGDCSIAGWLLGNPECDRLLSVPEWSYIMEKENPRDGLCYPGSFNDYEELKHLLSSVKHFEKVKILPKDRWTQHTTTGGSRACAVSGNPSFFRNMVWLTKEGSDYPVAKGSYNNTSGEQMLIIWGVHHPIDETEQRTLYQNVGTYVSVGTSTLNKRSTPEIATRPKVNGQGGRMEFSWTLLDMWDTINFESTGNLIAPEYGFKISKRGSSGIMKTEGTLENCETKCQTPLGAINTTLPFHNVHPLTIGECPKYVKSEKLVLATGLRNVPQIESRGLFGAIAGFIEGGWQGMVDGWYGYHHSNDQGSGYAADKESTQKAFDGITNKVNSVIEKM…	LIPID 551; /note="S-palmitoyl cysteine; by host"; /evidence="ECO:0000255|HAMAP-Rule:MF_04072, ECO:0000269|PubMed:2249653"; LIPID 558; /note="S-palmitoyl cysteine; by host"; /evidence="ECO:0000255|HAMAP-Rule:MF_04072, ECO:0000269|PubMed:2249653"; LIPID 561; /note="S-palmitoyl cysteine; by host"; /evidence="ECO:0000255|HAMAP-Rule:MF_04072, ECO:0000269|PubMed:2249653"	type I/III	547	562	Cytoplasmic	SFWMCSNGSLQCRICI	orientation_not_applicable	558	tail	extracellular_type_not_applicable	16	11	4	0.7333333333333333	0.9928698752228164	4	NGSLQ	RICI	0	1	-0.88	1.75	-0.22	-0.4	0	1	0	1	0.78	1.95	0	0	1	0	0	0	0	0	0	0	0	0
P03451	HEMA_I57A0	Hemagglutinin [Cleaved into: Hemagglutinin HA1 chain; Hemagglutinin HA2 chain]	HA	Influenza A virus (strain A/Japan/305/1957 H2N2)	562	Uniprot	MAIIYLILLFTAVRGDQICIGYHANNSTEKVDTNLERNVTVTHAKDILEKTHNGKLCKLNGIPPLELGDCSIAGWLLGNPECDRLLSVPEWSYIMEKENPRDGLCYPGSFNDYEELKHLLSSVKHFEKVKILPKDRWTQHTTTGGSRACAVSGNPSFFRNMVWLTKEGSDYPVAKGSYNNTSGEQMLIIWGVHHPIDETEQRTLYQNVGTYVSVGTSTLNKRSTPEIATRPKVNGQGGRMEFSWTLLDMWDTINFESTGNLIAPEYGFKISKRGSSGIMKTEGTLENCETKCQTPLGAINTTLPFHNVHPLTIGECPKYVKSEKLVLATGLRNVPQIESRGLFGAIAGFIEGGWQGMVDGWYGYHHSNDQGSGYAADKESTQKAFDGITNKVNSVIEKM…	LIPID 551; /note="S-palmitoyl cysteine; by host"; /evidence="ECO:0000255|HAMAP-Rule:MF_04072, ECO:0000269|PubMed:2249653"; LIPID 558; /note="S-palmitoyl cysteine; by host"; /evidence="ECO:0000255|HAMAP-Rule:MF_04072, ECO:0000269|PubMed:2249653"; LIPID 561; /note="S-palmitoyl cysteine; by host"; /evidence="ECO:0000255|HAMAP-Rule:MF_04072, ECO:0000269|PubMed:2249653"	type I/III	547	562	Cytoplasmic	SFWMCSNGSLQCRICI	orientation_not_applicable	561	tail	extracellular_type_not_applicable	16	14	1	0.9333333333333333	0.9982174688057041	1	LQCRI	I	1	0	0.5599999999999999	4.5	-0.28	-1.8	1	0	1	0	1.56	3.9	0	0	0	0	0	0	0	0	0	0	0	0
P03492	M2_I34A0	Matrix protein 2 (Proton channel protein M2)	M	Influenza A virus (strain A/Fowl plague virus/Rostock/8/1934 H7N1)	97	Uniprot	MSLLTEVETPTRNGWECRCNDSSDPLIIAASIIGILHLILWILNRLFFKCIYRRLKYGLKRGPSTEGVPESMREEYRQEQQSAVDVDDGHFVNIELE	LIPID 50; /note="S-palmitoyl cysteine; by host"; /evidence="ECO:0000255|HAMAP-Rule:MF_04069, ECO:0000269|PubMed:2219738"	type I/III	1	22	Extracellular	MSLLTEVETPTRNGWECRCNDS	orientation_not_applicable	17	cytoplasmic_type_not_applicable	head	22	16	5	0.7619047619047619	0.16666666666666666	80	RNGWE	RCNDS	0	2	-2.56	-1.96	0.56	1.1	0	0	2	2	0	0	1	0	1	1	1	1	0	0	1	0	0	0
P03492	M2_I34A0	Matrix protein 2 (Proton channel protein M2)	M	Influenza A virus (strain A/Fowl plague virus/Rostock/8/1934 H7N1)	97	Uniprot	MSLLTEVETPTRNGWECRCNDSSDPLIIAASIIGILHLILWILNRLFFKCIYRRLKYGLKRGPSTEGVPESMREEYRQEQQSAVDVDDGHFVNIELE	LIPID 50; /note="S-palmitoyl cysteine; by host"; /evidence="ECO:0000255|HAMAP-Rule:MF_04069, ECO:0000269|PubMed:2219738"	type I/III	1	22	Extracellular	MSLLTEVETPTRNGWECRCNDS	orientation_not_applicable	19	cytoplasmic_type_not_applicable	head	22	18	3	0.8571428571428571	0.1875	78	GWECR	NDSSD	2	0	-1.36	-2.42	0.32	1.3599999999999999	0	-2	2	2	0	0	1	0	0	1	1	2	0	0	1	0	0	0
P03492	M2_I34A0	Matrix protein 2 (Proton channel protein M2)	M	Influenza A virus (strain A/Fowl plague virus/Rostock/8/1934 H7N1)	97	Uniprot	MSLLTEVETPTRNGWECRCNDSSDPLIIAASIIGILHLILWILNRLFFKCIYRRLKYGLKRGPSTEGVPESMREEYRQEQQSAVDVDDGHFVNIELE	LIPID 50; /note="S-palmitoyl cysteine; by host"; /evidence="ECO:0000255|HAMAP-Rule:MF_04069, ECO:0000269|PubMed:2219738"	type I/III	44	97	Cytoplasmic	NRLFFKCIYRRLKYGLKRGPSTEGVPESMREEYRQEQQSAVDVDDGHFVNIELE	orientation_not_applicable	50	tail	extracellular_type_not_applicable	54	6	47	0.11320754716981132	0.5104166666666666	47	RLFFK	IYRRL	0	0	0.1999999999999999	-0.4	-0.16	0.020000000000000063	2	2	2	2	0.78	1.56	2	1	0	0	0	0	0	1	0	0	0	0
P03522	GLYCO_VSIVA	Glycoprotein	G	Vesicular stomatitis Indiana virus (strain San Juan) (VSIV)	511	Uniprot	MKCLLYLAFLFIGVNCKFTIVFPHNQKGNWKNVPSNYHYCPSSSDLNWHNDLIGTAIQVKMPKSHKAIQADGWMCHASKWVTTCDFRWYGPKYITQSIRSFTPSVEQCKESIEQTKQGTWLNPGFPPQSCGYATVTDAEAVIVQVTPHHVLVDEYTGEWVDSQFINGKCSNYICPTVHNSTTWHSDYKVKGLCDSNLISMDITFFSEDGELSSLGKEGTGFRSNYFAYETGGKACKMQYCKHWGVRLPSGVWFEMADKDLFAAARFPECPEGSSISAPSQTSVDVSLIQDVERILDYSLCQETWSKIRAGLPISPVDLSYLAPKNPGTGPAFTIINGTLKYFETRYIRVDIAAPILSRMVGMISGTTTERELWDDWAPYEDVEIGPNGVLRTSSGYKFP…	LIPID 489; /note="S-palmitoyl cysteine; by host"; /evidence="ECO:0000269|PubMed:6326102"	type I/III	17	467	Extracellular	KFTIVFPHNQKGNWKNVPSNYHYCPSSSDLNWHNDLIGTAIQVKMPKSHKAIQADGWMCHASKWVTTCDFRWYGPKYITQSIRSFTPSVEQCKESIEQTKQGTWLNPGFPPQSCGYATVTDAEAVIVQVTPHHVLVDEYTGEWVDSQFINGKCSNYICPTVHNSTTWHSDYKVKGLCDSNLISMDITFFSEDGELSSLGKEGTGFRSNYFAYETGGKACKMQYCKHWGVRLPSGVWFEMADKDLFAAARFPECPEGSSISAPSQTSVDVSLIQDVERILDYSLCQETWSKIRAGLPISPVDLSYLAPKNPGTGPAFTIINGTLKYFETRYIRVDIAAPILSRMVGMISGTTTERELWDDWAPYEDVEIGPNGVLRTSSGYKFPLYMIGHGMLDSDLHLS…	orientation_not_applicable	40	cytoplasmic_type_not_applicable	head	451	23	427	0.051111111111111114	0.0764706	471	SNYHY	PSSSD	0	0	-2.02	-1.5	-0.92	0.78	0.5	-1	0.5	1	0	0	2	0	1	0	0	1	2	0	0	0	1	0
P03522	GLYCO_VSIVA	Glycoprotein	G	Vesicular stomatitis Indiana virus (strain San Juan) (VSIV)	511	Uniprot	MKCLLYLAFLFIGVNCKFTIVFPHNQKGNWKNVPSNYHYCPSSSDLNWHNDLIGTAIQVKMPKSHKAIQADGWMCHASKWVTTCDFRWYGPKYITQSIRSFTPSVEQCKESIEQTKQGTWLNPGFPPQSCGYATVTDAEAVIVQVTPHHVLVDEYTGEWVDSQFINGKCSNYICPTVHNSTTWHSDYKVKGLCDSNLISMDITFFSEDGELSSLGKEGTGFRSNYFAYETGGKACKMQYCKHWGVRLPSGVWFEMADKDLFAAARFPECPEGSSISAPSQTSVDVSLIQDVERILDYSLCQETWSKIRAGLPISPVDLSYLAPKNPGTGPAFTIINGTLKYFETRYIRVDIAAPILSRMVGMISGTTTERELWDDWAPYEDVEIGPNGVLRTSSGYKFP…	LIPID 489; /note="S-palmitoyl cysteine; by host"; /evidence="ECO:0000269|PubMed:6326102"	type I/III	17	467	Extracellular	KFTIVFPHNQKGNWKNVPSNYHYCPSSSDLNWHNDLIGTAIQVKMPKSHKAIQADGWMCHASKWVTTCDFRWYGPKYITQSIRSFTPSVEQCKESIEQTKQGTWLNPGFPPQSCGYATVTDAEAVIVQVTPHHVLVDEYTGEWVDSQFINGKCSNYICPTVHNSTTWHSDYKVKGLCDSNLISMDITFFSEDGELSSLGKEGTGFRSNYFAYETGGKACKMQYCKHWGVRLPSGVWFEMADKDLFAAARFPECPEGSSISAPSQTSVDVSLIQDVERILDYSLCQETWSKIRAGLPISPVDLSYLAPKNPGTGPAFTIINGTLKYFETRYIRVDIAAPILSRMVGMISGTTTERELWDDWAPYEDVEIGPNGVLRTSSGYKFPLYMIGHGMLDSDLHLS…	orientation_not_applicable	75	cytoplasmic_type_not_applicable	head	451	58	392	0.1288888888888889	0.1450980392156863	436	ADGWM	HASKW	0	0	-0.22	-1.4	-0.44	-0.22	-1	1.5	1	1.5	0.2	0.2	1	1	0	0	1	0	0	0	1	1	0	1
P03522	GLYCO_VSIVA	Glycoprotein	G	Vesicular stomatitis Indiana virus (strain San Juan) (VSIV)	511	Uniprot	MKCLLYLAFLFIGVNCKFTIVFPHNQKGNWKNVPSNYHYCPSSSDLNWHNDLIGTAIQVKMPKSHKAIQADGWMCHASKWVTTCDFRWYGPKYITQSIRSFTPSVEQCKESIEQTKQGTWLNPGFPPQSCGYATVTDAEAVIVQVTPHHVLVDEYTGEWVDSQFINGKCSNYICPTVHNSTTWHSDYKVKGLCDSNLISMDITFFSEDGELSSLGKEGTGFRSNYFAYETGGKACKMQYCKHWGVRLPSGVWFEMADKDLFAAARFPECPEGSSISAPSQTSVDVSLIQDVERILDYSLCQETWSKIRAGLPISPVDLSYLAPKNPGTGPAFTIINGTLKYFETRYIRVDIAAPILSRMVGMISGTTTERELWDDWAPYEDVEIGPNGVLRTSSGYKFP…	LIPID 489; /note="S-palmitoyl cysteine; by host"; /evidence="ECO:0000269|PubMed:6326102"	type I/III	17	467	Extracellular	KFTIVFPHNQKGNWKNVPSNYHYCPSSSDLNWHNDLIGTAIQVKMPKSHKAIQADGWMCHASKWVTTCDFRWYGPKYITQSIRSFTPSVEQCKESIEQTKQGTWLNPGFPPQSCGYATVTDAEAVIVQVTPHHVLVDEYTGEWVDSQFINGKCSNYICPTVHNSTTWHSDYKVKGLCDSNLISMDITFFSEDGELSSLGKEGTGFRSNYFAYETGGKACKMQYCKHWGVRLPSGVWFEMADKDLFAAARFPECPEGSSISAPSQTSVDVSLIQDVERILDYSLCQETWSKIRAGLPISPVDLSYLAPKNPGTGPAFTIINGTLKYFETRYIRVDIAAPILSRMVGMISGTTTERELWDDWAPYEDVEIGPNGVLRTSSGYKFPLYMIGHGMLDSDLHLS…	orientation_not_applicable	84	cytoplasmic_type_not_applicable	head	451	67	383	0.14888888888888888	0.1627450980392157	427	KWVTT	DFRWY	0	0	-0.4	-1.48	-0.54	-0.44	1	0	1	2	0.58	0	1	3	0	0	0	1	0	1	1	1	0	0
P03522	GLYCO_VSIVA	Glycoprotein	G	Vesicular stomatitis Indiana virus (strain San Juan) (VSIV)	511	Uniprot	MKCLLYLAFLFIGVNCKFTIVFPHNQKGNWKNVPSNYHYCPSSSDLNWHNDLIGTAIQVKMPKSHKAIQADGWMCHASKWVTTCDFRWYGPKYITQSIRSFTPSVEQCKESIEQTKQGTWLNPGFPPQSCGYATVTDAEAVIVQVTPHHVLVDEYTGEWVDSQFINGKCSNYICPTVHNSTTWHSDYKVKGLCDSNLISMDITFFSEDGELSSLGKEGTGFRSNYFAYETGGKACKMQYCKHWGVRLPSGVWFEMADKDLFAAARFPECPEGSSISAPSQTSVDVSLIQDVERILDYSLCQETWSKIRAGLPISPVDLSYLAPKNPGTGPAFTIINGTLKYFETRYIRVDIAAPILSRMVGMISGTTTERELWDDWAPYEDVEIGPNGVLRTSSGYKFP…	LIPID 489; /note="S-palmitoyl cysteine; by host"; /evidence="ECO:0000269|PubMed:6326102"	type I/III	17	467	Extracellular	KFTIVFPHNQKGNWKNVPSNYHYCPSSSDLNWHNDLIGTAIQVKMPKSHKAIQADGWMCHASKWVTTCDFRWYGPKYITQSIRSFTPSVEQCKESIEQTKQGTWLNPGFPPQSCGYATVTDAEAVIVQVTPHHVLVDEYTGEWVDSQFINGKCSNYICPTVHNSTTWHSDYKVKGLCDSNLISMDITFFSEDGELSSLGKEGTGFRSNYFAYETGGKACKMQYCKHWGVRLPSGVWFEMADKDLFAAARFPECPEGSSISAPSQTSVDVSLIQDVERILDYSLCQETWSKIRAGLPISPVDLSYLAPKNPGTGPAFTIINGTLKYFETRYIRVDIAAPILSRMVGMISGTTTERELWDDWAPYEDVEIGPNGVLRTSSGYKFPLYMIGHGMLDSDLHLS…	orientation_not_applicable	108	cytoplasmic_type_not_applicable	head	451	91	359	0.20222222222222222	0.20980392156862746	403	PSVEQ	KESIE	0	0	-1.04	-1.44	0.4	1.5	-1	-1	1	3	0.58	0.78	0	0	0	0	1	2	0	0	0	0	0	0
P03522	GLYCO_VSIVA	Glycoprotein	G	Vesicular stomatitis Indiana virus (strain San Juan) (VSIV)	511	Uniprot	MKCLLYLAFLFIGVNCKFTIVFPHNQKGNWKNVPSNYHYCPSSSDLNWHNDLIGTAIQVKMPKSHKAIQADGWMCHASKWVTTCDFRWYGPKYITQSIRSFTPSVEQCKESIEQTKQGTWLNPGFPPQSCGYATVTDAEAVIVQVTPHHVLVDEYTGEWVDSQFINGKCSNYICPTVHNSTTWHSDYKVKGLCDSNLISMDITFFSEDGELSSLGKEGTGFRSNYFAYETGGKACKMQYCKHWGVRLPSGVWFEMADKDLFAAARFPECPEGSSISAPSQTSVDVSLIQDVERILDYSLCQETWSKIRAGLPISPVDLSYLAPKNPGTGPAFTIINGTLKYFETRYIRVDIAAPILSRMVGMISGTTTERELWDDWAPYEDVEIGPNGVLRTSSGYKFP…	LIPID 489; /note="S-palmitoyl cysteine; by host"; /evidence="ECO:0000269|PubMed:6326102"	type I/III	17	467	Extracellular	KFTIVFPHNQKGNWKNVPSNYHYCPSSSDLNWHNDLIGTAIQVKMPKSHKAIQADGWMCHASKWVTTCDFRWYGPKYITQSIRSFTPSVEQCKESIEQTKQGTWLNPGFPPQSCGYATVTDAEAVIVQVTPHHVLVDEYTGEWVDSQFINGKCSNYICPTVHNSTTWHSDYKVKGLCDSNLISMDITFFSEDGELSSLGKEGTGFRSNYFAYETGGKACKMQYCKHWGVRLPSGVWFEMADKDLFAAARFPECPEGSSISAPSQTSVDVSLIQDVERILDYSLCQETWSKIRAGLPISPVDLSYLAPKNPGTGPAFTIINGTLKYFETRYIRVDIAAPILSRMVGMISGTTTERELWDDWAPYEDVEIGPNGVLRTSSGYKFPLYMIGHGMLDSDLHLS…	orientation_not_applicable	130	cytoplasmic_type_not_applicable	head	451	113	337	0.2511111111111111	0.2529411764705882	381	FPPQS	GYATV	0	0	-0.94	0.72	-0.4	-0.94	0	0	0	0	0	0.78	1	1	0	0	0	0	0	1	0	0	0	0
P03522	GLYCO_VSIVA	Glycoprotein	G	Vesicular stomatitis Indiana virus (strain San Juan) (VSIV)	511	Uniprot	MKCLLYLAFLFIGVNCKFTIVFPHNQKGNWKNVPSNYHYCPSSSDLNWHNDLIGTAIQVKMPKSHKAIQADGWMCHASKWVTTCDFRWYGPKYITQSIRSFTPSVEQCKESIEQTKQGTWLNPGFPPQSCGYATVTDAEAVIVQVTPHHVLVDEYTGEWVDSQFINGKCSNYICPTVHNSTTWHSDYKVKGLCDSNLISMDITFFSEDGELSSLGKEGTGFRSNYFAYETGGKACKMQYCKHWGVRLPSGVWFEMADKDLFAAARFPECPEGSSISAPSQTSVDVSLIQDVERILDYSLCQETWSKIRAGLPISPVDLSYLAPKNPGTGPAFTIINGTLKYFETRYIRVDIAAPILSRMVGMISGTTTERELWDDWAPYEDVEIGPNGVLRTSSGYKFP…	LIPID 489; /note="S-palmitoyl cysteine; by host"; /evidence="ECO:0000269|PubMed:6326102"	type I/III	17	467	Extracellular	KFTIVFPHNQKGNWKNVPSNYHYCPSSSDLNWHNDLIGTAIQVKMPKSHKAIQADGWMCHASKWVTTCDFRWYGPKYITQSIRSFTPSVEQCKESIEQTKQGTWLNPGFPPQSCGYATVTDAEAVIVQVTPHHVLVDEYTGEWVDSQFINGKCSNYICPTVHNSTTWHSDYKVKGLCDSNLISMDITFFSEDGELSSLGKEGTGFRSNYFAYETGGKACKMQYCKHWGVRLPSGVWFEMADKDLFAAARFPECPEGSSISAPSQTSVDVSLIQDVERILDYSLCQETWSKIRAGLPISPVDLSYLAPKNPGTGPAFTIINGTLKYFETRYIRVDIAAPILSRMVGMISGTTTERELWDDWAPYEDVEIGPNGVLRTSSGYKFPLYMIGHGMLDSDLHLS…	orientation_not_applicable	169	cytoplasmic_type_not_applicable	head	451	152	298	0.3377777777777778	0.32941176470588235	342	FINGK	SNYIC	0	1	-0.1	0.2800000000000001	-0.22	-0.92	1	0	1	0	0.78	0.78	1	1	1	1	0	0	0	1	0	0	0	0
P03522	GLYCO_VSIVA	Glycoprotein	G	Vesicular stomatitis Indiana virus (strain San Juan) (VSIV)	511	Uniprot	MKCLLYLAFLFIGVNCKFTIVFPHNQKGNWKNVPSNYHYCPSSSDLNWHNDLIGTAIQVKMPKSHKAIQADGWMCHASKWVTTCDFRWYGPKYITQSIRSFTPSVEQCKESIEQTKQGTWLNPGFPPQSCGYATVTDAEAVIVQVTPHHVLVDEYTGEWVDSQFINGKCSNYICPTVHNSTTWHSDYKVKGLCDSNLISMDITFFSEDGELSSLGKEGTGFRSNYFAYETGGKACKMQYCKHWGVRLPSGVWFEMADKDLFAAARFPECPEGSSISAPSQTSVDVSLIQDVERILDYSLCQETWSKIRAGLPISPVDLSYLAPKNPGTGPAFTIINGTLKYFETRYIRVDIAAPILSRMVGMISGTTTERELWDDWAPYEDVEIGPNGVLRTSSGYKFP…	LIPID 489; /note="S-palmitoyl cysteine; by host"; /evidence="ECO:0000269|PubMed:6326102"	type I/III	17	467	Extracellular	KFTIVFPHNQKGNWKNVPSNYHYCPSSSDLNWHNDLIGTAIQVKMPKSHKAIQADGWMCHASKWVTTCDFRWYGPKYITQSIRSFTPSVEQCKESIEQTKQGTWLNPGFPPQSCGYATVTDAEAVIVQVTPHHVLVDEYTGEWVDSQFINGKCSNYICPTVHNSTTWHSDYKVKGLCDSNLISMDITFFSEDGELSSLGKEGTGFRSNYFAYETGGKACKMQYCKHWGVRLPSGVWFEMADKDLFAAARFPECPEGSSISAPSQTSVDVSLIQDVERILDYSLCQETWSKIRAGLPISPVDLSYLAPKNPGTGPAFTIINGTLKYFETRYIRVDIAAPILSRMVGMISGTTTERELWDDWAPYEDVEIGPNGVLRTSSGYKFPLYMIGHGMLDSDLHLS…	orientation_not_applicable	174	cytoplasmic_type_not_applicable	head	451	157	293	0.3488888888888889	0.3392156862745098	337	CSNYI	PTVHN	1	0	0.27999999999999997	-0.96	-0.92	-0.44	0	0.5	0	0.5	0.78	0.58	1	0	1	1	0	0	1	0	0	0	0	1
P03522	GLYCO_VSIVA	Glycoprotein	G	Vesicular stomatitis Indiana virus (strain San Juan) (VSIV)	511	Uniprot	MKCLLYLAFLFIGVNCKFTIVFPHNQKGNWKNVPSNYHYCPSSSDLNWHNDLIGTAIQVKMPKSHKAIQADGWMCHASKWVTTCDFRWYGPKYITQSIRSFTPSVEQCKESIEQTKQGTWLNPGFPPQSCGYATVTDAEAVIVQVTPHHVLVDEYTGEWVDSQFINGKCSNYICPTVHNSTTWHSDYKVKGLCDSNLISMDITFFSEDGELSSLGKEGTGFRSNYFAYETGGKACKMQYCKHWGVRLPSGVWFEMADKDLFAAARFPECPEGSSISAPSQTSVDVSLIQDVERILDYSLCQETWSKIRAGLPISPVDLSYLAPKNPGTGPAFTIINGTLKYFETRYIRVDIAAPILSRMVGMISGTTTERELWDDWAPYEDVEIGPNGVLRTSSGYKFP…	LIPID 489; /note="S-palmitoyl cysteine; by host"; /evidence="ECO:0000269|PubMed:6326102"	type I/III	17	467	Extracellular	KFTIVFPHNQKGNWKNVPSNYHYCPSSSDLNWHNDLIGTAIQVKMPKSHKAIQADGWMCHASKWVTTCDFRWYGPKYITQSIRSFTPSVEQCKESIEQTKQGTWLNPGFPPQSCGYATVTDAEAVIVQVTPHHVLVDEYTGEWVDSQFINGKCSNYICPTVHNSTTWHSDYKVKGLCDSNLISMDITFFSEDGELSSLGKEGTGFRSNYFAYETGGKACKMQYCKHWGVRLPSGVWFEMADKDLFAAARFPECPEGSSISAPSQTSVDVSLIQDVERILDYSLCQETWSKIRAGLPISPVDLSYLAPKNPGTGPAFTIINGTLKYFETRYIRVDIAAPILSRMVGMISGTTTERELWDDWAPYEDVEIGPNGVLRTSSGYKFPLYMIGHGMLDSDLHLS…	orientation_not_applicable	193	cytoplasmic_type_not_applicable	head	451	176	274	0.39111111111111113	0.3764705882352941	318	KVKGL	DSNLI	0	0	-0.04	0.1	0.54	-0.02	2	-1	2	1	1.3599999999999999	1.56	0	0	0	1	0	1	0	0	0	0	0	0
P03522	GLYCO_VSIVA	Glycoprotein	G	Vesicular stomatitis Indiana virus (strain San Juan) (VSIV)	511	Uniprot	MKCLLYLAFLFIGVNCKFTIVFPHNQKGNWKNVPSNYHYCPSSSDLNWHNDLIGTAIQVKMPKSHKAIQADGWMCHASKWVTTCDFRWYGPKYITQSIRSFTPSVEQCKESIEQTKQGTWLNPGFPPQSCGYATVTDAEAVIVQVTPHHVLVDEYTGEWVDSQFINGKCSNYICPTVHNSTTWHSDYKVKGLCDSNLISMDITFFSEDGELSSLGKEGTGFRSNYFAYETGGKACKMQYCKHWGVRLPSGVWFEMADKDLFAAARFPECPEGSSISAPSQTSVDVSLIQDVERILDYSLCQETWSKIRAGLPISPVDLSYLAPKNPGTGPAFTIINGTLKYFETRYIRVDIAAPILSRMVGMISGTTTERELWDDWAPYEDVEIGPNGVLRTSSGYKFP…	LIPID 489; /note="S-palmitoyl cysteine; by host"; /evidence="ECO:0000269|PubMed:6326102"	type I/III	17	467	Extracellular	KFTIVFPHNQKGNWKNVPSNYHYCPSSSDLNWHNDLIGTAIQVKMPKSHKAIQADGWMCHASKWVTTCDFRWYGPKYITQSIRSFTPSVEQCKESIEQTKQGTWLNPGFPPQSCGYATVTDAEAVIVQVTPHHVLVDEYTGEWVDSQFINGKCSNYICPTVHNSTTWHSDYKVKGLCDSNLISMDITFFSEDGELSSLGKEGTGFRSNYFAYETGGKACKMQYCKHWGVRLPSGVWFEMADKDLFAAARFPECPEGSSISAPSQTSVDVSLIQDVERILDYSLCQETWSKIRAGLPISPVDLSYLAPKNPGTGPAFTIINGTLKYFETRYIRVDIAAPILSRMVGMISGTTTERELWDDWAPYEDVEIGPNGVLRTSSGYKFPLYMIGHGMLDSDLHLS…	orientation_not_applicable	235	cytoplasmic_type_not_applicable	head	451	218	232	0.48444444444444446	0.4588235294117647	276	TGGKA	KMQYC	0	1	-0.72	-0.86	0.42000000000000004	-0.28	1	1	1	1	0.2	0	0	1	0	0	0	0	0	1	0	0	0	0
P03522	GLYCO_VSIVA	Glycoprotein	G	Vesicular stomatitis Indiana virus (strain San Juan) (VSIV)	511	Uniprot	MKCLLYLAFLFIGVNCKFTIVFPHNQKGNWKNVPSNYHYCPSSSDLNWHNDLIGTAIQVKMPKSHKAIQADGWMCHASKWVTTCDFRWYGPKYITQSIRSFTPSVEQCKESIEQTKQGTWLNPGFPPQSCGYATVTDAEAVIVQVTPHHVLVDEYTGEWVDSQFINGKCSNYICPTVHNSTTWHSDYKVKGLCDSNLISMDITFFSEDGELSSLGKEGTGFRSNYFAYETGGKACKMQYCKHWGVRLPSGVWFEMADKDLFAAARFPECPEGSSISAPSQTSVDVSLIQDVERILDYSLCQETWSKIRAGLPISPVDLSYLAPKNPGTGPAFTIINGTLKYFETRYIRVDIAAPILSRMVGMISGTTTERELWDDWAPYEDVEIGPNGVLRTSSGYKFP…	LIPID 489; /note="S-palmitoyl cysteine; by host"; /evidence="ECO:0000269|PubMed:6326102"	type I/III	17	467	Extracellular	KFTIVFPHNQKGNWKNVPSNYHYCPSSSDLNWHNDLIGTAIQVKMPKSHKAIQADGWMCHASKWVTTCDFRWYGPKYITQSIRSFTPSVEQCKESIEQTKQGTWLNPGFPPQSCGYATVTDAEAVIVQVTPHHVLVDEYTGEWVDSQFINGKCSNYICPTVHNSTTWHSDYKVKGLCDSNLISMDITFFSEDGELSSLGKEGTGFRSNYFAYETGGKACKMQYCKHWGVRLPSGVWFEMADKDLFAAARFPECPEGSSISAPSQTSVDVSLIQDVERILDYSLCQETWSKIRAGLPISPVDLSYLAPKNPGTGPAFTIINGTLKYFETRYIRVDIAAPILSRMVGMISGTTTERELWDDWAPYEDVEIGPNGVLRTSSGYKFPLYMIGHGMLDSDLHLS…	orientation_not_applicable	240	cytoplasmic_type_not_applicable	head	451	223	227	0.4955555555555556	0.46862745098039216	271	CKMQY	KHWGV	1	0	-0.86	-0.84	-0.28	-0.48	1	1.5	1	1.5	0	0.58	1	1	0	0	0	0	1	0	0	1	0	1
P03522	GLYCO_VSIVA	Glycoprotein	G	Vesicular stomatitis Indiana virus (strain San Juan) (VSIV)	511	Uniprot	MKCLLYLAFLFIGVNCKFTIVFPHNQKGNWKNVPSNYHYCPSSSDLNWHNDLIGTAIQVKMPKSHKAIQADGWMCHASKWVTTCDFRWYGPKYITQSIRSFTPSVEQCKESIEQTKQGTWLNPGFPPQSCGYATVTDAEAVIVQVTPHHVLVDEYTGEWVDSQFINGKCSNYICPTVHNSTTWHSDYKVKGLCDSNLISMDITFFSEDGELSSLGKEGTGFRSNYFAYETGGKACKMQYCKHWGVRLPSGVWFEMADKDLFAAARFPECPEGSSISAPSQTSVDVSLIQDVERILDYSLCQETWSKIRAGLPISPVDLSYLAPKNPGTGPAFTIINGTLKYFETRYIRVDIAAPILSRMVGMISGTTTERELWDDWAPYEDVEIGPNGVLRTSSGYKFP…	LIPID 489; /note="S-palmitoyl cysteine; by host"; /evidence="ECO:0000269|PubMed:6326102"	type I/III	17	467	Extracellular	KFTIVFPHNQKGNWKNVPSNYHYCPSSSDLNWHNDLIGTAIQVKMPKSHKAIQADGWMCHASKWVTTCDFRWYGPKYITQSIRSFTPSVEQCKESIEQTKQGTWLNPGFPPQSCGYATVTDAEAVIVQVTPHHVLVDEYTGEWVDSQFINGKCSNYICPTVHNSTTWHSDYKVKGLCDSNLISMDITFFSEDGELSSLGKEGTGFRSNYFAYETGGKACKMQYCKHWGVRLPSGVWFEMADKDLFAAARFPECPEGSSISAPSQTSVDVSLIQDVERILDYSLCQETWSKIRAGLPISPVDLSYLAPKNPGTGPAFTIINGTLKYFETRYIRVDIAAPILSRMVGMISGTTTERELWDDWAPYEDVEIGPNGVLRTSSGYKFPLYMIGHGMLDSDLHLS…	orientation_not_applicable	269	cytoplasmic_type_not_applicable	head	451	252	198	0.56	0.5254901960784314	242	ARFPE	PEGSS	0	0	-1	-1.42	0.6	0.72	0	-1	2	1	0.2	0	1	0	0	0	1	1	0	0	0	0	0	0
P03522	GLYCO_VSIVA	Glycoprotein	G	Vesicular stomatitis Indiana virus (strain San Juan) (VSIV)	511	Uniprot	MKCLLYLAFLFIGVNCKFTIVFPHNQKGNWKNVPSNYHYCPSSSDLNWHNDLIGTAIQVKMPKSHKAIQADGWMCHASKWVTTCDFRWYGPKYITQSIRSFTPSVEQCKESIEQTKQGTWLNPGFPPQSCGYATVTDAEAVIVQVTPHHVLVDEYTGEWVDSQFINGKCSNYICPTVHNSTTWHSDYKVKGLCDSNLISMDITFFSEDGELSSLGKEGTGFRSNYFAYETGGKACKMQYCKHWGVRLPSGVWFEMADKDLFAAARFPECPEGSSISAPSQTSVDVSLIQDVERILDYSLCQETWSKIRAGLPISPVDLSYLAPKNPGTGPAFTIINGTLKYFETRYIRVDIAAPILSRMVGMISGTTTERELWDDWAPYEDVEIGPNGVLRTSSGYKFP…	LIPID 489; /note="S-palmitoyl cysteine; by host"; /evidence="ECO:0000269|PubMed:6326102"	type I/III	17	467	Extracellular	KFTIVFPHNQKGNWKNVPSNYHYCPSSSDLNWHNDLIGTAIQVKMPKSHKAIQADGWMCHASKWVTTCDFRWYGPKYITQSIRSFTPSVEQCKESIEQTKQGTWLNPGFPPQSCGYATVTDAEAVIVQVTPHHVLVDEYTGEWVDSQFINGKCSNYICPTVHNSTTWHSDYKVKGLCDSNLISMDITFFSEDGELSSLGKEGTGFRSNYFAYETGGKACKMQYCKHWGVRLPSGVWFEMADKDLFAAARFPECPEGSSISAPSQTSVDVSLIQDVERILDYSLCQETWSKIRAGLPISPVDLSYLAPKNPGTGPAFTIINGTLKYFETRYIRVDIAAPILSRMVGMISGTTTERELWDDWAPYEDVEIGPNGVLRTSSGYKFPLYMIGHGMLDSDLHLS…	orientation_not_applicable	300	cytoplasmic_type_not_applicable	head	451	283	167	0.6288888888888889	0.5862745098039216	211	LDYSL	QETWS	0	0	0.3999999999999999	-1.88	-0.52	-0.06	-1	-1	1	1	1.56	0	1	1	0	0	1	1	1	0	0	1	0	0
P03522	GLYCO_VSIVA	Glycoprotein	G	Vesicular stomatitis Indiana virus (strain San Juan) (VSIV)	511	Uniprot	MKCLLYLAFLFIGVNCKFTIVFPHNQKGNWKNVPSNYHYCPSSSDLNWHNDLIGTAIQVKMPKSHKAIQADGWMCHASKWVTTCDFRWYGPKYITQSIRSFTPSVEQCKESIEQTKQGTWLNPGFPPQSCGYATVTDAEAVIVQVTPHHVLVDEYTGEWVDSQFINGKCSNYICPTVHNSTTWHSDYKVKGLCDSNLISMDITFFSEDGELSSLGKEGTGFRSNYFAYETGGKACKMQYCKHWGVRLPSGVWFEMADKDLFAAARFPECPEGSSISAPSQTSVDVSLIQDVERILDYSLCQETWSKIRAGLPISPVDLSYLAPKNPGTGPAFTIINGTLKYFETRYIRVDIAAPILSRMVGMISGTTTERELWDDWAPYEDVEIGPNGVLRTSSGYKFP…	LIPID 489; /note="S-palmitoyl cysteine; by host"; /evidence="ECO:0000269|PubMed:6326102"	type I/III	489	511	Cytoplasmic	CIKLKHTKKRQIYTDIEMNRLGK	orientation_not_applicable	489	tail	extracellular_type_not_applicable	23	0	22	0	0.9568627450980393	22	VGIHL	IKLKH	0	0	1.78	-0.54	-1.12	0.38	0.5	2.5	0.5	2.5	2.1399999999999997	1.56	0	0	0	0	0	0	0	0	0	0	1	1
P04578	ENV_HV1H2	Envelope glycoprotein gp160 (Env polyprotein) [Cleaved into: Surface protein gp120 (SU) (Glycoprotein 120) (gp120); Transmembrane protein gp41 (TM) (Glycoprotein 41) (gp41)]	env	Human immunodeficiency virus type 1 group M subtype B (isolate HXB2) (HIV-1)	856	Uniprot	MRVKEKYQHLWRWGWRWGTMLLGMLMICSATEKLWVTVYYGVPVWKEATTTLFCASDAKAYDTEVHNVWATHACVPTDPNPQEVVLVNVTENFNMWKNDMVEQMHEDIISLWDQSLKPCVKLTPLCVSLKCTDLKNDTNTNSSSGRMIMEKGEIKNCSFNISTSIRGKVQKEYAFFYKLDIIPIDNDTTSYKLTSCNTSVITQACPKVSFEPIPIHYCAPAGFAILKCNNKTFNGTGPCTNVSTVQCTHGIRPVVSTQLLLNGSLAEEEVVIRSVNFTDNAKTIIVQLNTSVEINCTRPNNNTRKRIRIQRGPGRAFVTIGKIGNMRQAHCNISRAKWNNTLKQIASKLREQFGNNKTIIFKQSSGGDPEIVTHSFNCGGEFFYCNSTQLFNSTWFNST…	LIPID 764; /note="S-palmitoyl cysteine; by host"; /evidence="ECO:0000255|HAMAP-Rule:MF_04083, ECO:0000269|PubMed:7568235"; LIPID 837; /note="S-palmitoyl cysteine; by host"; /evidence="ECO:0000255|HAMAP-Rule:MF_04083, ECO:0000269|PubMed:7568235"	type I/III	33	684	Extracellular	KLWVTVYYGVPVWKEATTTLFCASDAKAYDTEVHNVWATHACVPTDPNPQEVVLVNVTENFNMWKNDMVEQMHEDIISLWDQSLKPCVKLTPLCVSLKCTDLKNDTNTNSSSGRMIMEKGEIKNCSFNISTSIRGKVQKEYAFFYKLDIIPIDNDTTSYKLTSCNTSVITQACPKVSFEPIPIHYCAPAGFAILKCNNKTFNGTGPCTNVSTVQCTHGIRPVVSTQLLLNGSLAEEEVVIRSVNFTDNAKTIIVQLNTSVEINCTRPNNNTRKRIRIQRGPGRAFVTIGKIGNMRQAHCNISRAKWNNTLKQIASKLREQFGNNKTIIFKQSSGGDPEIVTHSFNCGGEFFYCNSTQLFNSTWFNSTWSTEGSNNTEGSDTITLPCRIKQIINMWQKVG…	orientation_not_applicable	54	cytoplasmic_type_not_applicable	head	652	21	630	0.0322581	0.0619883	802	TTTLF	ASDAK	0	0	0.9	-0.92	-1.1	1.06	0	0	0	2	0.78	0.4	1	0	0	0	0	1	0	0	0	0	0	0
P04578	ENV_HV1H2	Envelope glycoprotein gp160 (Env polyprotein) [Cleaved into: Surface protein gp120 (SU) (Glycoprotein 120) (gp120); Transmembrane protein gp41 (TM) (Glycoprotein 41) (gp41)]	env	Human immunodeficiency virus type 1 group M subtype B (isolate HXB2) (HIV-1)	856	Uniprot	MRVKEKYQHLWRWGWRWGTMLLGMLMICSATEKLWVTVYYGVPVWKEATTTLFCASDAKAYDTEVHNVWATHACVPTDPNPQEVVLVNVTENFNMWKNDMVEQMHEDIISLWDQSLKPCVKLTPLCVSLKCTDLKNDTNTNSSSGRMIMEKGEIKNCSFNISTSIRGKVQKEYAFFYKLDIIPIDNDTTSYKLTSCNTSVITQACPKVSFEPIPIHYCAPAGFAILKCNNKTFNGTGPCTNVSTVQCTHGIRPVVSTQLLLNGSLAEEEVVIRSVNFTDNAKTIIVQLNTSVEINCTRPNNNTRKRIRIQRGPGRAFVTIGKIGNMRQAHCNISRAKWNNTLKQIASKLREQFGNNKTIIFKQSSGGDPEIVTHSFNCGGEFFYCNSTQLFNSTWFNST…	LIPID 764; /note="S-palmitoyl cysteine; by host"; /evidence="ECO:0000255|HAMAP-Rule:MF_04083, ECO:0000269|PubMed:7568235"; LIPID 837; /note="S-palmitoyl cysteine; by host"; /evidence="ECO:0000255|HAMAP-Rule:MF_04083, ECO:0000269|PubMed:7568235"	type I/III	33	684	Extracellular	KLWVTVYYGVPVWKEATTTLFCASDAKAYDTEVHNVWATHACVPTDPNPQEVVLVNVTENFNMWKNDMVEQMHEDIISLWDQSLKPCVKLTPLCVSLKCTDLKNDTNTNSSSGRMIMEKGEIKNCSFNISTSIRGKVQKEYAFFYKLDIIPIDNDTTSYKLTSCNTSVITQACPKVSFEPIPIHYCAPAGFAILKCNNKTFNGTGPCTNVSTVQCTHGIRPVVSTQLLLNGSLAEEEVVIRSVNFTDNAKTIIVQLNTSVEINCTRPNNNTRKRIRIQRGPGRAFVTIGKIGNMRQAHCNISRAKWNNTLKQIASKLREQFGNNKTIIFKQSSGGDPEIVTHSFNCGGEFFYCNSTQLFNSTWFNSTWSTEGSNNTEGSDTITLPCRIKQIINMWQKVG…	orientation_not_applicable	74	cytoplasmic_type_not_applicable	head	652	41	610	0.06298	0.0853801	782	WATHA	VPTDP	0	0	-0.24	-0.64	-1.06	0.22000000000000003	0.5	-1	0.5	1	0.4	0.58	1	0	0	0	0	1	0	0	1	0	1	0
P04578	ENV_HV1H2	Envelope glycoprotein gp160 (Env polyprotein) [Cleaved into: Surface protein gp120 (SU) (Glycoprotein 120) (gp120); Transmembrane protein gp41 (TM) (Glycoprotein 41) (gp41)]	env	Human immunodeficiency virus type 1 group M subtype B (isolate HXB2) (HIV-1)	856	Uniprot	MRVKEKYQHLWRWGWRWGTMLLGMLMICSATEKLWVTVYYGVPVWKEATTTLFCASDAKAYDTEVHNVWATHACVPTDPNPQEVVLVNVTENFNMWKNDMVEQMHEDIISLWDQSLKPCVKLTPLCVSLKCTDLKNDTNTNSSSGRMIMEKGEIKNCSFNISTSIRGKVQKEYAFFYKLDIIPIDNDTTSYKLTSCNTSVITQACPKVSFEPIPIHYCAPAGFAILKCNNKTFNGTGPCTNVSTVQCTHGIRPVVSTQLLLNGSLAEEEVVIRSVNFTDNAKTIIVQLNTSVEINCTRPNNNTRKRIRIQRGPGRAFVTIGKIGNMRQAHCNISRAKWNNTLKQIASKLREQFGNNKTIIFKQSSGGDPEIVTHSFNCGGEFFYCNSTQLFNSTWFNST…	LIPID 764; /note="S-palmitoyl cysteine; by host"; /evidence="ECO:0000255|HAMAP-Rule:MF_04083, ECO:0000269|PubMed:7568235"; LIPID 837; /note="S-palmitoyl cysteine; by host"; /evidence="ECO:0000255|HAMAP-Rule:MF_04083, ECO:0000269|PubMed:7568235"	type I/III	33	684	Extracellular	KLWVTVYYGVPVWKEATTTLFCASDAKAYDTEVHNVWATHACVPTDPNPQEVVLVNVTENFNMWKNDMVEQMHEDIISLWDQSLKPCVKLTPLCVSLKCTDLKNDTNTNSSSGRMIMEKGEIKNCSFNISTSIRGKVQKEYAFFYKLDIIPIDNDTTSYKLTSCNTSVITQACPKVSFEPIPIHYCAPAGFAILKCNNKTFNGTGPCTNVSTVQCTHGIRPVVSTQLLLNGSLAEEEVVIRSVNFTDNAKTIIVQLNTSVEINCTRPNNNTRKRIRIQRGPGRAFVTIGKIGNMRQAHCNISRAKWNNTLKQIASKLREQFGNNKTIIFKQSSGGDPEIVTHSFNCGGEFFYCNSTQLFNSTWFNSTWSTEGSNNTEGSDTITLPCRIKQIINMWQKVG…	orientation_not_applicable	119	cytoplasmic_type_not_applicable	head	652	86	565	0.13210445468509985	0.13801169590643275	737	QSLKP	VKLTP	0	0	-1.2	0.3599999999999999	0.33999999999999997	-0.14	1	1	1	1	0.78	1.3599999999999999	0	0	0	0	0	0	0	0	0	0	0	0
P04578	ENV_HV1H2	Envelope glycoprotein gp160 (Env polyprotein) [Cleaved into: Surface protein gp120 (SU) (Glycoprotein 120) (gp120); Transmembrane protein gp41 (TM) (Glycoprotein 41) (gp41)]	env	Human immunodeficiency virus type 1 group M subtype B (isolate HXB2) (HIV-1)	856	Uniprot	MRVKEKYQHLWRWGWRWGTMLLGMLMICSATEKLWVTVYYGVPVWKEATTTLFCASDAKAYDTEVHNVWATHACVPTDPNPQEVVLVNVTENFNMWKNDMVEQMHEDIISLWDQSLKPCVKLTPLCVSLKCTDLKNDTNTNSSSGRMIMEKGEIKNCSFNISTSIRGKVQKEYAFFYKLDIIPIDNDTTSYKLTSCNTSVITQACPKVSFEPIPIHYCAPAGFAILKCNNKTFNGTGPCTNVSTVQCTHGIRPVVSTQLLLNGSLAEEEVVIRSVNFTDNAKTIIVQLNTSVEINCTRPNNNTRKRIRIQRGPGRAFVTIGKIGNMRQAHCNISRAKWNNTLKQIASKLREQFGNNKTIIFKQSSGGDPEIVTHSFNCGGEFFYCNSTQLFNSTWFNST…	LIPID 764; /note="S-palmitoyl cysteine; by host"; /evidence="ECO:0000255|HAMAP-Rule:MF_04083, ECO:0000269|PubMed:7568235"; LIPID 837; /note="S-palmitoyl cysteine; by host"; /evidence="ECO:0000255|HAMAP-Rule:MF_04083, ECO:0000269|PubMed:7568235"	type I/III	33	684	Extracellular	KLWVTVYYGVPVWKEATTTLFCASDAKAYDTEVHNVWATHACVPTDPNPQEVVLVNVTENFNMWKNDMVEQMHEDIISLWDQSLKPCVKLTPLCVSLKCTDLKNDTNTNSSSGRMIMEKGEIKNCSFNISTSIRGKVQKEYAFFYKLDIIPIDNDTTSYKLTSCNTSVITQACPKVSFEPIPIHYCAPAGFAILKCNNKTFNGTGPCTNVSTVQCTHGIRPVVSTQLLLNGSLAEEEVVIRSVNFTDNAKTIIVQLNTSVEINCTRPNNNTRKRIRIQRGPGRAFVTIGKIGNMRQAHCNISRAKWNNTLKQIASKLREQFGNNKTIIFKQSSGGDPEIVTHSFNCGGEFFYCNSTQLFNSTWFNSTWSTEGSNNTEGSDTITLPCRIKQIINMWQKVG…	orientation_not_applicable	126	cytoplasmic_type_not_applicable	head	652	93	558	0.14285714285714285	0.14619883040935672	730	KLTPL	VSLKC	0	1	0.2799999999999999	1.1600000000000001	-0.2	-0.2	1	1	1	1	1.56	1.3599999999999999	0	0	0	0	0	0	0	0	0	0	0	0
P04578	ENV_HV1H2	Envelope glycoprotein gp160 (Env polyprotein) [Cleaved into: Surface protein gp120 (SU) (Glycoprotein 120) (gp120); Transmembrane protein gp41 (TM) (Glycoprotein 41) (gp41)]	env	Human immunodeficiency virus type 1 group M subtype B (isolate HXB2) (HIV-1)	856	Uniprot	MRVKEKYQHLWRWGWRWGTMLLGMLMICSATEKLWVTVYYGVPVWKEATTTLFCASDAKAYDTEVHNVWATHACVPTDPNPQEVVLVNVTENFNMWKNDMVEQMHEDIISLWDQSLKPCVKLTPLCVSLKCTDLKNDTNTNSSSGRMIMEKGEIKNCSFNISTSIRGKVQKEYAFFYKLDIIPIDNDTTSYKLTSCNTSVITQACPKVSFEPIPIHYCAPAGFAILKCNNKTFNGTGPCTNVSTVQCTHGIRPVVSTQLLLNGSLAEEEVVIRSVNFTDNAKTIIVQLNTSVEINCTRPNNNTRKRIRIQRGPGRAFVTIGKIGNMRQAHCNISRAKWNNTLKQIASKLREQFGNNKTIIFKQSSGGDPEIVTHSFNCGGEFFYCNSTQLFNSTWFNST…	LIPID 764; /note="S-palmitoyl cysteine; by host"; /evidence="ECO:0000255|HAMAP-Rule:MF_04083, ECO:0000269|PubMed:7568235"; LIPID 837; /note="S-palmitoyl cysteine; by host"; /evidence="ECO:0000255|HAMAP-Rule:MF_04083, ECO:0000269|PubMed:7568235"	type I/III	33	684	Extracellular	KLWVTVYYGVPVWKEATTTLFCASDAKAYDTEVHNVWATHACVPTDPNPQEVVLVNVTENFNMWKNDMVEQMHEDIISLWDQSLKPCVKLTPLCVSLKCTDLKNDTNTNSSSGRMIMEKGEIKNCSFNISTSIRGKVQKEYAFFYKLDIIPIDNDTTSYKLTSCNTSVITQACPKVSFEPIPIHYCAPAGFAILKCNNKTFNGTGPCTNVSTVQCTHGIRPVVSTQLLLNGSLAEEEVVIRSVNFTDNAKTIIVQLNTSVEINCTRPNNNTRKRIRIQRGPGRAFVTIGKIGNMRQAHCNISRAKWNNTLKQIASKLREQFGNNKTIIFKQSSGGDPEIVTHSFNCGGEFFYCNSTQLFNSTWFNSTWSTEGSNNTEGSDTITLPCRIKQIINMWQKVG…	orientation_not_applicable	131	cytoplasmic_type_not_applicable	head	652	98	553	0.15053763440860216	0.15204678362573099	725	CVSLK	TDLKN	1	0	1.1599999999999997	-1.56	-0.2	0.8	1	0	1	2	1.3599999999999999	0.78	0	0	0	1	0	1	0	0	0	0	0	0
P04578	ENV_HV1H2	Envelope glycoprotein gp160 (Env polyprotein) [Cleaved into: Surface protein gp120 (SU) (Glycoprotein 120) (gp120); Transmembrane protein gp41 (TM) (Glycoprotein 41) (gp41)]	env	Human immunodeficiency virus type 1 group M subtype B (isolate HXB2) (HIV-1)	856	Uniprot	MRVKEKYQHLWRWGWRWGTMLLGMLMICSATEKLWVTVYYGVPVWKEATTTLFCASDAKAYDTEVHNVWATHACVPTDPNPQEVVLVNVTENFNMWKNDMVEQMHEDIISLWDQSLKPCVKLTPLCVSLKCTDLKNDTNTNSSSGRMIMEKGEIKNCSFNISTSIRGKVQKEYAFFYKLDIIPIDNDTTSYKLTSCNTSVITQACPKVSFEPIPIHYCAPAGFAILKCNNKTFNGTGPCTNVSTVQCTHGIRPVVSTQLLLNGSLAEEEVVIRSVNFTDNAKTIIVQLNTSVEINCTRPNNNTRKRIRIQRGPGRAFVTIGKIGNMRQAHCNISRAKWNNTLKQIASKLREQFGNNKTIIFKQSSGGDPEIVTHSFNCGGEFFYCNSTQLFNSTWFNST…	LIPID 764; /note="S-palmitoyl cysteine; by host"; /evidence="ECO:0000255|HAMAP-Rule:MF_04083, ECO:0000269|PubMed:7568235"; LIPID 837; /note="S-palmitoyl cysteine; by host"; /evidence="ECO:0000255|HAMAP-Rule:MF_04083, ECO:0000269|PubMed:7568235"	type I/III	33	684	Extracellular	KLWVTVYYGVPVWKEATTTLFCASDAKAYDTEVHNVWATHACVPTDPNPQEVVLVNVTENFNMWKNDMVEQMHEDIISLWDQSLKPCVKLTPLCVSLKCTDLKNDTNTNSSSGRMIMEKGEIKNCSFNISTSIRGKVQKEYAFFYKLDIIPIDNDTTSYKLTSCNTSVITQACPKVSFEPIPIHYCAPAGFAILKCNNKTFNGTGPCTNVSTVQCTHGIRPVVSTQLLLNGSLAEEEVVIRSVNFTDNAKTIIVQLNTSVEINCTRPNNNTRKRIRIQRGPGRAFVTIGKIGNMRQAHCNISRAKWNNTLKQIASKLREQFGNNKTIIFKQSSGGDPEIVTHSFNCGGEFFYCNSTQLFNSTWFNSTWSTEGSNNTEGSDTITLPCRIKQIINMWQKVG…	orientation_not_applicable	157	cytoplasmic_type_not_applicable	head	652	124	527	0.19047619047619047	0.1824561403508772	699	GEIKN	SFNIS	0	0	-1.36	0.44000000000000006	0.8800000000000001	-0.7	0	0	2	0	0.78	0.78	0	1	1	1	1	0	0	0	0	0	0	0
P04578	ENV_HV1H2	Envelope glycoprotein gp160 (Env polyprotein) [Cleaved into: Surface protein gp120 (SU) (Glycoprotein 120) (gp120); Transmembrane protein gp41 (TM) (Glycoprotein 41) (gp41)]	env	Human immunodeficiency virus type 1 group M subtype B (isolate HXB2) (HIV-1)	856	Uniprot	MRVKEKYQHLWRWGWRWGTMLLGMLMICSATEKLWVTVYYGVPVWKEATTTLFCASDAKAYDTEVHNVWATHACVPTDPNPQEVVLVNVTENFNMWKNDMVEQMHEDIISLWDQSLKPCVKLTPLCVSLKCTDLKNDTNTNSSSGRMIMEKGEIKNCSFNISTSIRGKVQKEYAFFYKLDIIPIDNDTTSYKLTSCNTSVITQACPKVSFEPIPIHYCAPAGFAILKCNNKTFNGTGPCTNVSTVQCTHGIRPVVSTQLLLNGSLAEEEVVIRSVNFTDNAKTIIVQLNTSVEINCTRPNNNTRKRIRIQRGPGRAFVTIGKIGNMRQAHCNISRAKWNNTLKQIASKLREQFGNNKTIIFKQSSGGDPEIVTHSFNCGGEFFYCNSTQLFNSTWFNST…	LIPID 764; /note="S-palmitoyl cysteine; by host"; /evidence="ECO:0000255|HAMAP-Rule:MF_04083, ECO:0000269|PubMed:7568235"; LIPID 837; /note="S-palmitoyl cysteine; by host"; /evidence="ECO:0000255|HAMAP-Rule:MF_04083, ECO:0000269|PubMed:7568235"	type I/III	33	684	Extracellular	KLWVTVYYGVPVWKEATTTLFCASDAKAYDTEVHNVWATHACVPTDPNPQEVVLVNVTENFNMWKNDMVEQMHEDIISLWDQSLKPCVKLTPLCVSLKCTDLKNDTNTNSSSGRMIMEKGEIKNCSFNISTSIRGKVQKEYAFFYKLDIIPIDNDTTSYKLTSCNTSVITQACPKVSFEPIPIHYCAPAGFAILKCNNKTFNGTGPCTNVSTVQCTHGIRPVVSTQLLLNGSLAEEEVVIRSVNFTDNAKTIIVQLNTSVEINCTRPNNNTRKRIRIQRGPGRAFVTIGKIGNMRQAHCNISRAKWNNTLKQIASKLREQFGNNKTIIFKQSSGGDPEIVTHSFNCGGEFFYCNSTQLFNSTWFNSTWSTEGSNNTEGSDTITLPCRIKQIINMWQKVG…	orientation_not_applicable	196	cytoplasmic_type_not_applicable	head	652	163	488	0.25038402457757297	0.22807017543859648	660	YKLTS	NTSVI	0	0	-0.58	0.74	-0.24	-0.64	1	0	1	0	0.78	1.3599999999999999	1	0	0	1	0	0	1	0	0	0	0	0
P04578	ENV_HV1H2	Envelope glycoprotein gp160 (Env polyprotein) [Cleaved into: Surface protein gp120 (SU) (Glycoprotein 120) (gp120); Transmembrane protein gp41 (TM) (Glycoprotein 41) (gp41)]	env	Human immunodeficiency virus type 1 group M subtype B (isolate HXB2) (HIV-1)	856	Uniprot	MRVKEKYQHLWRWGWRWGTMLLGMLMICSATEKLWVTVYYGVPVWKEATTTLFCASDAKAYDTEVHNVWATHACVPTDPNPQEVVLVNVTENFNMWKNDMVEQMHEDIISLWDQSLKPCVKLTPLCVSLKCTDLKNDTNTNSSSGRMIMEKGEIKNCSFNISTSIRGKVQKEYAFFYKLDIIPIDNDTTSYKLTSCNTSVITQACPKVSFEPIPIHYCAPAGFAILKCNNKTFNGTGPCTNVSTVQCTHGIRPVVSTQLLLNGSLAEEEVVIRSVNFTDNAKTIIVQLNTSVEINCTRPNNNTRKRIRIQRGPGRAFVTIGKIGNMRQAHCNISRAKWNNTLKQIASKLREQFGNNKTIIFKQSSGGDPEIVTHSFNCGGEFFYCNSTQLFNSTWFNST…	LIPID 764; /note="S-palmitoyl cysteine; by host"; /evidence="ECO:0000255|HAMAP-Rule:MF_04083, ECO:0000269|PubMed:7568235"; LIPID 837; /note="S-palmitoyl cysteine; by host"; /evidence="ECO:0000255|HAMAP-Rule:MF_04083, ECO:0000269|PubMed:7568235"	type I/III	33	684	Extracellular	KLWVTVYYGVPVWKEATTTLFCASDAKAYDTEVHNVWATHACVPTDPNPQEVVLVNVTENFNMWKNDMVEQMHEDIISLWDQSLKPCVKLTPLCVSLKCTDLKNDTNTNSSSGRMIMEKGEIKNCSFNISTSIRGKVQKEYAFFYKLDIIPIDNDTTSYKLTSCNTSVITQACPKVSFEPIPIHYCAPAGFAILKCNNKTFNGTGPCTNVSTVQCTHGIRPVVSTQLLLNGSLAEEEVVIRSVNFTDNAKTIIVQLNTSVEINCTRPNNNTRKRIRIQRGPGRAFVTIGKIGNMRQAHCNISRAKWNNTLKQIASKLREQFGNNKTIIFKQSSGGDPEIVTHSFNCGGEFFYCNSTQLFNSTWFNSTWSTEGSNNTEGSDTITLPCRIKQIINMWQKVG…	orientation_not_applicable	205	cytoplasmic_type_not_applicable	head	652	172	479	0.2642089093701997	0.23859649122807017	651	VITQA	PKVSF	0	0	1.2599999999999998	0.14000000000000004	-0.8	-0.14	0	1	0	1	1.56	0.58	0	1	0	0	0	0	0	0	0	0	0	0
P04578	ENV_HV1H2	Envelope glycoprotein gp160 (Env polyprotein) [Cleaved into: Surface protein gp120 (SU) (Glycoprotein 120) (gp120); Transmembrane protein gp41 (TM) (Glycoprotein 41) (gp41)]	env	Human immunodeficiency virus type 1 group M subtype B (isolate HXB2) (HIV-1)	856	Uniprot	MRVKEKYQHLWRWGWRWGTMLLGMLMICSATEKLWVTVYYGVPVWKEATTTLFCASDAKAYDTEVHNVWATHACVPTDPNPQEVVLVNVTENFNMWKNDMVEQMHEDIISLWDQSLKPCVKLTPLCVSLKCTDLKNDTNTNSSSGRMIMEKGEIKNCSFNISTSIRGKVQKEYAFFYKLDIIPIDNDTTSYKLTSCNTSVITQACPKVSFEPIPIHYCAPAGFAILKCNNKTFNGTGPCTNVSTVQCTHGIRPVVSTQLLLNGSLAEEEVVIRSVNFTDNAKTIIVQLNTSVEINCTRPNNNTRKRIRIQRGPGRAFVTIGKIGNMRQAHCNISRAKWNNTLKQIASKLREQFGNNKTIIFKQSSGGDPEIVTHSFNCGGEFFYCNSTQLFNSTWFNST…	LIPID 764; /note="S-palmitoyl cysteine; by host"; /evidence="ECO:0000255|HAMAP-Rule:MF_04083, ECO:0000269|PubMed:7568235"; LIPID 837; /note="S-palmitoyl cysteine; by host"; /evidence="ECO:0000255|HAMAP-Rule:MF_04083, ECO:0000269|PubMed:7568235"	type I/III	33	684	Extracellular	KLWVTVYYGVPVWKEATTTLFCASDAKAYDTEVHNVWATHACVPTDPNPQEVVLVNVTENFNMWKNDMVEQMHEDIISLWDQSLKPCVKLTPLCVSLKCTDLKNDTNTNSSSGRMIMEKGEIKNCSFNISTSIRGKVQKEYAFFYKLDIIPIDNDTTSYKLTSCNTSVITQACPKVSFEPIPIHYCAPAGFAILKCNNKTFNGTGPCTNVSTVQCTHGIRPVVSTQLLLNGSLAEEEVVIRSVNFTDNAKTIIVQLNTSVEINCTRPNNNTRKRIRIQRGPGRAFVTIGKIGNMRQAHCNISRAKWNNTLKQIASKLREQFGNNKTIIFKQSSGGDPEIVTHSFNCGGEFFYCNSTQLFNSTWFNSTWSTEGSNNTEGSDTITLPCRIKQIINMWQKVG…	orientation_not_applicable	218	cytoplasmic_type_not_applicable	head	652	185	466	0.28417818740399386	0.25380116959064325	638	IPIHY	APAGF	0	0	0.5800000000000001	0.8800000000000001	-1.28	-0.7	0.5	0	0.5	0	1.56	0.4	1	1	0	0	0	0	1	0	0	0	1	0
P04578	ENV_HV1H2	Envelope glycoprotein gp160 (Env polyprotein) [Cleaved into: Surface protein gp120 (SU) (Glycoprotein 120) (gp120); Transmembrane protein gp41 (TM) (Glycoprotein 41) (gp41)]	env	Human immunodeficiency virus type 1 group M subtype B (isolate HXB2) (HIV-1)	856	Uniprot	MRVKEKYQHLWRWGWRWGTMLLGMLMICSATEKLWVTVYYGVPVWKEATTTLFCASDAKAYDTEVHNVWATHACVPTDPNPQEVVLVNVTENFNMWKNDMVEQMHEDIISLWDQSLKPCVKLTPLCVSLKCTDLKNDTNTNSSSGRMIMEKGEIKNCSFNISTSIRGKVQKEYAFFYKLDIIPIDNDTTSYKLTSCNTSVITQACPKVSFEPIPIHYCAPAGFAILKCNNKTFNGTGPCTNVSTVQCTHGIRPVVSTQLLLNGSLAEEEVVIRSVNFTDNAKTIIVQLNTSVEINCTRPNNNTRKRIRIQRGPGRAFVTIGKIGNMRQAHCNISRAKWNNTLKQIASKLREQFGNNKTIIFKQSSGGDPEIVTHSFNCGGEFFYCNSTQLFNSTWFNST…	LIPID 764; /note="S-palmitoyl cysteine; by host"; /evidence="ECO:0000255|HAMAP-Rule:MF_04083, ECO:0000269|PubMed:7568235"; LIPID 837; /note="S-palmitoyl cysteine; by host"; /evidence="ECO:0000255|HAMAP-Rule:MF_04083, ECO:0000269|PubMed:7568235"	type I/III	33	684	Extracellular	KLWVTVYYGVPVWKEATTTLFCASDAKAYDTEVHNVWATHACVPTDPNPQEVVLVNVTENFNMWKNDMVEQMHEDIISLWDQSLKPCVKLTPLCVSLKCTDLKNDTNTNSSSGRMIMEKGEIKNCSFNISTSIRGKVQKEYAFFYKLDIIPIDNDTTSYKLTSCNTSVITQACPKVSFEPIPIHYCAPAGFAILKCNNKTFNGTGPCTNVSTVQCTHGIRPVVSTQLLLNGSLAEEEVVIRSVNFTDNAKTIIVQLNTSVEINCTRPNNNTRKRIRIQRGPGRAFVTIGKIGNMRQAHCNISRAKWNNTLKQIASKLREQFGNNKTIIFKQSSGGDPEIVTHSFNCGGEFFYCNSTQLFNSTWFNSTWSTEGSNNTEGSDTITLPCRIKQIINMWQKVG…	orientation_not_applicable	228	cytoplasmic_type_not_applicable	head	652	195	456	0.2995391705069124	0.2654970760233918	628	FAILK	NNKTF	0	0	1.7999999999999996	-1.76	-0.72	0.1	1	1	1	1	1.7600000000000002	0	1	1	0	2	0	0	0	0	0	0	0	0
P04578	ENV_HV1H2	Envelope glycoprotein gp160 (Env polyprotein) [Cleaved into: Surface protein gp120 (SU) (Glycoprotein 120) (gp120); Transmembrane protein gp41 (TM) (Glycoprotein 41) (gp41)]	env	Human immunodeficiency virus type 1 group M subtype B (isolate HXB2) (HIV-1)	856	Uniprot	MRVKEKYQHLWRWGWRWGTMLLGMLMICSATEKLWVTVYYGVPVWKEATTTLFCASDAKAYDTEVHNVWATHACVPTDPNPQEVVLVNVTENFNMWKNDMVEQMHEDIISLWDQSLKPCVKLTPLCVSLKCTDLKNDTNTNSSSGRMIMEKGEIKNCSFNISTSIRGKVQKEYAFFYKLDIIPIDNDTTSYKLTSCNTSVITQACPKVSFEPIPIHYCAPAGFAILKCNNKTFNGTGPCTNVSTVQCTHGIRPVVSTQLLLNGSLAEEEVVIRSVNFTDNAKTIIVQLNTSVEINCTRPNNNTRKRIRIQRGPGRAFVTIGKIGNMRQAHCNISRAKWNNTLKQIASKLREQFGNNKTIIFKQSSGGDPEIVTHSFNCGGEFFYCNSTQLFNSTWFNST…	LIPID 764; /note="S-palmitoyl cysteine; by host"; /evidence="ECO:0000255|HAMAP-Rule:MF_04083, ECO:0000269|PubMed:7568235"; LIPID 837; /note="S-palmitoyl cysteine; by host"; /evidence="ECO:0000255|HAMAP-Rule:MF_04083, ECO:0000269|PubMed:7568235"	type I/III	33	684	Extracellular	KLWVTVYYGVPVWKEATTTLFCASDAKAYDTEVHNVWATHACVPTDPNPQEVVLVNVTENFNMWKNDMVEQMHEDIISLWDQSLKPCVKLTPLCVSLKCTDLKNDTNTNSSSGRMIMEKGEIKNCSFNISTSIRGKVQKEYAFFYKLDIIPIDNDTTSYKLTSCNTSVITQACPKVSFEPIPIHYCAPAGFAILKCNNKTFNGTGPCTNVSTVQCTHGIRPVVSTQLLLNGSLAEEEVVIRSVNFTDNAKTIIVQLNTSVEINCTRPNNNTRKRIRIQRGPGRAFVTIGKIGNMRQAHCNISRAKWNNTLKQIASKLREQFGNNKTIIFKQSSGGDPEIVTHSFNCGGEFFYCNSTQLFNSTWFNSTWSTEGSNNTEGSDTITLPCRIKQIINMWQKVG…	orientation_not_applicable	239	cytoplasmic_type_not_applicable	head	652	206	445	0.31643625192012287	0.2783625730994152	617	NGTGP	TNVST	0	0	-1.32	-0.3	-0.04	-0.36	0	0	0	0	0	0.58	0	0	1	1	0	0	0	0	0	0	0	0
P04578	ENV_HV1H2	Envelope glycoprotein gp160 (Env polyprotein) [Cleaved into: Surface protein gp120 (SU) (Glycoprotein 120) (gp120); Transmembrane protein gp41 (TM) (Glycoprotein 41) (gp41)]	env	Human immunodeficiency virus type 1 group M subtype B (isolate HXB2) (HIV-1)	856	Uniprot	MRVKEKYQHLWRWGWRWGTMLLGMLMICSATEKLWVTVYYGVPVWKEATTTLFCASDAKAYDTEVHNVWATHACVPTDPNPQEVVLVNVTENFNMWKNDMVEQMHEDIISLWDQSLKPCVKLTPLCVSLKCTDLKNDTNTNSSSGRMIMEKGEIKNCSFNISTSIRGKVQKEYAFFYKLDIIPIDNDTTSYKLTSCNTSVITQACPKVSFEPIPIHYCAPAGFAILKCNNKTFNGTGPCTNVSTVQCTHGIRPVVSTQLLLNGSLAEEEVVIRSVNFTDNAKTIIVQLNTSVEINCTRPNNNTRKRIRIQRGPGRAFVTIGKIGNMRQAHCNISRAKWNNTLKQIASKLREQFGNNKTIIFKQSSGGDPEIVTHSFNCGGEFFYCNSTQLFNSTWFNST…	LIPID 764; /note="S-palmitoyl cysteine; by host"; /evidence="ECO:0000255|HAMAP-Rule:MF_04083, ECO:0000269|PubMed:7568235"; LIPID 837; /note="S-palmitoyl cysteine; by host"; /evidence="ECO:0000255|HAMAP-Rule:MF_04083, ECO:0000269|PubMed:7568235"	type I/III	33	684	Extracellular	KLWVTVYYGVPVWKEATTTLFCASDAKAYDTEVHNVWATHACVPTDPNPQEVVLVNVTENFNMWKNDMVEQMHEDIISLWDQSLKPCVKLTPLCVSLKCTDLKNDTNTNSSSGRMIMEKGEIKNCSFNISTSIRGKVQKEYAFFYKLDIIPIDNDTTSYKLTSCNTSVITQACPKVSFEPIPIHYCAPAGFAILKCNNKTFNGTGPCTNVSTVQCTHGIRPVVSTQLLLNGSLAEEEVVIRSVNFTDNAKTIIVQLNTSVEINCTRPNNNTRKRIRIQRGPGRAFVTIGKIGNMRQAHCNISRAKWNNTLKQIASKLREQFGNNKTIIFKQSSGGDPEIVTHSFNCGGEFFYCNSTQLFNSTWFNSTWSTEGSNNTEGSDTITLPCRIKQIINMWQKVG…	orientation_not_applicable	247	cytoplasmic_type_not_applicable	head	652	214	437	0.32872503840245776	0.28771929824561404	609	VSTVQ	THGIR	0	0	0.68	-0.86	-0.58	0.06	0	1.5	0	1.5	1.16	0.78	0	0	0	0	0	0	0	0	0	0	0	1
P04578	ENV_HV1H2	Envelope glycoprotein gp160 (Env polyprotein) [Cleaved into: Surface protein gp120 (SU) (Glycoprotein 120) (gp120); Transmembrane protein gp41 (TM) (Glycoprotein 41) (gp41)]	env	Human immunodeficiency virus type 1 group M subtype B (isolate HXB2) (HIV-1)	856	Uniprot	MRVKEKYQHLWRWGWRWGTMLLGMLMICSATEKLWVTVYYGVPVWKEATTTLFCASDAKAYDTEVHNVWATHACVPTDPNPQEVVLVNVTENFNMWKNDMVEQMHEDIISLWDQSLKPCVKLTPLCVSLKCTDLKNDTNTNSSSGRMIMEKGEIKNCSFNISTSIRGKVQKEYAFFYKLDIIPIDNDTTSYKLTSCNTSVITQACPKVSFEPIPIHYCAPAGFAILKCNNKTFNGTGPCTNVSTVQCTHGIRPVVSTQLLLNGSLAEEEVVIRSVNFTDNAKTIIVQLNTSVEINCTRPNNNTRKRIRIQRGPGRAFVTIGKIGNMRQAHCNISRAKWNNTLKQIASKLREQFGNNKTIIFKQSSGGDPEIVTHSFNCGGEFFYCNSTQLFNSTWFNST…	LIPID 764; /note="S-palmitoyl cysteine; by host"; /evidence="ECO:0000255|HAMAP-Rule:MF_04083, ECO:0000269|PubMed:7568235"; LIPID 837; /note="S-palmitoyl cysteine; by host"; /evidence="ECO:0000255|HAMAP-Rule:MF_04083, ECO:0000269|PubMed:7568235"	type I/III	33	684	Extracellular	KLWVTVYYGVPVWKEATTTLFCASDAKAYDTEVHNVWATHACVPTDPNPQEVVLVNVTENFNMWKNDMVEQMHEDIISLWDQSLKPCVKLTPLCVSLKCTDLKNDTNTNSSSGRMIMEKGEIKNCSFNISTSIRGKVQKEYAFFYKLDIIPIDNDTTSYKLTSCNTSVITQACPKVSFEPIPIHYCAPAGFAILKCNNKTFNGTGPCTNVSTVQCTHGIRPVVSTQLLLNGSLAEEEVVIRSVNFTDNAKTIIVQLNTSVEINCTRPNNNTRKRIRIQRGPGRAFVTIGKIGNMRQAHCNISRAKWNNTLKQIASKLREQFGNNKTIIFKQSSGGDPEIVTHSFNCGGEFFYCNSTQLFNSTWFNSTWSTEGSNNTEGSDTITLPCRIKQIINMWQKVG…	orientation_not_applicable	296	cytoplasmic_type_not_applicable	head	652	263	388	0.4039938556067588	0.34502923976608185	560	SVEIN	TRPNN	0	0	0.18000000000000008	-2.76	0.04	0.6000000000000001	-1	1	1	1	1.3599999999999999	0	0	0	1	2	1	0	0	0	0	0	0	0
P04578	ENV_HV1H2	Envelope glycoprotein gp160 (Env polyprotein) [Cleaved into: Surface protein gp120 (SU) (Glycoprotein 120) (gp120); Transmembrane protein gp41 (TM) (Glycoprotein 41) (gp41)]	env	Human immunodeficiency virus type 1 group M subtype B (isolate HXB2) (HIV-1)	856	Uniprot	MRVKEKYQHLWRWGWRWGTMLLGMLMICSATEKLWVTVYYGVPVWKEATTTLFCASDAKAYDTEVHNVWATHACVPTDPNPQEVVLVNVTENFNMWKNDMVEQMHEDIISLWDQSLKPCVKLTPLCVSLKCTDLKNDTNTNSSSGRMIMEKGEIKNCSFNISTSIRGKVQKEYAFFYKLDIIPIDNDTTSYKLTSCNTSVITQACPKVSFEPIPIHYCAPAGFAILKCNNKTFNGTGPCTNVSTVQCTHGIRPVVSTQLLLNGSLAEEEVVIRSVNFTDNAKTIIVQLNTSVEINCTRPNNNTRKRIRIQRGPGRAFVTIGKIGNMRQAHCNISRAKWNNTLKQIASKLREQFGNNKTIIFKQSSGGDPEIVTHSFNCGGEFFYCNSTQLFNSTWFNST…	LIPID 764; /note="S-palmitoyl cysteine; by host"; /evidence="ECO:0000255|HAMAP-Rule:MF_04083, ECO:0000269|PubMed:7568235"; LIPID 837; /note="S-palmitoyl cysteine; by host"; /evidence="ECO:0000255|HAMAP-Rule:MF_04083, ECO:0000269|PubMed:7568235"	type I/III	33	684	Extracellular	KLWVTVYYGVPVWKEATTTLFCASDAKAYDTEVHNVWATHACVPTDPNPQEVVLVNVTENFNMWKNDMVEQMHEDIISLWDQSLKPCVKLTPLCVSLKCTDLKNDTNTNSSSGRMIMEKGEIKNCSFNISTSIRGKVQKEYAFFYKLDIIPIDNDTTSYKLTSCNTSVITQACPKVSFEPIPIHYCAPAGFAILKCNNKTFNGTGPCTNVSTVQCTHGIRPVVSTQLLLNGSLAEEEVVIRSVNFTDNAKTIIVQLNTSVEINCTRPNNNTRKRIRIQRGPGRAFVTIGKIGNMRQAHCNISRAKWNNTLKQIASKLREQFGNNKTIIFKQSSGGDPEIVTHSFNCGGEFFYCNSTQLFNSTWFNSTWSTEGSNNTEGSDTITLPCRIKQIINMWQKVG…	orientation_not_applicable	331	cytoplasmic_type_not_applicable	head	652	298	353	0.4577572964669739	0.38596491228070173	525	MRQAH	NISRA	0	0	-1.5	-0.5	0.18	0.24	1.5	1	1.5	1	0.2	0.9800000000000001	0	0	0	1	0	0	0	0	0	0	1	0
P04578	ENV_HV1H2	Envelope glycoprotein gp160 (Env polyprotein) [Cleaved into: Surface protein gp120 (SU) (Glycoprotein 120) (gp120); Transmembrane protein gp41 (TM) (Glycoprotein 41) (gp41)]	env	Human immunodeficiency virus type 1 group M subtype B (isolate HXB2) (HIV-1)	856	Uniprot	MRVKEKYQHLWRWGWRWGTMLLGMLMICSATEKLWVTVYYGVPVWKEATTTLFCASDAKAYDTEVHNVWATHACVPTDPNPQEVVLVNVTENFNMWKNDMVEQMHEDIISLWDQSLKPCVKLTPLCVSLKCTDLKNDTNTNSSSGRMIMEKGEIKNCSFNISTSIRGKVQKEYAFFYKLDIIPIDNDTTSYKLTSCNTSVITQACPKVSFEPIPIHYCAPAGFAILKCNNKTFNGTGPCTNVSTVQCTHGIRPVVSTQLLLNGSLAEEEVVIRSVNFTDNAKTIIVQLNTSVEINCTRPNNNTRKRIRIQRGPGRAFVTIGKIGNMRQAHCNISRAKWNNTLKQIASKLREQFGNNKTIIFKQSSGGDPEIVTHSFNCGGEFFYCNSTQLFNSTWFNST…	LIPID 764; /note="S-palmitoyl cysteine; by host"; /evidence="ECO:0000255|HAMAP-Rule:MF_04083, ECO:0000269|PubMed:7568235"; LIPID 837; /note="S-palmitoyl cysteine; by host"; /evidence="ECO:0000255|HAMAP-Rule:MF_04083, ECO:0000269|PubMed:7568235"	type I/III	33	684	Extracellular	KLWVTVYYGVPVWKEATTTLFCASDAKAYDTEVHNVWATHACVPTDPNPQEVVLVNVTENFNMWKNDMVEQMHEDIISLWDQSLKPCVKLTPLCVSLKCTDLKNDTNTNSSSGRMIMEKGEIKNCSFNISTSIRGKVQKEYAFFYKLDIIPIDNDTTSYKLTSCNTSVITQACPKVSFEPIPIHYCAPAGFAILKCNNKTFNGTGPCTNVSTVQCTHGIRPVVSTQLLLNGSLAEEEVVIRSVNFTDNAKTIIVQLNTSVEINCTRPNNNTRKRIRIQRGPGRAFVTIGKIGNMRQAHCNISRAKWNNTLKQIASKLREQFGNNKTIIFKQSSGGDPEIVTHSFNCGGEFFYCNSTQLFNSTWFNSTWSTEGSNNTEGSDTITLPCRIKQIINMWQKVG…	orientation_not_applicable	378	cytoplasmic_type_not_applicable	head	652	345	306	0.5299539170506913	0.4409356725146199	478	THSFN	GGEFF	0	0	-1.08	0.25999999999999995	-0.58	-0.4	0.5	-1	0.5	1	0	0	1	2	1	0	0	1	0	0	0	0	1	0
P04578	ENV_HV1H2	Envelope glycoprotein gp160 (Env polyprotein) [Cleaved into: Surface protein gp120 (SU) (Glycoprotein 120) (gp120); Transmembrane protein gp41 (TM) (Glycoprotein 41) (gp41)]	env	Human immunodeficiency virus type 1 group M subtype B (isolate HXB2) (HIV-1)	856	Uniprot	MRVKEKYQHLWRWGWRWGTMLLGMLMICSATEKLWVTVYYGVPVWKEATTTLFCASDAKAYDTEVHNVWATHACVPTDPNPQEVVLVNVTENFNMWKNDMVEQMHEDIISLWDQSLKPCVKLTPLCVSLKCTDLKNDTNTNSSSGRMIMEKGEIKNCSFNISTSIRGKVQKEYAFFYKLDIIPIDNDTTSYKLTSCNTSVITQACPKVSFEPIPIHYCAPAGFAILKCNNKTFNGTGPCTNVSTVQCTHGIRPVVSTQLLLNGSLAEEEVVIRSVNFTDNAKTIIVQLNTSVEINCTRPNNNTRKRIRIQRGPGRAFVTIGKIGNMRQAHCNISRAKWNNTLKQIASKLREQFGNNKTIIFKQSSGGDPEIVTHSFNCGGEFFYCNSTQLFNSTWFNST…	LIPID 764; /note="S-palmitoyl cysteine; by host"; /evidence="ECO:0000255|HAMAP-Rule:MF_04083, ECO:0000269|PubMed:7568235"; LIPID 837; /note="S-palmitoyl cysteine; by host"; /evidence="ECO:0000255|HAMAP-Rule:MF_04083, ECO:0000269|PubMed:7568235"	type I/III	33	684	Extracellular	KLWVTVYYGVPVWKEATTTLFCASDAKAYDTEVHNVWATHACVPTDPNPQEVVLVNVTENFNMWKNDMVEQMHEDIISLWDQSLKPCVKLTPLCVSLKCTDLKNDTNTNSSSGRMIMEKGEIKNCSFNISTSIRGKVQKEYAFFYKLDIIPIDNDTTSYKLTSCNTSVITQACPKVSFEPIPIHYCAPAGFAILKCNNKTFNGTGPCTNVSTVQCTHGIRPVVSTQLLLNGSLAEEEVVIRSVNFTDNAKTIIVQLNTSVEINCTRPNNNTRKRIRIQRGPGRAFVTIGKIGNMRQAHCNISRAKWNNTLKQIASKLREQFGNNKTIIFKQSSGGDPEIVTHSFNCGGEFFYCNSTQLFNSTWFNSTWSTEGSNNTEGSDTITLPCRIKQIINMWQKVG…	orientation_not_applicable	385	cytoplasmic_type_not_applicable	head	652	352	299	0.5407066052227343	0.44912280701754387	471	GEFFY	NSTQL	0	0	0.08	-0.94	-0.86	-0.3	-1	0	1	0	0	0.78	3	0	0	1	1	0	1	0	0	0	0	0
P04578	ENV_HV1H2	Envelope glycoprotein gp160 (Env polyprotein) [Cleaved into: Surface protein gp120 (SU) (Glycoprotein 120) (gp120); Transmembrane protein gp41 (TM) (Glycoprotein 41) (gp41)]	env	Human immunodeficiency virus type 1 group M subtype B (isolate HXB2) (HIV-1)	856	Uniprot	MRVKEKYQHLWRWGWRWGTMLLGMLMICSATEKLWVTVYYGVPVWKEATTTLFCASDAKAYDTEVHNVWATHACVPTDPNPQEVVLVNVTENFNMWKNDMVEQMHEDIISLWDQSLKPCVKLTPLCVSLKCTDLKNDTNTNSSSGRMIMEKGEIKNCSFNISTSIRGKVQKEYAFFYKLDIIPIDNDTTSYKLTSCNTSVITQACPKVSFEPIPIHYCAPAGFAILKCNNKTFNGTGPCTNVSTVQCTHGIRPVVSTQLLLNGSLAEEEVVIRSVNFTDNAKTIIVQLNTSVEINCTRPNNNTRKRIRIQRGPGRAFVTIGKIGNMRQAHCNISRAKWNNTLKQIASKLREQFGNNKTIIFKQSSGGDPEIVTHSFNCGGEFFYCNSTQLFNSTWFNST…	LIPID 764; /note="S-palmitoyl cysteine; by host"; /evidence="ECO:0000255|HAMAP-Rule:MF_04083, ECO:0000269|PubMed:7568235"; LIPID 837; /note="S-palmitoyl cysteine; by host"; /evidence="ECO:0000255|HAMAP-Rule:MF_04083, ECO:0000269|PubMed:7568235"	type I/III	33	684	Extracellular	KLWVTVYYGVPVWKEATTTLFCASDAKAYDTEVHNVWATHACVPTDPNPQEVVLVNVTENFNMWKNDMVEQMHEDIISLWDQSLKPCVKLTPLCVSLKCTDLKNDTNTNSSSGRMIMEKGEIKNCSFNISTSIRGKVQKEYAFFYKLDIIPIDNDTTSYKLTSCNTSVITQACPKVSFEPIPIHYCAPAGFAILKCNNKTFNGTGPCTNVSTVQCTHGIRPVVSTQLLLNGSLAEEEVVIRSVNFTDNAKTIIVQLNTSVEINCTRPNNNTRKRIRIQRGPGRAFVTIGKIGNMRQAHCNISRAKWNNTLKQIASKLREQFGNNKTIIFKQSSGGDPEIVTHSFNCGGEFFYCNSTQLFNSTWFNSTWSTEGSNNTEGSDTITLPCRIKQIINMWQKVG…	orientation_not_applicable	418	cytoplasmic_type_not_applicable	head	652	385	266	0.5913978494623656	0.48771929824561405	438	TITLP	RIKQI	0	0	1.0599999999999998	-0.58	-0.88	0.5200000000000001	0	2	0	2	1.56	1.56	0	0	0	0	0	0	0	0	0	0	0	0
P04578	ENV_HV1H2	Envelope glycoprotein gp160 (Env polyprotein) [Cleaved into: Surface protein gp120 (SU) (Glycoprotein 120) (gp120); Transmembrane protein gp41 (TM) (Glycoprotein 41) (gp41)]	env	Human immunodeficiency virus type 1 group M subtype B (isolate HXB2) (HIV-1)	856	Uniprot	MRVKEKYQHLWRWGWRWGTMLLGMLMICSATEKLWVTVYYGVPVWKEATTTLFCASDAKAYDTEVHNVWATHACVPTDPNPQEVVLVNVTENFNMWKNDMVEQMHEDIISLWDQSLKPCVKLTPLCVSLKCTDLKNDTNTNSSSGRMIMEKGEIKNCSFNISTSIRGKVQKEYAFFYKLDIIPIDNDTTSYKLTSCNTSVITQACPKVSFEPIPIHYCAPAGFAILKCNNKTFNGTGPCTNVSTVQCTHGIRPVVSTQLLLNGSLAEEEVVIRSVNFTDNAKTIIVQLNTSVEINCTRPNNNTRKRIRIQRGPGRAFVTIGKIGNMRQAHCNISRAKWNNTLKQIASKLREQFGNNKTIIFKQSSGGDPEIVTHSFNCGGEFFYCNSTQLFNSTWFNST…	LIPID 764; /note="S-palmitoyl cysteine; by host"; /evidence="ECO:0000255|HAMAP-Rule:MF_04083, ECO:0000269|PubMed:7568235"; LIPID 837; /note="S-palmitoyl cysteine; by host"; /evidence="ECO:0000255|HAMAP-Rule:MF_04083, ECO:0000269|PubMed:7568235"	type I/III	33	684	Extracellular	KLWVTVYYGVPVWKEATTTLFCASDAKAYDTEVHNVWATHACVPTDPNPQEVVLVNVTENFNMWKNDMVEQMHEDIISLWDQSLKPCVKLTPLCVSLKCTDLKNDTNTNSSSGRMIMEKGEIKNCSFNISTSIRGKVQKEYAFFYKLDIIPIDNDTTSYKLTSCNTSVITQACPKVSFEPIPIHYCAPAGFAILKCNNKTFNGTGPCTNVSTVQCTHGIRPVVSTQLLLNGSLAEEEVVIRSVNFTDNAKTIIVQLNTSVEINCTRPNNNTRKRIRIQRGPGRAFVTIGKIGNMRQAHCNISRAKWNNTLKQIASKLREQFGNNKTIIFKQSSGGDPEIVTHSFNCGGEFFYCNSTQLFNSTWFNSTWSTEGSNNTEGSDTITLPCRIKQIINMWQKVG…	orientation_not_applicable	445	cytoplasmic_type_not_applicable	head	652	412	239	0.6328725038402457	0.519298	411	SGQIR	SSNIT	0	0	-0.94	-0.26	0.33999999999999997	-0.28	1	0	1	0	0.78	0.78	0	0	0	1	0	0	0	0	0	0	0	0
P04578	ENV_HV1H2	Envelope glycoprotein gp160 (Env polyprotein) [Cleaved into: Surface protein gp120 (SU) (Glycoprotein 120) (gp120); Transmembrane protein gp41 (TM) (Glycoprotein 41) (gp41)]	env	Human immunodeficiency virus type 1 group M subtype B (isolate HXB2) (HIV-1)	856	Uniprot	MRVKEKYQHLWRWGWRWGTMLLGMLMICSATEKLWVTVYYGVPVWKEATTTLFCASDAKAYDTEVHNVWATHACVPTDPNPQEVVLVNVTENFNMWKNDMVEQMHEDIISLWDQSLKPCVKLTPLCVSLKCTDLKNDTNTNSSSGRMIMEKGEIKNCSFNISTSIRGKVQKEYAFFYKLDIIPIDNDTTSYKLTSCNTSVITQACPKVSFEPIPIHYCAPAGFAILKCNNKTFNGTGPCTNVSTVQCTHGIRPVVSTQLLLNGSLAEEEVVIRSVNFTDNAKTIIVQLNTSVEINCTRPNNNTRKRIRIQRGPGRAFVTIGKIGNMRQAHCNISRAKWNNTLKQIASKLREQFGNNKTIIFKQSSGGDPEIVTHSFNCGGEFFYCNSTQLFNSTWFNST…	LIPID 764; /note="S-palmitoyl cysteine; by host"; /evidence="ECO:0000255|HAMAP-Rule:MF_04083, ECO:0000269|PubMed:7568235"; LIPID 837; /note="S-palmitoyl cysteine; by host"; /evidence="ECO:0000255|HAMAP-Rule:MF_04083, ECO:0000269|PubMed:7568235"	type I/III	33	684	Extracellular	KLWVTVYYGVPVWKEATTTLFCASDAKAYDTEVHNVWATHACVPTDPNPQEVVLVNVTENFNMWKNDMVEQMHEDIISLWDQSLKPCVKLTPLCVSLKCTDLKNDTNTNSSSGRMIMEKGEIKNCSFNISTSIRGKVQKEYAFFYKLDIIPIDNDTTSYKLTSCNTSVITQACPKVSFEPIPIHYCAPAGFAILKCNNKTFNGTGPCTNVSTVQCTHGIRPVVSTQLLLNGSLAEEEVVIRSVNFTDNAKTIIVQLNTSVEINCTRPNNNTRKRIRIQRGPGRAFVTIGKIGNMRQAHCNISRAKWNNTLKQIASKLREQFGNNKTIIFKQSSGGDPEIVTHSFNCGGEFFYCNSTQLFNSTWFNSTWSTEGSNNTEGSDTITLPCRIKQIINMWQKVG…	orientation_not_applicable	598	cytoplasmic_type_not_applicable	head	652	565	86	0.8678955453149002	0.6982456140350877	258	LGIWG	SGKLI	0	0	1.3199999999999998	0.64	-1.4	-0.06	0	1	0	1	1.56	1.56	1	0	0	0	0	0	0	0	1	0	0	0
P04578	ENV_HV1H2	Envelope glycoprotein gp160 (Env polyprotein) [Cleaved into: Surface protein gp120 (SU) (Glycoprotein 120) (gp120); Transmembrane protein gp41 (TM) (Glycoprotein 41) (gp41)]	env	Human immunodeficiency virus type 1 group M subtype B (isolate HXB2) (HIV-1)	856	Uniprot	MRVKEKYQHLWRWGWRWGTMLLGMLMICSATEKLWVTVYYGVPVWKEATTTLFCASDAKAYDTEVHNVWATHACVPTDPNPQEVVLVNVTENFNMWKNDMVEQMHEDIISLWDQSLKPCVKLTPLCVSLKCTDLKNDTNTNSSSGRMIMEKGEIKNCSFNISTSIRGKVQKEYAFFYKLDIIPIDNDTTSYKLTSCNTSVITQACPKVSFEPIPIHYCAPAGFAILKCNNKTFNGTGPCTNVSTVQCTHGIRPVVSTQLLLNGSLAEEEVVIRSVNFTDNAKTIIVQLNTSVEINCTRPNNNTRKRIRIQRGPGRAFVTIGKIGNMRQAHCNISRAKWNNTLKQIASKLREQFGNNKTIIFKQSSGGDPEIVTHSFNCGGEFFYCNSTQLFNSTWFNST…	LIPID 764; /note="S-palmitoyl cysteine; by host"; /evidence="ECO:0000255|HAMAP-Rule:MF_04083, ECO:0000269|PubMed:7568235"; LIPID 837; /note="S-palmitoyl cysteine; by host"; /evidence="ECO:0000255|HAMAP-Rule:MF_04083, ECO:0000269|PubMed:7568235"	type I/III	33	684	Extracellular	KLWVTVYYGVPVWKEATTTLFCASDAKAYDTEVHNVWATHACVPTDPNPQEVVLVNVTENFNMWKNDMVEQMHEDIISLWDQSLKPCVKLTPLCVSLKCTDLKNDTNTNSSSGRMIMEKGEIKNCSFNISTSIRGKVQKEYAFFYKLDIIPIDNDTTSYKLTSCNTSVITQACPKVSFEPIPIHYCAPAGFAILKCNNKTFNGTGPCTNVSTVQCTHGIRPVVSTQLLLNGSLAEEEVVIRSVNFTDNAKTIIVQLNTSVEINCTRPNNNTRKRIRIQRGPGRAFVTIGKIGNMRQAHCNISRAKWNNTLKQIASKLREQFGNNKTIIFKQSSGGDPEIVTHSFNCGGEFFYCNSTQLFNSTWFNSTWSTEGSNNTEGSDTITLPCRIKQIINMWQKVG…	orientation_not_applicable	604	cytoplasmic_type_not_applicable	head	652	571	80	0.8771121351766513	0.7052631578947368	252	SGKLI	TTAVP	0	0	0.64	0.6000000000000001	-0.06	-0.56	1	0	1	0	1.56	0.78	0	0	0	0	0	0	0	0	0	0	0	0
P04578	ENV_HV1H2	Envelope glycoprotein gp160 (Env polyprotein) [Cleaved into: Surface protein gp120 (SU) (Glycoprotein 120) (gp120); Transmembrane protein gp41 (TM) (Glycoprotein 41) (gp41)]	env	Human immunodeficiency virus type 1 group M subtype B (isolate HXB2) (HIV-1)	856	Uniprot	MRVKEKYQHLWRWGWRWGTMLLGMLMICSATEKLWVTVYYGVPVWKEATTTLFCASDAKAYDTEVHNVWATHACVPTDPNPQEVVLVNVTENFNMWKNDMVEQMHEDIISLWDQSLKPCVKLTPLCVSLKCTDLKNDTNTNSSSGRMIMEKGEIKNCSFNISTSIRGKVQKEYAFFYKLDIIPIDNDTTSYKLTSCNTSVITQACPKVSFEPIPIHYCAPAGFAILKCNNKTFNGTGPCTNVSTVQCTHGIRPVVSTQLLLNGSLAEEEVVIRSVNFTDNAKTIIVQLNTSVEINCTRPNNNTRKRIRIQRGPGRAFVTIGKIGNMRQAHCNISRAKWNNTLKQIASKLREQFGNNKTIIFKQSSGGDPEIVTHSFNCGGEFFYCNSTQLFNSTWFNST…	LIPID 764; /note="S-palmitoyl cysteine; by host"; /evidence="ECO:0000255|HAMAP-Rule:MF_04083, ECO:0000269|PubMed:7568235"; LIPID 837; /note="S-palmitoyl cysteine; by host"; /evidence="ECO:0000255|HAMAP-Rule:MF_04083, ECO:0000269|PubMed:7568235"	type I/III	706	856	Cytoplasmic	NRVRQGYSPLSFQTHLPTPRGPDRPEGIEEEGGERDRDRSIRLVNGSLALIWDDLRSLCLFSYHRLRDLLLIVTRIVELLGRRGWEALKYWWNLLQYWSQELKNSAVSLLNATAIAVAEGTDRVIEVVQGACRAIRHIPRRIRQGLERILL	orientation_not_applicable	764	tail	extracellular_type_not_applicable	151	58	92	0.38666666666666666	0.8923976608187134	92	DLRSL	LFSYH	0	0	-0.24	0.25999999999999995	0.54	-1.36	0	0.5	2	0.5	1.56	0.78	0	2	0	0	1	0	0	1	0	0	0	1
P04578	ENV_HV1H2	Envelope glycoprotein gp160 (Env polyprotein) [Cleaved into: Surface protein gp120 (SU) (Glycoprotein 120) (gp120); Transmembrane protein gp41 (TM) (Glycoprotein 41) (gp41)]	env	Human immunodeficiency virus type 1 group M subtype B (isolate HXB2) (HIV-1)	856	Uniprot	MRVKEKYQHLWRWGWRWGTMLLGMLMICSATEKLWVTVYYGVPVWKEATTTLFCASDAKAYDTEVHNVWATHACVPTDPNPQEVVLVNVTENFNMWKNDMVEQMHEDIISLWDQSLKPCVKLTPLCVSLKCTDLKNDTNTNSSSGRMIMEKGEIKNCSFNISTSIRGKVQKEYAFFYKLDIIPIDNDTTSYKLTSCNTSVITQACPKVSFEPIPIHYCAPAGFAILKCNNKTFNGTGPCTNVSTVQCTHGIRPVVSTQLLLNGSLAEEEVVIRSVNFTDNAKTIIVQLNTSVEINCTRPNNNTRKRIRIQRGPGRAFVTIGKIGNMRQAHCNISRAKWNNTLKQIASKLREQFGNNKTIIFKQSSGGDPEIVTHSFNCGGEFFYCNSTQLFNSTWFNST…	LIPID 764; /note="S-palmitoyl cysteine; by host"; /evidence="ECO:0000255|HAMAP-Rule:MF_04083, ECO:0000269|PubMed:7568235"; LIPID 837; /note="S-palmitoyl cysteine; by host"; /evidence="ECO:0000255|HAMAP-Rule:MF_04083, ECO:0000269|PubMed:7568235"	type I/III	706	856	Cytoplasmic	NRVRQGYSPLSFQTHLPTPRGPDRPEGIEEEGGERDRDRSIRLVNGSLALIWDDLRSLCLFSYHRLRDLLLIVTRIVELLGRRGWEALKYWWNLLQYWSQELKNSAVSLLNATAIAVAEGTDRVIEVVQGACRAIRHIPRRIRQGLERILL	orientation_not_applicable	837	tail	extracellular_type_not_applicable	151	131	19	0.8733333333333333	0.9777777777777777	19	VVQGA	RAIRH	0	0	1.26	-1.18	-0.66	0.64	0	2.5	0	2.5	1.3599999999999999	0.9800000000000001	0	0	0	0	0	0	0	0	0	0	0	1
P05883	ENV_HV2NZ	Envelope glycoprotein gp160 (Env polyprotein) [Cleaved into: Surface protein gp120 (SU) (Glycoprotein 120) (gp120); Transmembrane protein gp41 (TM) (Glycoprotein 41) (gp41)]	env	Human immunodeficiency virus type 2 subtype A (isolate NIH-Z) (HIV-2)	856	Uniprot	MKGSKNQLLIAIVLASAYLIHCKQFVTVFYGIPAWRNASIPLFCATKNRDTWGTIQCLPDNDDYQEITLNVTEAFDAWNNTVTEQAVEDVWNLFETSIKPCVKLTPLCVAMNCTRNMTTWTGRTDTQNITIINDTSHARADNCTGLKEEEMIDCQFSMTGLERDKRKQYTEAWYSKDVVCDNNTSSQSKCYMNHCNTSVITESCDKHYWDAMRFRYCAPPGFALLRCNDTNYSGFAPNCSKVVAATCTRMMETQTSTWFGFNGTRAENRTYIYWHGKDNRTIISLNNFYNLTMHCKRPGNKTVLPITFMSGFKFHSQPVINKKPRQAWCWFEGQWKEAMQEVKETLAKHPRYKGNRSRTENIKFKAPGRGSDPEVTYMWTNCRGESLYCNMTWFLNWVE…	LIPID 764; /note="S-palmitoyl cysteine; by host"; /evidence="ECO:0000250"	type I/III	23	670	Extracellular	KQFVTVFYGIPAWRNASIPLFCATKNRDTWGTIQCLPDNDDYQEITLNVTEAFDAWNNTVTEQAVEDVWNLFETSIKPCVKLTPLCVAMNCTRNMTTWTGRTDTQNITIINDTSHARADNCTGLKEEEMIDCQFSMTGLERDKRKQYTEAWYSKDVVCDNNTSSQSKCYMNHCNTSVITESCDKHYWDAMRFRYCAPPGFALLRCNDTNYSGFAPNCSKVVAATCTRMMETQTSTWFGFNGTRAENRTYIYWHGKDNRTIISLNNFYNLTMHCKRPGNKTVLPITFMSGFKFHSQPVINKKPRQAWCWFEGQWKEAMQEVKETLAKHPRYKGNRSRTENIKFKAPGRGSDPEVTYMWTNCRGESLYCNMTWFLNWVENRTGQKQRNYAPCRIRQIINTW…	orientation_not_applicable	44	cytoplasmic_type_not_applicable	head	648	21	626	0.0324575	0.050292397660818715	812	SIPLF	ATKNR	0	0	1.7399999999999998	-2.16	-1.16	1.06	0	2	0	2	1.56	0.2	1	0	0	1	0	0	0	0	0	0	0	0
P05883	ENV_HV2NZ	Envelope glycoprotein gp160 (Env polyprotein) [Cleaved into: Surface protein gp120 (SU) (Glycoprotein 120) (gp120); Transmembrane protein gp41 (TM) (Glycoprotein 41) (gp41)]	env	Human immunodeficiency virus type 2 subtype A (isolate NIH-Z) (HIV-2)	856	Uniprot	MKGSKNQLLIAIVLASAYLIHCKQFVTVFYGIPAWRNASIPLFCATKNRDTWGTIQCLPDNDDYQEITLNVTEAFDAWNNTVTEQAVEDVWNLFETSIKPCVKLTPLCVAMNCTRNMTTWTGRTDTQNITIINDTSHARADNCTGLKEEEMIDCQFSMTGLERDKRKQYTEAWYSKDVVCDNNTSSQSKCYMNHCNTSVITESCDKHYWDAMRFRYCAPPGFALLRCNDTNYSGFAPNCSKVVAATCTRMMETQTSTWFGFNGTRAENRTYIYWHGKDNRTIISLNNFYNLTMHCKRPGNKTVLPITFMSGFKFHSQPVINKKPRQAWCWFEGQWKEAMQEVKETLAKHPRYKGNRSRTENIKFKAPGRGSDPEVTYMWTNCRGESLYCNMTWFLNWVE…	LIPID 764; /note="S-palmitoyl cysteine; by host"; /evidence="ECO:0000250"	type I/III	23	670	Extracellular	KQFVTVFYGIPAWRNASIPLFCATKNRDTWGTIQCLPDNDDYQEITLNVTEAFDAWNNTVTEQAVEDVWNLFETSIKPCVKLTPLCVAMNCTRNMTTWTGRTDTQNITIINDTSHARADNCTGLKEEEMIDCQFSMTGLERDKRKQYTEAWYSKDVVCDNNTSSQSKCYMNHCNTSVITESCDKHYWDAMRFRYCAPPGFALLRCNDTNYSGFAPNCSKVVAATCTRMMETQTSTWFGFNGTRAENRTYIYWHGKDNRTIISLNNFYNLTMHCKRPGNKTVLPITFMSGFKFHSQPVINKKPRQAWCWFEGQWKEAMQEVKETLAKHPRYKGNRSRTENIKFKAPGRGSDPEVTYMWTNCRGESLYCNMTWFLNWVENRTGQKQRNYAPCRIRQIINTW…	orientation_not_applicable	57	cytoplasmic_type_not_applicable	head	648	34	613	0.0525502	0.0654971	799	WGTIQ	LPDND	0	0	-0.2	-1.66	-1.08	0.8800000000000001	0	-2	0	2	0.78	0.78	1	0	0	1	0	2	0	0	1	0	0	0
P05883	ENV_HV2NZ	Envelope glycoprotein gp160 (Env polyprotein) [Cleaved into: Surface protein gp120 (SU) (Glycoprotein 120) (gp120); Transmembrane protein gp41 (TM) (Glycoprotein 41) (gp41)]	env	Human immunodeficiency virus type 2 subtype A (isolate NIH-Z) (HIV-2)	856	Uniprot	MKGSKNQLLIAIVLASAYLIHCKQFVTVFYGIPAWRNASIPLFCATKNRDTWGTIQCLPDNDDYQEITLNVTEAFDAWNNTVTEQAVEDVWNLFETSIKPCVKLTPLCVAMNCTRNMTTWTGRTDTQNITIINDTSHARADNCTGLKEEEMIDCQFSMTGLERDKRKQYTEAWYSKDVVCDNNTSSQSKCYMNHCNTSVITESCDKHYWDAMRFRYCAPPGFALLRCNDTNYSGFAPNCSKVVAATCTRMMETQTSTWFGFNGTRAENRTYIYWHGKDNRTIISLNNFYNLTMHCKRPGNKTVLPITFMSGFKFHSQPVINKKPRQAWCWFEGQWKEAMQEVKETLAKHPRYKGNRSRTENIKFKAPGRGSDPEVTYMWTNCRGESLYCNMTWFLNWVE…	LIPID 764; /note="S-palmitoyl cysteine; by host"; /evidence="ECO:0000250"	type I/III	23	670	Extracellular	KQFVTVFYGIPAWRNASIPLFCATKNRDTWGTIQCLPDNDDYQEITLNVTEAFDAWNNTVTEQAVEDVWNLFETSIKPCVKLTPLCVAMNCTRNMTTWTGRTDTQNITIINDTSHARADNCTGLKEEEMIDCQFSMTGLERDKRKQYTEAWYSKDVVCDNNTSSQSKCYMNHCNTSVITESCDKHYWDAMRFRYCAPPGFALLRCNDTNYSGFAPNCSKVVAATCTRMMETQTSTWFGFNGTRAENRTYIYWHGKDNRTIISLNNFYNLTMHCKRPGNKTVLPITFMSGFKFHSQPVINKKPRQAWCWFEGQWKEAMQEVKETLAKHPRYKGNRSRTENIKFKAPGRGSDPEVTYMWTNCRGESLYCNMTWFLNWVENRTGQKQRNYAPCRIRQIINTW…	orientation_not_applicable	101	cytoplasmic_type_not_applicable	head	648	78	569	0.1205564142194745	0.11695906432748537	755	TSIKP	VKLTP	0	0	-0.5	0.3599999999999999	0.21999999999999997	-0.14	1	1	1	1	0.78	1.3599999999999999	0	0	0	0	0	0	0	0	0	0	0	0
P05883	ENV_HV2NZ	Envelope glycoprotein gp160 (Env polyprotein) [Cleaved into: Surface protein gp120 (SU) (Glycoprotein 120) (gp120); Transmembrane protein gp41 (TM) (Glycoprotein 41) (gp41)]	env	Human immunodeficiency virus type 2 subtype A (isolate NIH-Z) (HIV-2)	856	Uniprot	MKGSKNQLLIAIVLASAYLIHCKQFVTVFYGIPAWRNASIPLFCATKNRDTWGTIQCLPDNDDYQEITLNVTEAFDAWNNTVTEQAVEDVWNLFETSIKPCVKLTPLCVAMNCTRNMTTWTGRTDTQNITIINDTSHARADNCTGLKEEEMIDCQFSMTGLERDKRKQYTEAWYSKDVVCDNNTSSQSKCYMNHCNTSVITESCDKHYWDAMRFRYCAPPGFALLRCNDTNYSGFAPNCSKVVAATCTRMMETQTSTWFGFNGTRAENRTYIYWHGKDNRTIISLNNFYNLTMHCKRPGNKTVLPITFMSGFKFHSQPVINKKPRQAWCWFEGQWKEAMQEVKETLAKHPRYKGNRSRTENIKFKAPGRGSDPEVTYMWTNCRGESLYCNMTWFLNWVE…	LIPID 764; /note="S-palmitoyl cysteine; by host"; /evidence="ECO:0000250"	type I/III	23	670	Extracellular	KQFVTVFYGIPAWRNASIPLFCATKNRDTWGTIQCLPDNDDYQEITLNVTEAFDAWNNTVTEQAVEDVWNLFETSIKPCVKLTPLCVAMNCTRNMTTWTGRTDTQNITIINDTSHARADNCTGLKEEEMIDCQFSMTGLERDKRKQYTEAWYSKDVVCDNNTSSQSKCYMNHCNTSVITESCDKHYWDAMRFRYCAPPGFALLRCNDTNYSGFAPNCSKVVAATCTRMMETQTSTWFGFNGTRAENRTYIYWHGKDNRTIISLNNFYNLTMHCKRPGNKTVLPITFMSGFKFHSQPVINKKPRQAWCWFEGQWKEAMQEVKETLAKHPRYKGNRSRTENIKFKAPGRGSDPEVTYMWTNCRGESLYCNMTWFLNWVENRTGQKQRNYAPCRIRQIINTW…	orientation_not_applicable	108	cytoplasmic_type_not_applicable	head	648	85	562	0.13137557959814528	0.12514619883040937	748	KLTPL	VAMNC	0	1	0.2799999999999999	1.3800000000000001	-0.2	-0.82	1	0	1	0	1.56	0.78	0	0	0	1	0	0	0	0	0	0	0	0
P05883	ENV_HV2NZ	Envelope glycoprotein gp160 (Env polyprotein) [Cleaved into: Surface protein gp120 (SU) (Glycoprotein 120) (gp120); Transmembrane protein gp41 (TM) (Glycoprotein 41) (gp41)]	env	Human immunodeficiency virus type 2 subtype A (isolate NIH-Z) (HIV-2)	856	Uniprot	MKGSKNQLLIAIVLASAYLIHCKQFVTVFYGIPAWRNASIPLFCATKNRDTWGTIQCLPDNDDYQEITLNVTEAFDAWNNTVTEQAVEDVWNLFETSIKPCVKLTPLCVAMNCTRNMTTWTGRTDTQNITIINDTSHARADNCTGLKEEEMIDCQFSMTGLERDKRKQYTEAWYSKDVVCDNNTSSQSKCYMNHCNTSVITESCDKHYWDAMRFRYCAPPGFALLRCNDTNYSGFAPNCSKVVAATCTRMMETQTSTWFGFNGTRAENRTYIYWHGKDNRTIISLNNFYNLTMHCKRPGNKTVLPITFMSGFKFHSQPVINKKPRQAWCWFEGQWKEAMQEVKETLAKHPRYKGNRSRTENIKFKAPGRGSDPEVTYMWTNCRGESLYCNMTWFLNWVE…	LIPID 764; /note="S-palmitoyl cysteine; by host"; /evidence="ECO:0000250"	type I/III	23	670	Extracellular	KQFVTVFYGIPAWRNASIPLFCATKNRDTWGTIQCLPDNDDYQEITLNVTEAFDAWNNTVTEQAVEDVWNLFETSIKPCVKLTPLCVAMNCTRNMTTWTGRTDTQNITIINDTSHARADNCTGLKEEEMIDCQFSMTGLERDKRKQYTEAWYSKDVVCDNNTSSQSKCYMNHCNTSVITESCDKHYWDAMRFRYCAPPGFALLRCNDTNYSGFAPNCSKVVAATCTRMMETQTSTWFGFNGTRAENRTYIYWHGKDNRTIISLNNFYNLTMHCKRPGNKTVLPITFMSGFKFHSQPVINKKPRQAWCWFEGQWKEAMQEVKETLAKHPRYKGNRSRTENIKFKAPGRGSDPEVTYMWTNCRGESLYCNMTWFLNWVENRTGQKQRNYAPCRIRQIINTW…	orientation_not_applicable	113	cytoplasmic_type_not_applicable	head	648	90	557	0.1391035548686244	0.13099415204678364	743	CVAMN	TRNMT	1	0	1.3800000000000001	-1.5	-0.82	0.22000000000000003	0	1	0	1	0.78	0	0	0	1	1	0	0	0	0	0	0	0	0
P05883	ENV_HV2NZ	Envelope glycoprotein gp160 (Env polyprotein) [Cleaved into: Surface protein gp120 (SU) (Glycoprotein 120) (gp120); Transmembrane protein gp41 (TM) (Glycoprotein 41) (gp41)]	env	Human immunodeficiency virus type 2 subtype A (isolate NIH-Z) (HIV-2)	856	Uniprot	MKGSKNQLLIAIVLASAYLIHCKQFVTVFYGIPAWRNASIPLFCATKNRDTWGTIQCLPDNDDYQEITLNVTEAFDAWNNTVTEQAVEDVWNLFETSIKPCVKLTPLCVAMNCTRNMTTWTGRTDTQNITIINDTSHARADNCTGLKEEEMIDCQFSMTGLERDKRKQYTEAWYSKDVVCDNNTSSQSKCYMNHCNTSVITESCDKHYWDAMRFRYCAPPGFALLRCNDTNYSGFAPNCSKVVAATCTRMMETQTSTWFGFNGTRAENRTYIYWHGKDNRTIISLNNFYNLTMHCKRPGNKTVLPITFMSGFKFHSQPVINKKPRQAWCWFEGQWKEAMQEVKETLAKHPRYKGNRSRTENIKFKAPGRGSDPEVTYMWTNCRGESLYCNMTWFLNWVE…	LIPID 764; /note="S-palmitoyl cysteine; by host"; /evidence="ECO:0000250"	type I/III	23	670	Extracellular	KQFVTVFYGIPAWRNASIPLFCATKNRDTWGTIQCLPDNDDYQEITLNVTEAFDAWNNTVTEQAVEDVWNLFETSIKPCVKLTPLCVAMNCTRNMTTWTGRTDTQNITIINDTSHARADNCTGLKEEEMIDCQFSMTGLERDKRKQYTEAWYSKDVVCDNNTSSQSKCYMNHCNTSVITESCDKHYWDAMRFRYCAPPGFALLRCNDTNYSGFAPNCSKVVAATCTRMMETQTSTWFGFNGTRAENRTYIYWHGKDNRTIISLNNFYNLTMHCKRPGNKTVLPITFMSGFKFHSQPVINKKPRQAWCWFEGQWKEAMQEVKETLAKHPRYKGNRSRTENIKFKAPGRGSDPEVTYMWTNCRGESLYCNMTWFLNWVENRTGQKQRNYAPCRIRQIINTW…	orientation_not_applicable	143	cytoplasmic_type_not_applicable	head	648	120	527	0.18547140649149924	0.16608187134502925	713	ARADN	TGLKE	0	0	-1.58	-0.94	1.04	0.76	0	0	2	2	0.4	0.78	0	0	1	0	1	1	0	0	0	0	0	0
P05883	ENV_HV2NZ	Envelope glycoprotein gp160 (Env polyprotein) [Cleaved into: Surface protein gp120 (SU) (Glycoprotein 120) (gp120); Transmembrane protein gp41 (TM) (Glycoprotein 41) (gp41)]	env	Human immunodeficiency virus type 2 subtype A (isolate NIH-Z) (HIV-2)	856	Uniprot	MKGSKNQLLIAIVLASAYLIHCKQFVTVFYGIPAWRNASIPLFCATKNRDTWGTIQCLPDNDDYQEITLNVTEAFDAWNNTVTEQAVEDVWNLFETSIKPCVKLTPLCVAMNCTRNMTTWTGRTDTQNITIINDTSHARADNCTGLKEEEMIDCQFSMTGLERDKRKQYTEAWYSKDVVCDNNTSSQSKCYMNHCNTSVITESCDKHYWDAMRFRYCAPPGFALLRCNDTNYSGFAPNCSKVVAATCTRMMETQTSTWFGFNGTRAENRTYIYWHGKDNRTIISLNNFYNLTMHCKRPGNKTVLPITFMSGFKFHSQPVINKKPRQAWCWFEGQWKEAMQEVKETLAKHPRYKGNRSRTENIKFKAPGRGSDPEVTYMWTNCRGESLYCNMTWFLNWVE…	LIPID 764; /note="S-palmitoyl cysteine; by host"; /evidence="ECO:0000250"	type I/III	23	670	Extracellular	KQFVTVFYGIPAWRNASIPLFCATKNRDTWGTIQCLPDNDDYQEITLNVTEAFDAWNNTVTEQAVEDVWNLFETSIKPCVKLTPLCVAMNCTRNMTTWTGRTDTQNITIINDTSHARADNCTGLKEEEMIDCQFSMTGLERDKRKQYTEAWYSKDVVCDNNTSSQSKCYMNHCNTSVITESCDKHYWDAMRFRYCAPPGFALLRCNDTNYSGFAPNCSKVVAATCTRMMETQTSTWFGFNGTRAENRTYIYWHGKDNRTIISLNNFYNLTMHCKRPGNKTVLPITFMSGFKFHSQPVINKKPRQAWCWFEGQWKEAMQEVKETLAKHPRYKGNRSRTENIKFKAPGRGSDPEVTYMWTNCRGESLYCNMTWFLNWVENRTGQKQRNYAPCRIRQIINTW…	orientation_not_applicable	154	cytoplasmic_type_not_applicable	head	648	131	516	0.20247295208655333	0.17894736842105263	702	EEMID	QFSMT	0	0	-0.82	-0.06	1.1800000000000002	-0.74	-3	0	3	0	0.78	0	0	1	0	0	3	0	0	0	0	0	0	0
P05883	ENV_HV2NZ	Envelope glycoprotein gp160 (Env polyprotein) [Cleaved into: Surface protein gp120 (SU) (Glycoprotein 120) (gp120); Transmembrane protein gp41 (TM) (Glycoprotein 41) (gp41)]	env	Human immunodeficiency virus type 2 subtype A (isolate NIH-Z) (HIV-2)	856	Uniprot	MKGSKNQLLIAIVLASAYLIHCKQFVTVFYGIPAWRNASIPLFCATKNRDTWGTIQCLPDNDDYQEITLNVTEAFDAWNNTVTEQAVEDVWNLFETSIKPCVKLTPLCVAMNCTRNMTTWTGRTDTQNITIINDTSHARADNCTGLKEEEMIDCQFSMTGLERDKRKQYTEAWYSKDVVCDNNTSSQSKCYMNHCNTSVITESCDKHYWDAMRFRYCAPPGFALLRCNDTNYSGFAPNCSKVVAATCTRMMETQTSTWFGFNGTRAENRTYIYWHGKDNRTIISLNNFYNLTMHCKRPGNKTVLPITFMSGFKFHSQPVINKKPRQAWCWFEGQWKEAMQEVKETLAKHPRYKGNRSRTENIKFKAPGRGSDPEVTYMWTNCRGESLYCNMTWFLNWVE…	LIPID 764; /note="S-palmitoyl cysteine; by host"; /evidence="ECO:0000250"	type I/III	23	670	Extracellular	KQFVTVFYGIPAWRNASIPLFCATKNRDTWGTIQCLPDNDDYQEITLNVTEAFDAWNNTVTEQAVEDVWNLFETSIKPCVKLTPLCVAMNCTRNMTTWTGRTDTQNITIINDTSHARADNCTGLKEEEMIDCQFSMTGLERDKRKQYTEAWYSKDVVCDNNTSSQSKCYMNHCNTSVITESCDKHYWDAMRFRYCAPPGFALLRCNDTNYSGFAPNCSKVVAATCTRMMETQTSTWFGFNGTRAENRTYIYWHGKDNRTIISLNNFYNLTMHCKRPGNKTVLPITFMSGFKFHSQPVINKKPRQAWCWFEGQWKEAMQEVKETLAKHPRYKGNRSRTENIKFKAPGRGSDPEVTYMWTNCRGESLYCNMTWFLNWVENRTGQKQRNYAPCRIRQIINTW…	orientation_not_applicable	180	cytoplasmic_type_not_applicable	head	648	157	490	0.2426584234930448	0.20935672514619882	676	SKDVV	DNNTS	0	0	0.040000000000000216	-2.4	0.6599999999999999	0.66	0	-1	2	1	1.16	0	0	0	0	2	1	1	0	0	0	0	0	0
P05883	ENV_HV2NZ	Envelope glycoprotein gp160 (Env polyprotein) [Cleaved into: Surface protein gp120 (SU) (Glycoprotein 120) (gp120); Transmembrane protein gp41 (TM) (Glycoprotein 41) (gp41)]	env	Human immunodeficiency virus type 2 subtype A (isolate NIH-Z) (HIV-2)	856	Uniprot	MKGSKNQLLIAIVLASAYLIHCKQFVTVFYGIPAWRNASIPLFCATKNRDTWGTIQCLPDNDDYQEITLNVTEAFDAWNNTVTEQAVEDVWNLFETSIKPCVKLTPLCVAMNCTRNMTTWTGRTDTQNITIINDTSHARADNCTGLKEEEMIDCQFSMTGLERDKRKQYTEAWYSKDVVCDNNTSSQSKCYMNHCNTSVITESCDKHYWDAMRFRYCAPPGFALLRCNDTNYSGFAPNCSKVVAATCTRMMETQTSTWFGFNGTRAENRTYIYWHGKDNRTIISLNNFYNLTMHCKRPGNKTVLPITFMSGFKFHSQPVINKKPRQAWCWFEGQWKEAMQEVKETLAKHPRYKGNRSRTENIKFKAPGRGSDPEVTYMWTNCRGESLYCNMTWFLNWVE…	LIPID 764; /note="S-palmitoyl cysteine; by host"; /evidence="ECO:0000250"	type I/III	23	670	Extracellular	KQFVTVFYGIPAWRNASIPLFCATKNRDTWGTIQCLPDNDDYQEITLNVTEAFDAWNNTVTEQAVEDVWNLFETSIKPCVKLTPLCVAMNCTRNMTTWTGRTDTQNITIINDTSHARADNCTGLKEEEMIDCQFSMTGLERDKRKQYTEAWYSKDVVCDNNTSSQSKCYMNHCNTSVITESCDKHYWDAMRFRYCAPPGFALLRCNDTNYSGFAPNCSKVVAATCTRMMETQTSTWFGFNGTRAENRTYIYWHGKDNRTIISLNNFYNLTMHCKRPGNKTVLPITFMSGFKFHSQPVINKKPRQAWCWFEGQWKEAMQEVKETLAKHPRYKGNRSRTENIKFKAPGRGSDPEVTYMWTNCRGESLYCNMTWFLNWVENRTGQKQRNYAPCRIRQIINTW…	orientation_not_applicable	190	cytoplasmic_type_not_applicable	head	648	167	480	0.2581143740340031	0.22105263157894736	666	SSQSK	YMNHC	0	1	-1.96	-0.72	0.82	-0.98	1	0.5	1	0.5	0	0	0	1	0	1	0	0	0	1	0	0	0	1
P05883	ENV_HV2NZ	Envelope glycoprotein gp160 (Env polyprotein) [Cleaved into: Surface protein gp120 (SU) (Glycoprotein 120) (gp120); Transmembrane protein gp41 (TM) (Glycoprotein 41) (gp41)]	env	Human immunodeficiency virus type 2 subtype A (isolate NIH-Z) (HIV-2)	856	Uniprot	MKGSKNQLLIAIVLASAYLIHCKQFVTVFYGIPAWRNASIPLFCATKNRDTWGTIQCLPDNDDYQEITLNVTEAFDAWNNTVTEQAVEDVWNLFETSIKPCVKLTPLCVAMNCTRNMTTWTGRTDTQNITIINDTSHARADNCTGLKEEEMIDCQFSMTGLERDKRKQYTEAWYSKDVVCDNNTSSQSKCYMNHCNTSVITESCDKHYWDAMRFRYCAPPGFALLRCNDTNYSGFAPNCSKVVAATCTRMMETQTSTWFGFNGTRAENRTYIYWHGKDNRTIISLNNFYNLTMHCKRPGNKTVLPITFMSGFKFHSQPVINKKPRQAWCWFEGQWKEAMQEVKETLAKHPRYKGNRSRTENIKFKAPGRGSDPEVTYMWTNCRGESLYCNMTWFLNWVE…	LIPID 764; /note="S-palmitoyl cysteine; by host"; /evidence="ECO:0000250"	type I/III	23	670	Extracellular	KQFVTVFYGIPAWRNASIPLFCATKNRDTWGTIQCLPDNDDYQEITLNVTEAFDAWNNTVTEQAVEDVWNLFETSIKPCVKLTPLCVAMNCTRNMTTWTGRTDTQNITIINDTSHARADNCTGLKEEEMIDCQFSMTGLERDKRKQYTEAWYSKDVVCDNNTSSQSKCYMNHCNTSVITESCDKHYWDAMRFRYCAPPGFALLRCNDTNYSGFAPNCSKVVAATCTRMMETQTSTWFGFNGTRAENRTYIYWHGKDNRTIISLNNFYNLTMHCKRPGNKTVLPITFMSGFKFHSQPVINKKPRQAWCWFEGQWKEAMQEVKETLAKHPRYKGNRSRTENIKFKAPGRGSDPEVTYMWTNCRGESLYCNMTWFLNWVENRTGQKQRNYAPCRIRQIINTW…	orientation_not_applicable	195	cytoplasmic_type_not_applicable	head	648	172	475	0.26584234930448225	0.22690058479532163	661	CYMNH	NTSVI	1	0	-0.72	0.74	-0.98	-0.64	0.5	0	0.5	0	0	1.3599999999999999	1	0	1	1	0	0	1	0	0	0	1	0
P05883	ENV_HV2NZ	Envelope glycoprotein gp160 (Env polyprotein) [Cleaved into: Surface protein gp120 (SU) (Glycoprotein 120) (gp120); Transmembrane protein gp41 (TM) (Glycoprotein 41) (gp41)]	env	Human immunodeficiency virus type 2 subtype A (isolate NIH-Z) (HIV-2)	856	Uniprot	MKGSKNQLLIAIVLASAYLIHCKQFVTVFYGIPAWRNASIPLFCATKNRDTWGTIQCLPDNDDYQEITLNVTEAFDAWNNTVTEQAVEDVWNLFETSIKPCVKLTPLCVAMNCTRNMTTWTGRTDTQNITIINDTSHARADNCTGLKEEEMIDCQFSMTGLERDKRKQYTEAWYSKDVVCDNNTSSQSKCYMNHCNTSVITESCDKHYWDAMRFRYCAPPGFALLRCNDTNYSGFAPNCSKVVAATCTRMMETQTSTWFGFNGTRAENRTYIYWHGKDNRTIISLNNFYNLTMHCKRPGNKTVLPITFMSGFKFHSQPVINKKPRQAWCWFEGQWKEAMQEVKETLAKHPRYKGNRSRTENIKFKAPGRGSDPEVTYMWTNCRGESLYCNMTWFLNWVE…	LIPID 764; /note="S-palmitoyl cysteine; by host"; /evidence="ECO:0000250"	type I/III	23	670	Extracellular	KQFVTVFYGIPAWRNASIPLFCATKNRDTWGTIQCLPDNDDYQEITLNVTEAFDAWNNTVTEQAVEDVWNLFETSIKPCVKLTPLCVAMNCTRNMTTWTGRTDTQNITIINDTSHARADNCTGLKEEEMIDCQFSMTGLERDKRKQYTEAWYSKDVVCDNNTSSQSKCYMNHCNTSVITESCDKHYWDAMRFRYCAPPGFALLRCNDTNYSGFAPNCSKVVAATCTRMMETQTSTWFGFNGTRAENRTYIYWHGKDNRTIISLNNFYNLTMHCKRPGNKTVLPITFMSGFKFHSQPVINKKPRQAWCWFEGQWKEAMQEVKETLAKHPRYKGNRSRTENIKFKAPGRGSDPEVTYMWTNCRGESLYCNMTWFLNWVENRTGQKQRNYAPCRIRQIINTW…	orientation_not_applicable	204	cytoplasmic_type_not_applicable	head	648	181	466	0.2797527047913447	0.23742690058479532	652	VITES	DKHYW	0	0	0.7399999999999999	-2.56	-0.08	-0.04	-1	0.5	1	2.5	1.3599999999999999	0	0	2	0	0	1	1	0	1	0	1	0	1
P05883	ENV_HV2NZ	Envelope glycoprotein gp160 (Env polyprotein) [Cleaved into: Surface protein gp120 (SU) (Glycoprotein 120) (gp120); Transmembrane protein gp41 (TM) (Glycoprotein 41) (gp41)]	env	Human immunodeficiency virus type 2 subtype A (isolate NIH-Z) (HIV-2)	856	Uniprot	MKGSKNQLLIAIVLASAYLIHCKQFVTVFYGIPAWRNASIPLFCATKNRDTWGTIQCLPDNDDYQEITLNVTEAFDAWNNTVTEQAVEDVWNLFETSIKPCVKLTPLCVAMNCTRNMTTWTGRTDTQNITIINDTSHARADNCTGLKEEEMIDCQFSMTGLERDKRKQYTEAWYSKDVVCDNNTSSQSKCYMNHCNTSVITESCDKHYWDAMRFRYCAPPGFALLRCNDTNYSGFAPNCSKVVAATCTRMMETQTSTWFGFNGTRAENRTYIYWHGKDNRTIISLNNFYNLTMHCKRPGNKTVLPITFMSGFKFHSQPVINKKPRQAWCWFEGQWKEAMQEVKETLAKHPRYKGNRSRTENIKFKAPGRGSDPEVTYMWTNCRGESLYCNMTWFLNWVE…	LIPID 764; /note="S-palmitoyl cysteine; by host"; /evidence="ECO:0000250"	type I/III	23	670	Extracellular	KQFVTVFYGIPAWRNASIPLFCATKNRDTWGTIQCLPDNDDYQEITLNVTEAFDAWNNTVTEQAVEDVWNLFETSIKPCVKLTPLCVAMNCTRNMTTWTGRTDTQNITIINDTSHARADNCTGLKEEEMIDCQFSMTGLERDKRKQYTEAWYSKDVVCDNNTSSQSKCYMNHCNTSVITESCDKHYWDAMRFRYCAPPGFALLRCNDTNYSGFAPNCSKVVAATCTRMMETQTSTWFGFNGTRAENRTYIYWHGKDNRTIISLNNFYNLTMHCKRPGNKTVLPITFMSGFKFHSQPVINKKPRQAWCWFEGQWKEAMQEVKETLAKHPRYKGNRSRTENIKFKAPGRGSDPEVTYMWTNCRGESLYCNMTWFLNWVENRTGQKQRNYAPCRIRQIINTW…	orientation_not_applicable	217	cytoplasmic_type_not_applicable	head	648	194	453	0.29984544049459044	0.25263157894736843	639	MRFRY	APPGF	0	0	-1.12	0.1999999999999999	-0.02	-0.6	2	0	2	0	0	0.2	2	1	0	0	0	0	1	0	0	0	0	0
P05883	ENV_HV2NZ	Envelope glycoprotein gp160 (Env polyprotein) [Cleaved into: Surface protein gp120 (SU) (Glycoprotein 120) (gp120); Transmembrane protein gp41 (TM) (Glycoprotein 41) (gp41)]	env	Human immunodeficiency virus type 2 subtype A (isolate NIH-Z) (HIV-2)	856	Uniprot	MKGSKNQLLIAIVLASAYLIHCKQFVTVFYGIPAWRNASIPLFCATKNRDTWGTIQCLPDNDDYQEITLNVTEAFDAWNNTVTEQAVEDVWNLFETSIKPCVKLTPLCVAMNCTRNMTTWTGRTDTQNITIINDTSHARADNCTGLKEEEMIDCQFSMTGLERDKRKQYTEAWYSKDVVCDNNTSSQSKCYMNHCNTSVITESCDKHYWDAMRFRYCAPPGFALLRCNDTNYSGFAPNCSKVVAATCTRMMETQTSTWFGFNGTRAENRTYIYWHGKDNRTIISLNNFYNLTMHCKRPGNKTVLPITFMSGFKFHSQPVINKKPRQAWCWFEGQWKEAMQEVKETLAKHPRYKGNRSRTENIKFKAPGRGSDPEVTYMWTNCRGESLYCNMTWFLNWVE…	LIPID 764; /note="S-palmitoyl cysteine; by host"; /evidence="ECO:0000250"	type I/III	23	670	Extracellular	KQFVTVFYGIPAWRNASIPLFCATKNRDTWGTIQCLPDNDDYQEITLNVTEAFDAWNNTVTEQAVEDVWNLFETSIKPCVKLTPLCVAMNCTRNMTTWTGRTDTQNITIINDTSHARADNCTGLKEEEMIDCQFSMTGLERDKRKQYTEAWYSKDVVCDNNTSSQSKCYMNHCNTSVITESCDKHYWDAMRFRYCAPPGFALLRCNDTNYSGFAPNCSKVVAATCTRMMETQTSTWFGFNGTRAENRTYIYWHGKDNRTIISLNNFYNLTMHCKRPGNKTVLPITFMSGFKFHSQPVINKKPRQAWCWFEGQWKEAMQEVKETLAKHPRYKGNRSRTENIKFKAPGRGSDPEVTYMWTNCRGESLYCNMTWFLNWVENRTGQKQRNYAPCRIRQIINTW…	orientation_not_applicable	227	cytoplasmic_type_not_applicable	head	648	204	443	0.31530139103554866	0.26432748538011697	629	FALLR	NDTNY	0	0	1.5399999999999998	-2.5	-0.72	0.14000000000000012	1	-1	1	1	1.7600000000000002	0	1	1	0	2	0	1	0	1	0	0	0	0
P05883	ENV_HV2NZ	Envelope glycoprotein gp160 (Env polyprotein) [Cleaved into: Surface protein gp120 (SU) (Glycoprotein 120) (gp120); Transmembrane protein gp41 (TM) (Glycoprotein 41) (gp41)]	env	Human immunodeficiency virus type 2 subtype A (isolate NIH-Z) (HIV-2)	856	Uniprot	MKGSKNQLLIAIVLASAYLIHCKQFVTVFYGIPAWRNASIPLFCATKNRDTWGTIQCLPDNDDYQEITLNVTEAFDAWNNTVTEQAVEDVWNLFETSIKPCVKLTPLCVAMNCTRNMTTWTGRTDTQNITIINDTSHARADNCTGLKEEEMIDCQFSMTGLERDKRKQYTEAWYSKDVVCDNNTSSQSKCYMNHCNTSVITESCDKHYWDAMRFRYCAPPGFALLRCNDTNYSGFAPNCSKVVAATCTRMMETQTSTWFGFNGTRAENRTYIYWHGKDNRTIISLNNFYNLTMHCKRPGNKTVLPITFMSGFKFHSQPVINKKPRQAWCWFEGQWKEAMQEVKETLAKHPRYKGNRSRTENIKFKAPGRGSDPEVTYMWTNCRGESLYCNMTWFLNWVE…	LIPID 764; /note="S-palmitoyl cysteine; by host"; /evidence="ECO:0000250"	type I/III	23	670	Extracellular	KQFVTVFYGIPAWRNASIPLFCATKNRDTWGTIQCLPDNDDYQEITLNVTEAFDAWNNTVTEQAVEDVWNLFETSIKPCVKLTPLCVAMNCTRNMTTWTGRTDTQNITIINDTSHARADNCTGLKEEEMIDCQFSMTGLERDKRKQYTEAWYSKDVVCDNNTSSQSKCYMNHCNTSVITESCDKHYWDAMRFRYCAPPGFALLRCNDTNYSGFAPNCSKVVAATCTRMMETQTSTWFGFNGTRAENRTYIYWHGKDNRTIISLNNFYNLTMHCKRPGNKTVLPITFMSGFKFHSQPVINKKPRQAWCWFEGQWKEAMQEVKETLAKHPRYKGNRSRTENIKFKAPGRGSDPEVTYMWTNCRGESLYCNMTWFLNWVENRTGQKQRNYAPCRIRQIINTW…	orientation_not_applicable	239	cytoplasmic_type_not_applicable	head	648	216	431	0.33384853168469864	0.2783625730994152	617	GFAPN	SKVVA	0	0	-0.18	1.1	-0.56	-0.04	0	1	0	1	0.2	1.3599999999999999	1	0	1	0	0	0	0	0	0	0	0	0
P05883	ENV_HV2NZ	Envelope glycoprotein gp160 (Env polyprotein) [Cleaved into: Surface protein gp120 (SU) (Glycoprotein 120) (gp120); Transmembrane protein gp41 (TM) (Glycoprotein 41) (gp41)]	env	Human immunodeficiency virus type 2 subtype A (isolate NIH-Z) (HIV-2)	856	Uniprot	MKGSKNQLLIAIVLASAYLIHCKQFVTVFYGIPAWRNASIPLFCATKNRDTWGTIQCLPDNDDYQEITLNVTEAFDAWNNTVTEQAVEDVWNLFETSIKPCVKLTPLCVAMNCTRNMTTWTGRTDTQNITIINDTSHARADNCTGLKEEEMIDCQFSMTGLERDKRKQYTEAWYSKDVVCDNNTSSQSKCYMNHCNTSVITESCDKHYWDAMRFRYCAPPGFALLRCNDTNYSGFAPNCSKVVAATCTRMMETQTSTWFGFNGTRAENRTYIYWHGKDNRTIISLNNFYNLTMHCKRPGNKTVLPITFMSGFKFHSQPVINKKPRQAWCWFEGQWKEAMQEVKETLAKHPRYKGNRSRTENIKFKAPGRGSDPEVTYMWTNCRGESLYCNMTWFLNWVE…	LIPID 764; /note="S-palmitoyl cysteine; by host"; /evidence="ECO:0000250"	type I/III	23	670	Extracellular	KQFVTVFYGIPAWRNASIPLFCATKNRDTWGTIQCLPDNDDYQEITLNVTEAFDAWNNTVTEQAVEDVWNLFETSIKPCVKLTPLCVAMNCTRNMTTWTGRTDTQNITIINDTSHARADNCTGLKEEEMIDCQFSMTGLERDKRKQYTEAWYSKDVVCDNNTSSQSKCYMNHCNTSVITESCDKHYWDAMRFRYCAPPGFALLRCNDTNYSGFAPNCSKVVAATCTRMMETQTSTWFGFNGTRAENRTYIYWHGKDNRTIISLNNFYNLTMHCKRPGNKTVLPITFMSGFKFHSQPVINKKPRQAWCWFEGQWKEAMQEVKETLAKHPRYKGNRSRTENIKFKAPGRGSDPEVTYMWTNCRGESLYCNMTWFLNWVENRTGQKQRNYAPCRIRQIINTW…	orientation_not_applicable	247	cytoplasmic_type_not_applicable	head	648	224	423	0.3462132921174652	0.28771929824561404	609	VVAAT	TRMME	0	0	2.2600000000000007	-0.98	-0.88	0.6	0	0	0	2	1.56	0	0	0	0	0	0	1	0	0	0	0	0	0
P05883	ENV_HV2NZ	Envelope glycoprotein gp160 (Env polyprotein) [Cleaved into: Surface protein gp120 (SU) (Glycoprotein 120) (gp120); Transmembrane protein gp41 (TM) (Glycoprotein 41) (gp41)]	env	Human immunodeficiency virus type 2 subtype A (isolate NIH-Z) (HIV-2)	856	Uniprot	MKGSKNQLLIAIVLASAYLIHCKQFVTVFYGIPAWRNASIPLFCATKNRDTWGTIQCLPDNDDYQEITLNVTEAFDAWNNTVTEQAVEDVWNLFETSIKPCVKLTPLCVAMNCTRNMTTWTGRTDTQNITIINDTSHARADNCTGLKEEEMIDCQFSMTGLERDKRKQYTEAWYSKDVVCDNNTSSQSKCYMNHCNTSVITESCDKHYWDAMRFRYCAPPGFALLRCNDTNYSGFAPNCSKVVAATCTRMMETQTSTWFGFNGTRAENRTYIYWHGKDNRTIISLNNFYNLTMHCKRPGNKTVLPITFMSGFKFHSQPVINKKPRQAWCWFEGQWKEAMQEVKETLAKHPRYKGNRSRTENIKFKAPGRGSDPEVTYMWTNCRGESLYCNMTWFLNWVE…	LIPID 764; /note="S-palmitoyl cysteine; by host"; /evidence="ECO:0000250"	type I/III	23	670	Extracellular	KQFVTVFYGIPAWRNASIPLFCATKNRDTWGTIQCLPDNDDYQEITLNVTEAFDAWNNTVTEQAVEDVWNLFETSIKPCVKLTPLCVAMNCTRNMTTWTGRTDTQNITIINDTSHARADNCTGLKEEEMIDCQFSMTGLERDKRKQYTEAWYSKDVVCDNNTSSQSKCYMNHCNTSVITESCDKHYWDAMRFRYCAPPGFALLRCNDTNYSGFAPNCSKVVAATCTRMMETQTSTWFGFNGTRAENRTYIYWHGKDNRTIISLNNFYNLTMHCKRPGNKTVLPITFMSGFKFHSQPVINKKPRQAWCWFEGQWKEAMQEVKETLAKHPRYKGNRSRTENIKFKAPGRGSDPEVTYMWTNCRGESLYCNMTWFLNWVENRTGQKQRNYAPCRIRQIINTW…	orientation_not_applicable	295	cytoplasmic_type_not_applicable	head	648	272	375	0.42040185471406494	0.34385964912280703	561	NLTMH	KRPGN	0	0	-0.34	-2.78	-0.76	1.24	0.5	2	0.5	2	0.78	0	0	0	1	1	0	0	0	0	0	0	1	0
P05883	ENV_HV2NZ	Envelope glycoprotein gp160 (Env polyprotein) [Cleaved into: Surface protein gp120 (SU) (Glycoprotein 120) (gp120); Transmembrane protein gp41 (TM) (Glycoprotein 41) (gp41)]	env	Human immunodeficiency virus type 2 subtype A (isolate NIH-Z) (HIV-2)	856	Uniprot	MKGSKNQLLIAIVLASAYLIHCKQFVTVFYGIPAWRNASIPLFCATKNRDTWGTIQCLPDNDDYQEITLNVTEAFDAWNNTVTEQAVEDVWNLFETSIKPCVKLTPLCVAMNCTRNMTTWTGRTDTQNITIINDTSHARADNCTGLKEEEMIDCQFSMTGLERDKRKQYTEAWYSKDVVCDNNTSSQSKCYMNHCNTSVITESCDKHYWDAMRFRYCAPPGFALLRCNDTNYSGFAPNCSKVVAATCTRMMETQTSTWFGFNGTRAENRTYIYWHGKDNRTIISLNNFYNLTMHCKRPGNKTVLPITFMSGFKFHSQPVINKKPRQAWCWFEGQWKEAMQEVKETLAKHPRYKGNRSRTENIKFKAPGRGSDPEVTYMWTNCRGESLYCNMTWFLNWVE…	LIPID 764; /note="S-palmitoyl cysteine; by host"; /evidence="ECO:0000250"	type I/III	23	670	Extracellular	KQFVTVFYGIPAWRNASIPLFCATKNRDTWGTIQCLPDNDDYQEITLNVTEAFDAWNNTVTEQAVEDVWNLFETSIKPCVKLTPLCVAMNCTRNMTTWTGRTDTQNITIINDTSHARADNCTGLKEEEMIDCQFSMTGLERDKRKQYTEAWYSKDVVCDNNTSSQSKCYMNHCNTSVITESCDKHYWDAMRFRYCAPPGFALLRCNDTNYSGFAPNCSKVVAATCTRMMETQTSTWFGFNGTRAENRTYIYWHGKDNRTIISLNNFYNLTMHCKRPGNKTVLPITFMSGFKFHSQPVINKKPRQAWCWFEGQWKEAMQEVKETLAKHPRYKGNRSRTENIKFKAPGRGSDPEVTYMWTNCRGESLYCNMTWFLNWVENRTGQKQRNYAPCRIRQIINTW…	orientation_not_applicable	329	cytoplasmic_type_not_applicable	head	648	306	341	0.47295208655332305	0.38362573099415204	527	PRQAW	WFEGQ	0	0	-1.74	-1.1	-0.14	-0.54	1	-1	1	1	0.2	0	1	2	0	0	0	1	0	0	1	1	0	0
P05883	ENV_HV2NZ	Envelope glycoprotein gp160 (Env polyprotein) [Cleaved into: Surface protein gp120 (SU) (Glycoprotein 120) (gp120); Transmembrane protein gp41 (TM) (Glycoprotein 41) (gp41)]	env	Human immunodeficiency virus type 2 subtype A (isolate NIH-Z) (HIV-2)	856	Uniprot	MKGSKNQLLIAIVLASAYLIHCKQFVTVFYGIPAWRNASIPLFCATKNRDTWGTIQCLPDNDDYQEITLNVTEAFDAWNNTVTEQAVEDVWNLFETSIKPCVKLTPLCVAMNCTRNMTTWTGRTDTQNITIINDTSHARADNCTGLKEEEMIDCQFSMTGLERDKRKQYTEAWYSKDVVCDNNTSSQSKCYMNHCNTSVITESCDKHYWDAMRFRYCAPPGFALLRCNDTNYSGFAPNCSKVVAATCTRMMETQTSTWFGFNGTRAENRTYIYWHGKDNRTIISLNNFYNLTMHCKRPGNKTVLPITFMSGFKFHSQPVINKKPRQAWCWFEGQWKEAMQEVKETLAKHPRYKGNRSRTENIKFKAPGRGSDPEVTYMWTNCRGESLYCNMTWFLNWVE…	LIPID 764; /note="S-palmitoyl cysteine; by host"; /evidence="ECO:0000250"	type I/III	23	670	Extracellular	KQFVTVFYGIPAWRNASIPLFCATKNRDTWGTIQCLPDNDDYQEITLNVTEAFDAWNNTVTEQAVEDVWNLFETSIKPCVKLTPLCVAMNCTRNMTTWTGRTDTQNITIINDTSHARADNCTGLKEEEMIDCQFSMTGLERDKRKQYTEAWYSKDVVCDNNTSSQSKCYMNHCNTSVITESCDKHYWDAMRFRYCAPPGFALLRCNDTNYSGFAPNCSKVVAATCTRMMETQTSTWFGFNGTRAENRTYIYWHGKDNRTIISLNNFYNLTMHCKRPGNKTVLPITFMSGFKFHSQPVINKKPRQAWCWFEGQWKEAMQEVKETLAKHPRYKGNRSRTENIKFKAPGRGSDPEVTYMWTNCRGESLYCNMTWFLNWVENRTGQKQRNYAPCRIRQIINTW…	orientation_not_applicable	382	cytoplasmic_type_not_applicable	head	648	359	288	0.5548686244204019	0.4456140350877193	474	YMWTN	RGESL	0	0	-0.9	-1.08	-1.44	0.9	0	0	0	2	0	0.78	2	0	1	0	0	1	1	0	1	0	0	0
P05883	ENV_HV2NZ	Envelope glycoprotein gp160 (Env polyprotein) [Cleaved into: Surface protein gp120 (SU) (Glycoprotein 120) (gp120); Transmembrane protein gp41 (TM) (Glycoprotein 41) (gp41)]	env	Human immunodeficiency virus type 2 subtype A (isolate NIH-Z) (HIV-2)	856	Uniprot	MKGSKNQLLIAIVLASAYLIHCKQFVTVFYGIPAWRNASIPLFCATKNRDTWGTIQCLPDNDDYQEITLNVTEAFDAWNNTVTEQAVEDVWNLFETSIKPCVKLTPLCVAMNCTRNMTTWTGRTDTQNITIINDTSHARADNCTGLKEEEMIDCQFSMTGLERDKRKQYTEAWYSKDVVCDNNTSSQSKCYMNHCNTSVITESCDKHYWDAMRFRYCAPPGFALLRCNDTNYSGFAPNCSKVVAATCTRMMETQTSTWFGFNGTRAENRTYIYWHGKDNRTIISLNNFYNLTMHCKRPGNKTVLPITFMSGFKFHSQPVINKKPRQAWCWFEGQWKEAMQEVKETLAKHPRYKGNRSRTENIKFKAPGRGSDPEVTYMWTNCRGESLYCNMTWFLNWVE…	LIPID 764; /note="S-palmitoyl cysteine; by host"; /evidence="ECO:0000250"	type I/III	23	670	Extracellular	KQFVTVFYGIPAWRNASIPLFCATKNRDTWGTIQCLPDNDDYQEITLNVTEAFDAWNNTVTEQAVEDVWNLFETSIKPCVKLTPLCVAMNCTRNMTTWTGRTDTQNITIINDTSHARADNCTGLKEEEMIDCQFSMTGLERDKRKQYTEAWYSKDVVCDNNTSSQSKCYMNHCNTSVITESCDKHYWDAMRFRYCAPPGFALLRCNDTNYSGFAPNCSKVVAATCTRMMETQTSTWFGFNGTRAENRTYIYWHGKDNRTIISLNNFYNLTMHCKRPGNKTVLPITFMSGFKFHSQPVINKKPRQAWCWFEGQWKEAMQEVKETLAKHPRYKGNRSRTENIKFKAPGRGSDPEVTYMWTNCRGESLYCNMTWFLNWVENRTGQKQRNYAPCRIRQIINTW…	orientation_not_applicable	389	cytoplasmic_type_not_applicable	head	648	366	281	0.5656877897990726	0.45380116959064326	467	GESLY	NMTWF	0	0	-0.44	-0.08	-0.16	-1.48	-1	0	1	0	0.78	0	1	2	0	1	1	0	1	0	0	1	0	0
P05883	ENV_HV2NZ	Envelope glycoprotein gp160 (Env polyprotein) [Cleaved into: Surface protein gp120 (SU) (Glycoprotein 120) (gp120); Transmembrane protein gp41 (TM) (Glycoprotein 41) (gp41)]	env	Human immunodeficiency virus type 2 subtype A (isolate NIH-Z) (HIV-2)	856	Uniprot	MKGSKNQLLIAIVLASAYLIHCKQFVTVFYGIPAWRNASIPLFCATKNRDTWGTIQCLPDNDDYQEITLNVTEAFDAWNNTVTEQAVEDVWNLFETSIKPCVKLTPLCVAMNCTRNMTTWTGRTDTQNITIINDTSHARADNCTGLKEEEMIDCQFSMTGLERDKRKQYTEAWYSKDVVCDNNTSSQSKCYMNHCNTSVITESCDKHYWDAMRFRYCAPPGFALLRCNDTNYSGFAPNCSKVVAATCTRMMETQTSTWFGFNGTRAENRTYIYWHGKDNRTIISLNNFYNLTMHCKRPGNKTVLPITFMSGFKFHSQPVINKKPRQAWCWFEGQWKEAMQEVKETLAKHPRYKGNRSRTENIKFKAPGRGSDPEVTYMWTNCRGESLYCNMTWFLNWVE…	LIPID 764; /note="S-palmitoyl cysteine; by host"; /evidence="ECO:0000250"	type I/III	23	670	Extracellular	KQFVTVFYGIPAWRNASIPLFCATKNRDTWGTIQCLPDNDDYQEITLNVTEAFDAWNNTVTEQAVEDVWNLFETSIKPCVKLTPLCVAMNCTRNMTTWTGRTDTQNITIINDTSHARADNCTGLKEEEMIDCQFSMTGLERDKRKQYTEAWYSKDVVCDNNTSSQSKCYMNHCNTSVITESCDKHYWDAMRFRYCAPPGFALLRCNDTNYSGFAPNCSKVVAATCTRMMETQTSTWFGFNGTRAENRTYIYWHGKDNRTIISLNNFYNLTMHCKRPGNKTVLPITFMSGFKFHSQPVINKKPRQAWCWFEGQWKEAMQEVKETLAKHPRYKGNRSRTENIKFKAPGRGSDPEVTYMWTNCRGESLYCNMTWFLNWVENRTGQKQRNYAPCRIRQIINTW…	orientation_not_applicable	412	cytoplasmic_type_not_applicable	head	648	389	258	0.6012364760432767	0.4807017543859649	444	RNYAP	RIRQI	0	0	-1.82	-0.7	0.08	0.5200000000000001	1	2	1	2	0.2	1.56	1	0	1	0	0	0	1	0	0	0	0	0
P05883	ENV_HV2NZ	Envelope glycoprotein gp160 (Env polyprotein) [Cleaved into: Surface protein gp120 (SU) (Glycoprotein 120) (gp120); Transmembrane protein gp41 (TM) (Glycoprotein 41) (gp41)]	env	Human immunodeficiency virus type 2 subtype A (isolate NIH-Z) (HIV-2)	856	Uniprot	MKGSKNQLLIAIVLASAYLIHCKQFVTVFYGIPAWRNASIPLFCATKNRDTWGTIQCLPDNDDYQEITLNVTEAFDAWNNTVTEQAVEDVWNLFETSIKPCVKLTPLCVAMNCTRNMTTWTGRTDTQNITIINDTSHARADNCTGLKEEEMIDCQFSMTGLERDKRKQYTEAWYSKDVVCDNNTSSQSKCYMNHCNTSVITESCDKHYWDAMRFRYCAPPGFALLRCNDTNYSGFAPNCSKVVAATCTRMMETQTSTWFGFNGTRAENRTYIYWHGKDNRTIISLNNFYNLTMHCKRPGNKTVLPITFMSGFKFHSQPVINKKPRQAWCWFEGQWKEAMQEVKETLAKHPRYKGNRSRTENIKFKAPGRGSDPEVTYMWTNCRGESLYCNMTWFLNWVE…	LIPID 764; /note="S-palmitoyl cysteine; by host"; /evidence="ECO:0000250"	type I/III	23	670	Extracellular	KQFVTVFYGIPAWRNASIPLFCATKNRDTWGTIQCLPDNDDYQEITLNVTEAFDAWNNTVTEQAVEDVWNLFETSIKPCVKLTPLCVAMNCTRNMTTWTGRTDTQNITIINDTSHARADNCTGLKEEEMIDCQFSMTGLERDKRKQYTEAWYSKDVVCDNNTSSQSKCYMNHCNTSVITESCDKHYWDAMRFRYCAPPGFALLRCNDTNYSGFAPNCSKVVAATCTRMMETQTSTWFGFNGTRAENRTYIYWHGKDNRTIISLNNFYNLTMHCKRPGNKTVLPITFMSGFKFHSQPVINKKPRQAWCWFEGQWKEAMQEVKETLAKHPRYKGNRSRTENIKFKAPGRGSDPEVTYMWTNCRGESLYCNMTWFLNWVENRTGQKQRNYAPCRIRQIINTW…	orientation_not_applicable	439	cytoplasmic_type_not_applicable	head	648	416	231	0.642968	0.512281	417	EGELT	NSTVT	0	0	-0.86	-0.3	0.76	-0.36	-2	0	2	0	0.78	0.58	0	0	0	1	2	0	0	0	0	0	0	0
P05883	ENV_HV2NZ	Envelope glycoprotein gp160 (Env polyprotein) [Cleaved into: Surface protein gp120 (SU) (Glycoprotein 120) (gp120); Transmembrane protein gp41 (TM) (Glycoprotein 41) (gp41)]	env	Human immunodeficiency virus type 2 subtype A (isolate NIH-Z) (HIV-2)	856	Uniprot	MKGSKNQLLIAIVLASAYLIHCKQFVTVFYGIPAWRNASIPLFCATKNRDTWGTIQCLPDNDDYQEITLNVTEAFDAWNNTVTEQAVEDVWNLFETSIKPCVKLTPLCVAMNCTRNMTTWTGRTDTQNITIINDTSHARADNCTGLKEEEMIDCQFSMTGLERDKRKQYTEAWYSKDVVCDNNTSSQSKCYMNHCNTSVITESCDKHYWDAMRFRYCAPPGFALLRCNDTNYSGFAPNCSKVVAATCTRMMETQTSTWFGFNGTRAENRTYIYWHGKDNRTIISLNNFYNLTMHCKRPGNKTVLPITFMSGFKFHSQPVINKKPRQAWCWFEGQWKEAMQEVKETLAKHPRYKGNRSRTENIKFKAPGRGSDPEVTYMWTNCRGESLYCNMTWFLNWVE…	LIPID 764; /note="S-palmitoyl cysteine; by host"; /evidence="ECO:0000250"	type I/III	23	670	Extracellular	KQFVTVFYGIPAWRNASIPLFCATKNRDTWGTIQCLPDNDDYQEITLNVTEAFDAWNNTVTEQAVEDVWNLFETSIKPCVKLTPLCVAMNCTRNMTTWTGRTDTQNITIINDTSHARADNCTGLKEEEMIDCQFSMTGLERDKRKQYTEAWYSKDVVCDNNTSSQSKCYMNHCNTSVITESCDKHYWDAMRFRYCAPPGFALLRCNDTNYSGFAPNCSKVVAATCTRMMETQTSTWFGFNGTRAENRTYIYWHGKDNRTIISLNNFYNLTMHCKRPGNKTVLPITFMSGFKFHSQPVINKKPRQAWCWFEGQWKEAMQEVKETLAKHPRYKGNRSRTENIKFKAPGRGSDPEVTYMWTNCRGESLYCNMTWFLNWVENRTGQKQRNYAPCRIRQIINTW…	orientation_not_applicable	588	cytoplasmic_type_not_applicable	head	648	565	82	0.8732612055641422	0.6865497076023391	268	LNSWG	AFRQV	0	0	-0.36	0.15999999999999998	-0.94	-0.26	0	1	0	1	0.78	0.78	1	1	1	0	0	0	0	0	1	0	0	0
P05883	ENV_HV2NZ	Envelope glycoprotein gp160 (Env polyprotein) [Cleaved into: Surface protein gp120 (SU) (Glycoprotein 120) (gp120); Transmembrane protein gp41 (TM) (Glycoprotein 41) (gp41)]	env	Human immunodeficiency virus type 2 subtype A (isolate NIH-Z) (HIV-2)	856	Uniprot	MKGSKNQLLIAIVLASAYLIHCKQFVTVFYGIPAWRNASIPLFCATKNRDTWGTIQCLPDNDDYQEITLNVTEAFDAWNNTVTEQAVEDVWNLFETSIKPCVKLTPLCVAMNCTRNMTTWTGRTDTQNITIINDTSHARADNCTGLKEEEMIDCQFSMTGLERDKRKQYTEAWYSKDVVCDNNTSSQSKCYMNHCNTSVITESCDKHYWDAMRFRYCAPPGFALLRCNDTNYSGFAPNCSKVVAATCTRMMETQTSTWFGFNGTRAENRTYIYWHGKDNRTIISLNNFYNLTMHCKRPGNKTVLPITFMSGFKFHSQPVINKKPRQAWCWFEGQWKEAMQEVKETLAKHPRYKGNRSRTENIKFKAPGRGSDPEVTYMWTNCRGESLYCNMTWFLNWVE…	LIPID 764; /note="S-palmitoyl cysteine; by host"; /evidence="ECO:0000250"	type I/III	23	670	Extracellular	KQFVTVFYGIPAWRNASIPLFCATKNRDTWGTIQCLPDNDDYQEITLNVTEAFDAWNNTVTEQAVEDVWNLFETSIKPCVKLTPLCVAMNCTRNMTTWTGRTDTQNITIINDTSHARADNCTGLKEEEMIDCQFSMTGLERDKRKQYTEAWYSKDVVCDNNTSSQSKCYMNHCNTSVITESCDKHYWDAMRFRYCAPPGFALLRCNDTNYSGFAPNCSKVVAATCTRMMETQTSTWFGFNGTRAENRTYIYWHGKDNRTIISLNNFYNLTMHCKRPGNKTVLPITFMSGFKFHSQPVINKKPRQAWCWFEGQWKEAMQEVKETLAKHPRYKGNRSRTENIKFKAPGRGSDPEVTYMWTNCRGESLYCNMTWFLNWVENRTGQKQRNYAPCRIRQIINTW…	orientation_not_applicable	594	cytoplasmic_type_not_applicable	head	648	571	76	0.8825347758887172	0.6935672514619883	262	AFRQV	HTSVP	0	0	0.15999999999999998	-0.42	-0.26	-0.42	1	0.5	1	0.5	0.78	0.58	1	0	0	0	0	0	0	0	0	0	0	1
P05883	ENV_HV2NZ	Envelope glycoprotein gp160 (Env polyprotein) [Cleaved into: Surface protein gp120 (SU) (Glycoprotein 120) (gp120); Transmembrane protein gp41 (TM) (Glycoprotein 41) (gp41)]	env	Human immunodeficiency virus type 2 subtype A (isolate NIH-Z) (HIV-2)	856	Uniprot	MKGSKNQLLIAIVLASAYLIHCKQFVTVFYGIPAWRNASIPLFCATKNRDTWGTIQCLPDNDDYQEITLNVTEAFDAWNNTVTEQAVEDVWNLFETSIKPCVKLTPLCVAMNCTRNMTTWTGRTDTQNITIINDTSHARADNCTGLKEEEMIDCQFSMTGLERDKRKQYTEAWYSKDVVCDNNTSSQSKCYMNHCNTSVITESCDKHYWDAMRFRYCAPPGFALLRCNDTNYSGFAPNCSKVVAATCTRMMETQTSTWFGFNGTRAENRTYIYWHGKDNRTIISLNNFYNLTMHCKRPGNKTVLPITFMSGFKFHSQPVINKKPRQAWCWFEGQWKEAMQEVKETLAKHPRYKGNRSRTENIKFKAPGRGSDPEVTYMWTNCRGESLYCNMTWFLNWVE…	LIPID 764; /note="S-palmitoyl cysteine; by host"; /evidence="ECO:0000250"	type I/III	692	856	Cytoplasmic	SRLRKGYRPVFSSPPGYIQQIHIHKDQEQPAREETEEDVGSNGGDRSWPWPIAYIHFLIRLLIRLLTGLYNICRDLLSRISPILQPIFQSLQRALTAIRDWLRLKAAYLQYGCEWIQEAFQALARTTRETLAGAGRDLWRALQRIGRGILAVPRRIRQGAELALL	orientation_not_applicable	764	tail	extracellular_type_not_applicable	165	72	92	0.43902439024390244	0.8923976608187134	92	GLYNI	RDLLS	0	0	0.6199999999999999	-0.24	-1.14	0.54	0	0	0	2	1.56	1.56	1	0	1	0	0	1	1	0	0	0	0	0
P05883	ENV_HV2NZ	Envelope glycoprotein gp160 (Env polyprotein) [Cleaved into: Surface protein gp120 (SU) (Glycoprotein 120) (gp120); Transmembrane protein gp41 (TM) (Glycoprotein 41) (gp41)]	env	Human immunodeficiency virus type 2 subtype A (isolate NIH-Z) (HIV-2)	856	Uniprot	MKGSKNQLLIAIVLASAYLIHCKQFVTVFYGIPAWRNASIPLFCATKNRDTWGTIQCLPDNDDYQEITLNVTEAFDAWNNTVTEQAVEDVWNLFETSIKPCVKLTPLCVAMNCTRNMTTWTGRTDTQNITIINDTSHARADNCTGLKEEEMIDCQFSMTGLERDKRKQYTEAWYSKDVVCDNNTSSQSKCYMNHCNTSVITESCDKHYWDAMRFRYCAPPGFALLRCNDTNYSGFAPNCSKVVAATCTRMMETQTSTWFGFNGTRAENRTYIYWHGKDNRTIISLNNFYNLTMHCKRPGNKTVLPITFMSGFKFHSQPVINKKPRQAWCWFEGQWKEAMQEVKETLAKHPRYKGNRSRTENIKFKAPGRGSDPEVTYMWTNCRGESLYCNMTWFLNWVE…	LIPID 764; /note="S-palmitoyl cysteine; by host"; /evidence="ECO:0000250"	type I/III	692	856	Cytoplasmic	SRLRKGYRPVFSSPPGYIQQIHIHKDQEQPAREETEEDVGSNGGDRSWPWPIAYIHFLIRLLIRLLTGLYNICRDLLSRISPILQPIFQSLQRALTAIRDWLRLKAAYLQYGCEWIQEAFQALARTTRETLAGAGRDLWRALQRIGRGILAVPRRIRQGAELALL	orientation_not_applicable	804	tail	extracellular_type_not_applicable	165	112	52	0.6829268292682927	0.9391812865497076	52	YLQYG	EWIQE	0	0	-0.54	-1.38	-1.24	0.2	0	-2	0	2	0.78	0.78	2	1	0	0	0	2	2	0	0	1	0	0
P07975	HEMA_INCJH	Hemagglutinin-esterase-fusion glycoprotein (HEF) (EC 3.1.1.53) [Cleaved into: Hemagglutinin-esterase-fusion glycoprotein chain 1 (HEF1); Hemagglutinin-esterase-fusion glycoprotein chain 2 (HEF2)]	HE	Influenza C virus (strain C/Johannesburg/1/1966)	655	Viet	MFFSLLLVLGLTEAEKIKICLQKQVNSSFSLHNGFGGNLYATEEKRMFELVKPKAGASVLNQSTWIGFGDSRTDKSNSAFPRSADVSAKTADKFRFLSGGSLMLSMFGPPGKVDYLYQGCGKHKVFYEGVNWSPHAAINCYRKNWTDIKLNFQKNIYELASQSHCMSLVNALDKTIPLQVTAGTAGNCNNSFLKNPALYTQEVKPSENKCGKENLAFFTLPTQFGTYECKLHLVASCYFIYDSKEVYNKRGCDNYFQVIYDSFGKVVGGLDNRVSPYTGNSGDTPTMQCDMLQLKPGRYSVRSSPRFLLMPERSYCFDMKEKGPVTAVQSIWGKGRESDYAVDQACLSTPGCMLIQKQKPYIGEADDHHGDQEMRELLSGLDYEARCISQSGWVNETSP…	LIPID 652; /note="S-palmitoyl cysteine; by host"	type I/III	15	630	Extracellular	EKIKICLQKQVNSSFSLHNGFGGNLYATEEKRMFELVKPKAGASVLNQSTWIGFGDSRTDKSNSAFPRSADVSAKTADKFRFLSGGSLMLSMFGPPGKVDYLYQGCGKHKVFYEGVNWSPHAAINCYRKNWTDIKLNFQKNIYELASQSHCMSLVNALDKTIPLQVTAGTAGNCNNSFLKNPALYTQEVKPSENKCGKENLAFFTLPTQFGTYECKLHLVASCYFIYDSKEVYNKRGCDNYFQVIYDSFGKVVGGLDNRVSPYTGNSGDTPTMQCDMLQLKPGRYSVRSSPRFLLMPERSYCFDMKEKGPVTAVQSIWGKGRESDYAVDQACLSTPGCMLIQKQKPYIGEADDHHGDQEMRELLSGLDYEARCISQSGWVNETSPFTEKYLLPPKFGRC…	orientation_not_applicable	20	cytoplasmic_type_not_applicable	head	616	5	610	0.00813008	0.029052	635	EKIKI	LQKQV	0	0	-0.46	-0.58	1.08	0.019999999999999973	1	1	3	1	1.56	1.3599999999999999	0	0	0	0	1	0	0	0	0	0	0	0
P07975	HEMA_INCJH	Hemagglutinin-esterase-fusion glycoprotein (HEF) (EC 3.1.1.53) [Cleaved into: Hemagglutinin-esterase-fusion glycoprotein chain 1 (HEF1); Hemagglutinin-esterase-fusion glycoprotein chain 2 (HEF2)]	HE	Influenza C virus (strain C/Johannesburg/1/1966)	655	Viet	MFFSLLLVLGLTEAEKIKICLQKQVNSSFSLHNGFGGNLYATEEKRMFELVKPKAGASVLNQSTWIGFGDSRTDKSNSAFPRSADVSAKTADKFRFLSGGSLMLSMFGPPGKVDYLYQGCGKHKVFYEGVNWSPHAAINCYRKNWTDIKLNFQKNIYELASQSHCMSLVNALDKTIPLQVTAGTAGNCNNSFLKNPALYTQEVKPSENKCGKENLAFFTLPTQFGTYECKLHLVASCYFIYDSKEVYNKRGCDNYFQVIYDSFGKVVGGLDNRVSPYTGNSGDTPTMQCDMLQLKPGRYSVRSSPRFLLMPERSYCFDMKEKGPVTAVQSIWGKGRESDYAVDQACLSTPGCMLIQKQKPYIGEADDHHGDQEMRELLSGLDYEARCISQSGWVNETSP…	LIPID 652; /note="S-palmitoyl cysteine; by host"	type I/III	15	630	Extracellular	EKIKICLQKQVNSSFSLHNGFGGNLYATEEKRMFELVKPKAGASVLNQSTWIGFGDSRTDKSNSAFPRSADVSAKTADKFRFLSGGSLMLSMFGPPGKVDYLYQGCGKHKVFYEGVNWSPHAAINCYRKNWTDIKLNFQKNIYELASQSHCMSLVNALDKTIPLQVTAGTAGNCNNSFLKNPALYTQEVKPSENKCGKENLAFFTLPTQFGTYECKLHLVASCYFIYDSKEVYNKRGCDNYFQVIYDSFGKVVGGLDNRVSPYTGNSGDTPTMQCDMLQLKPGRYSVRSSPRFLLMPERSYCFDMKEKGPVTAVQSIWGKGRESDYAVDQACLSTPGCMLIQKQKPYIGEADDHHGDQEMRELLSGLDYEARCISQSGWVNETSPFTEKYLLPPKFGRC…	orientation_not_applicable	120	cytoplasmic_type_not_applicable	head	616	105	510	0.17073170731707318	0.1819571865443425	535	YLYQG	GKHKV	0	0	-0.54	-1.44	-1.24	0.8	0	2.5	0	2.5	0.78	0.58	2	0	0	0	0	0	2	0	0	0	0	1
P07975	HEMA_INCJH	Hemagglutinin-esterase-fusion glycoprotein (HEF) (EC 3.1.1.53) [Cleaved into: Hemagglutinin-esterase-fusion glycoprotein chain 1 (HEF1); Hemagglutinin-esterase-fusion glycoprotein chain 2 (HEF2)]	HE	Influenza C virus (strain C/Johannesburg/1/1966)	655	Viet	MFFSLLLVLGLTEAEKIKICLQKQVNSSFSLHNGFGGNLYATEEKRMFELVKPKAGASVLNQSTWIGFGDSRTDKSNSAFPRSADVSAKTADKFRFLSGGSLMLSMFGPPGKVDYLYQGCGKHKVFYEGVNWSPHAAINCYRKNWTDIKLNFQKNIYELASQSHCMSLVNALDKTIPLQVTAGTAGNCNNSFLKNPALYTQEVKPSENKCGKENLAFFTLPTQFGTYECKLHLVASCYFIYDSKEVYNKRGCDNYFQVIYDSFGKVVGGLDNRVSPYTGNSGDTPTMQCDMLQLKPGRYSVRSSPRFLLMPERSYCFDMKEKGPVTAVQSIWGKGRESDYAVDQACLSTPGCMLIQKQKPYIGEADDHHGDQEMRELLSGLDYEARCISQSGWVNETSP…	LIPID 652; /note="S-palmitoyl cysteine; by host"	type I/III	15	630	Extracellular	EKIKICLQKQVNSSFSLHNGFGGNLYATEEKRMFELVKPKAGASVLNQSTWIGFGDSRTDKSNSAFPRSADVSAKTADKFRFLSGGSLMLSMFGPPGKVDYLYQGCGKHKVFYEGVNWSPHAAINCYRKNWTDIKLNFQKNIYELASQSHCMSLVNALDKTIPLQVTAGTAGNCNNSFLKNPALYTQEVKPSENKCGKENLAFFTLPTQFGTYECKLHLVASCYFIYDSKEVYNKRGCDNYFQVIYDSFGKVVGGLDNRVSPYTGNSGDTPTMQCDMLQLKPGRYSVRSSPRFLLMPERSYCFDMKEKGPVTAVQSIWGKGRESDYAVDQACLSTPGCMLIQKQKPYIGEADDHHGDQEMRELLSGLDYEARCISQSGWVNETSPFTEKYLLPPKFGRC…	orientation_not_applicable	140	cytoplasmic_type_not_applicable	head	616	125	490	0.2032520325203252	0.21253822629969418	515	HAAIN	YRKNW	0	0	0.2800000000000001	-2.82	-0.62	0.10000000000000009	0.5	2	0.5	2	1.1800000000000002	0	0	2	1	1	0	0	0	1	0	1	1	0
P07975	HEMA_INCJH	Hemagglutinin-esterase-fusion glycoprotein (HEF) (EC 3.1.1.53) [Cleaved into: Hemagglutinin-esterase-fusion glycoprotein chain 1 (HEF1); Hemagglutinin-esterase-fusion glycoprotein chain 2 (HEF2)]	HE	Influenza C virus (strain C/Johannesburg/1/1966)	655	Viet	MFFSLLLVLGLTEAEKIKICLQKQVNSSFSLHNGFGGNLYATEEKRMFELVKPKAGASVLNQSTWIGFGDSRTDKSNSAFPRSADVSAKTADKFRFLSGGSLMLSMFGPPGKVDYLYQGCGKHKVFYEGVNWSPHAAINCYRKNWTDIKLNFQKNIYELASQSHCMSLVNALDKTIPLQVTAGTAGNCNNSFLKNPALYTQEVKPSENKCGKENLAFFTLPTQFGTYECKLHLVASCYFIYDSKEVYNKRGCDNYFQVIYDSFGKVVGGLDNRVSPYTGNSGDTPTMQCDMLQLKPGRYSVRSSPRFLLMPERSYCFDMKEKGPVTAVQSIWGKGRESDYAVDQACLSTPGCMLIQKQKPYIGEADDHHGDQEMRELLSGLDYEARCISQSGWVNETSP…	LIPID 652; /note="S-palmitoyl cysteine; by host"	type I/III	15	630	Extracellular	EKIKICLQKQVNSSFSLHNGFGGNLYATEEKRMFELVKPKAGASVLNQSTWIGFGDSRTDKSNSAFPRSADVSAKTADKFRFLSGGSLMLSMFGPPGKVDYLYQGCGKHKVFYEGVNWSPHAAINCYRKNWTDIKLNFQKNIYELASQSHCMSLVNALDKTIPLQVTAGTAGNCNNSFLKNPALYTQEVKPSENKCGKENLAFFTLPTQFGTYECKLHLVASCYFIYDSKEVYNKRGCDNYFQVIYDSFGKVVGGLDNRVSPYTGNSGDTPTMQCDMLQLKPGRYSVRSSPRFLLMPERSYCFDMKEKGPVTAVQSIWGKGRESDYAVDQACLSTPGCMLIQKQKPYIGEADDHHGDQEMRELLSGLDYEARCISQSGWVNETSPFTEKYLLPPKFGRC…	orientation_not_applicable	165	cytoplasmic_type_not_applicable	head	616	150	465	0.24390243902439024	0.25076452599388377	490	ASQSH	MSLVN	0	0	-1.3	1.1199999999999999	-0.04	-0.82	0.5	0	0.5	0	0.2	1.3599999999999999	0	0	0	1	0	0	0	0	0	0	1	0
P07975	HEMA_INCJH	Hemagglutinin-esterase-fusion glycoprotein (HEF) (EC 3.1.1.53) [Cleaved into: Hemagglutinin-esterase-fusion glycoprotein chain 1 (HEF1); Hemagglutinin-esterase-fusion glycoprotein chain 2 (HEF2)]	HE	Influenza C virus (strain C/Johannesburg/1/1966)	655	Viet	MFFSLLLVLGLTEAEKIKICLQKQVNSSFSLHNGFGGNLYATEEKRMFELVKPKAGASVLNQSTWIGFGDSRTDKSNSAFPRSADVSAKTADKFRFLSGGSLMLSMFGPPGKVDYLYQGCGKHKVFYEGVNWSPHAAINCYRKNWTDIKLNFQKNIYELASQSHCMSLVNALDKTIPLQVTAGTAGNCNNSFLKNPALYTQEVKPSENKCGKENLAFFTLPTQFGTYECKLHLVASCYFIYDSKEVYNKRGCDNYFQVIYDSFGKVVGGLDNRVSPYTGNSGDTPTMQCDMLQLKPGRYSVRSSPRFLLMPERSYCFDMKEKGPVTAVQSIWGKGRESDYAVDQACLSTPGCMLIQKQKPYIGEADDHHGDQEMRELLSGLDYEARCISQSGWVNETSP…	LIPID 652; /note="S-palmitoyl cysteine; by host"	type I/III	15	630	Extracellular	EKIKICLQKQVNSSFSLHNGFGGNLYATEEKRMFELVKPKAGASVLNQSTWIGFGDSRTDKSNSAFPRSADVSAKTADKFRFLSGGSLMLSMFGPPGKVDYLYQGCGKHKVFYEGVNWSPHAAINCYRKNWTDIKLNFQKNIYELASQSHCMSLVNALDKTIPLQVTAGTAGNCNNSFLKNPALYTQEVKPSENKCGKENLAFFTLPTQFGTYECKLHLVASCYFIYDSKEVYNKRGCDNYFQVIYDSFGKVVGGLDNRVSPYTGNSGDTPTMQCDMLQLKPGRYSVRSSPRFLLMPERSYCFDMKEKGPVTAVQSIWGKGRESDYAVDQACLSTPGCMLIQKQKPYIGEADDHHGDQEMRELLSGLDYEARCISQSGWVNETSPFTEKYLLPPKFGRC…	orientation_not_applicable	188	cytoplasmic_type_not_applicable	head	616	173	442	0.2813008130081301	0.28593272171253825	467	GTAGN	NNSFL	0	0	-0.64	-0.24	-0.14	-0.72	0	0	0	0	0.2	0.78	0	1	1	2	0	0	0	0	0	0	0	0
P07975	HEMA_INCJH	Hemagglutinin-esterase-fusion glycoprotein (HEF) (EC 3.1.1.53) [Cleaved into: Hemagglutinin-esterase-fusion glycoprotein chain 1 (HEF1); Hemagglutinin-esterase-fusion glycoprotein chain 2 (HEF2)]	HE	Influenza C virus (strain C/Johannesburg/1/1966)	655	Viet	MFFSLLLVLGLTEAEKIKICLQKQVNSSFSLHNGFGGNLYATEEKRMFELVKPKAGASVLNQSTWIGFGDSRTDKSNSAFPRSADVSAKTADKFRFLSGGSLMLSMFGPPGKVDYLYQGCGKHKVFYEGVNWSPHAAINCYRKNWTDIKLNFQKNIYELASQSHCMSLVNALDKTIPLQVTAGTAGNCNNSFLKNPALYTQEVKPSENKCGKENLAFFTLPTQFGTYECKLHLVASCYFIYDSKEVYNKRGCDNYFQVIYDSFGKVVGGLDNRVSPYTGNSGDTPTMQCDMLQLKPGRYSVRSSPRFLLMPERSYCFDMKEKGPVTAVQSIWGKGRESDYAVDQACLSTPGCMLIQKQKPYIGEADDHHGDQEMRELLSGLDYEARCISQSGWVNETSP…	LIPID 652; /note="S-palmitoyl cysteine; by host"	type I/III	15	630	Extracellular	EKIKICLQKQVNSSFSLHNGFGGNLYATEEKRMFELVKPKAGASVLNQSTWIGFGDSRTDKSNSAFPRSADVSAKTADKFRFLSGGSLMLSMFGPPGKVDYLYQGCGKHKVFYEGVNWSPHAAINCYRKNWTDIKLNFQKNIYELASQSHCMSLVNALDKTIPLQVTAGTAGNCNNSFLKNPALYTQEVKPSENKCGKENLAFFTLPTQFGTYECKLHLVASCYFIYDSKEVYNKRGCDNYFQVIYDSFGKVVGGLDNRVSPYTGNSGDTPTMQCDMLQLKPGRYSVRSSPRFLLMPERSYCFDMKEKGPVTAVQSIWGKGRESDYAVDQACLSTPGCMLIQKQKPYIGEADDHHGDQEMRELLSGLDYEARCISQSGWVNETSPFTEKYLLPPKFGRC…	orientation_not_applicable	210	cytoplasmic_type_not_applicable	head	616	195	420	0.3170731707317073	0.3195718654434251	445	PSENK	GKENL	0	0	-2.66	-1.5	1.3	0.8800000000000001	0	0	2	2	0	0.78	0	0	1	1	1	1	0	0	0	0	0	0
P07975	HEMA_INCJH	Hemagglutinin-esterase-fusion glycoprotein (HEF) (EC 3.1.1.53) [Cleaved into: Hemagglutinin-esterase-fusion glycoprotein chain 1 (HEF1); Hemagglutinin-esterase-fusion glycoprotein chain 2 (HEF2)]	HE	Influenza C virus (strain C/Johannesburg/1/1966)	655	Viet	MFFSLLLVLGLTEAEKIKICLQKQVNSSFSLHNGFGGNLYATEEKRMFELVKPKAGASVLNQSTWIGFGDSRTDKSNSAFPRSADVSAKTADKFRFLSGGSLMLSMFGPPGKVDYLYQGCGKHKVFYEGVNWSPHAAINCYRKNWTDIKLNFQKNIYELASQSHCMSLVNALDKTIPLQVTAGTAGNCNNSFLKNPALYTQEVKPSENKCGKENLAFFTLPTQFGTYECKLHLVASCYFIYDSKEVYNKRGCDNYFQVIYDSFGKVVGGLDNRVSPYTGNSGDTPTMQCDMLQLKPGRYSVRSSPRFLLMPERSYCFDMKEKGPVTAVQSIWGKGRESDYAVDQACLSTPGCMLIQKQKPYIGEADDHHGDQEMRELLSGLDYEARCISQSGWVNETSP…	LIPID 652; /note="S-palmitoyl cysteine; by host"	type I/III	15	630	Extracellular	EKIKICLQKQVNSSFSLHNGFGGNLYATEEKRMFELVKPKAGASVLNQSTWIGFGDSRTDKSNSAFPRSADVSAKTADKFRFLSGGSLMLSMFGPPGKVDYLYQGCGKHKVFYEGVNWSPHAAINCYRKNWTDIKLNFQKNIYELASQSHCMSLVNALDKTIPLQVTAGTAGNCNNSFLKNPALYTQEVKPSENKCGKENLAFFTLPTQFGTYECKLHLVASCYFIYDSKEVYNKRGCDNYFQVIYDSFGKVVGGLDNRVSPYTGNSGDTPTMQCDMLQLKPGRYSVRSSPRFLLMPERSYCFDMKEKGPVTAVQSIWGKGRESDYAVDQACLSTPGCMLIQKQKPYIGEADDHHGDQEMRELLSGLDYEARCISQSGWVNETSPFTEKYLLPPKFGRC…	orientation_not_applicable	229	cytoplasmic_type_not_applicable	head	616	214	401	0.34796747967479674	0.3486238532110092	426	FGTYE	KLHLV	0	0	-0.62	0.9399999999999998	-0.44	-0.52	-1	1.5	1	1.5	0	2.1399999999999997	2	0	0	0	1	0	1	0	0	0	0	1
P07975	HEMA_INCJH	Hemagglutinin-esterase-fusion glycoprotein (HEF) (EC 3.1.1.53) [Cleaved into: Hemagglutinin-esterase-fusion glycoprotein chain 1 (HEF1); Hemagglutinin-esterase-fusion glycoprotein chain 2 (HEF2)]	HE	Influenza C virus (strain C/Johannesburg/1/1966)	655	Viet	MFFSLLLVLGLTEAEKIKICLQKQVNSSFSLHNGFGGNLYATEEKRMFELVKPKAGASVLNQSTWIGFGDSRTDKSNSAFPRSADVSAKTADKFRFLSGGSLMLSMFGPPGKVDYLYQGCGKHKVFYEGVNWSPHAAINCYRKNWTDIKLNFQKNIYELASQSHCMSLVNALDKTIPLQVTAGTAGNCNNSFLKNPALYTQEVKPSENKCGKENLAFFTLPTQFGTYECKLHLVASCYFIYDSKEVYNKRGCDNYFQVIYDSFGKVVGGLDNRVSPYTGNSGDTPTMQCDMLQLKPGRYSVRSSPRFLLMPERSYCFDMKEKGPVTAVQSIWGKGRESDYAVDQACLSTPGCMLIQKQKPYIGEADDHHGDQEMRELLSGLDYEARCISQSGWVNETSP…	LIPID 652; /note="S-palmitoyl cysteine; by host"	type I/III	15	630	Extracellular	EKIKICLQKQVNSSFSLHNGFGGNLYATEEKRMFELVKPKAGASVLNQSTWIGFGDSRTDKSNSAFPRSADVSAKTADKFRFLSGGSLMLSMFGPPGKVDYLYQGCGKHKVFYEGVNWSPHAAINCYRKNWTDIKLNFQKNIYELASQSHCMSLVNALDKTIPLQVTAGTAGNCNNSFLKNPALYTQEVKPSENKCGKENLAFFTLPTQFGTYECKLHLVASCYFIYDSKEVYNKRGCDNYFQVIYDSFGKVVGGLDNRVSPYTGNSGDTPTMQCDMLQLKPGRYSVRSSPRFLLMPERSYCFDMKEKGPVTAVQSIWGKGRESDYAVDQACLSTPGCMLIQKQKPYIGEADDHHGDQEMRELLSGLDYEARCISQSGWVNETSPFTEKYLLPPKFGRC…	orientation_not_applicable	237	cytoplasmic_type_not_applicable	head	616	222	393	0.36097560975609755	0.36085626911314983	418	HLVAS	YFIYD	0	0	1.16	0.24000000000000005	-0.8	-1.18	0.5	-1	0.5	1	1.56	0.78	0	3	0	0	0	1	0	2	0	0	1	0
P07975	HEMA_INCJH	Hemagglutinin-esterase-fusion glycoprotein (HEF) (EC 3.1.1.53) [Cleaved into: Hemagglutinin-esterase-fusion glycoprotein chain 1 (HEF1); Hemagglutinin-esterase-fusion glycoprotein chain 2 (HEF2)]	HE	Influenza C virus (strain C/Johannesburg/1/1966)	655	Viet	MFFSLLLVLGLTEAEKIKICLQKQVNSSFSLHNGFGGNLYATEEKRMFELVKPKAGASVLNQSTWIGFGDSRTDKSNSAFPRSADVSAKTADKFRFLSGGSLMLSMFGPPGKVDYLYQGCGKHKVFYEGVNWSPHAAINCYRKNWTDIKLNFQKNIYELASQSHCMSLVNALDKTIPLQVTAGTAGNCNNSFLKNPALYTQEVKPSENKCGKENLAFFTLPTQFGTYECKLHLVASCYFIYDSKEVYNKRGCDNYFQVIYDSFGKVVGGLDNRVSPYTGNSGDTPTMQCDMLQLKPGRYSVRSSPRFLLMPERSYCFDMKEKGPVTAVQSIWGKGRESDYAVDQACLSTPGCMLIQKQKPYIGEADDHHGDQEMRELLSGLDYEARCISQSGWVNETSP…	LIPID 652; /note="S-palmitoyl cysteine; by host"	type I/III	15	630	Extracellular	EKIKICLQKQVNSSFSLHNGFGGNLYATEEKRMFELVKPKAGASVLNQSTWIGFGDSRTDKSNSAFPRSADVSAKTADKFRFLSGGSLMLSMFGPPGKVDYLYQGCGKHKVFYEGVNWSPHAAINCYRKNWTDIKLNFQKNIYELASQSHCMSLVNALDKTIPLQVTAGTAGNCNNSFLKNPALYTQEVKPSENKCGKENLAFFTLPTQFGTYECKLHLVASCYFIYDSKEVYNKRGCDNYFQVIYDSFGKVVGGLDNRVSPYTGNSGDTPTMQCDMLQLKPGRYSVRSSPRFLLMPERSYCFDMKEKGPVTAVQSIWGKGRESDYAVDQACLSTPGCMLIQKQKPYIGEADDHHGDQEMRELLSGLDYEARCISQSGWVNETSPFTEKYLLPPKFGRC…	orientation_not_applicable	252	cytoplasmic_type_not_applicable	head	616	237	378	0.3853658536585366	0.3837920489296636	403	YNKRG	DNYFQ	0	0	-2.72	-1.8	0.78	-0.28	2	-1	2	1	0	0	1	2	1	1	0	1	1	1	0	0	0	0
P07975	HEMA_INCJH	Hemagglutinin-esterase-fusion glycoprotein (HEF) (EC 3.1.1.53) [Cleaved into: Hemagglutinin-esterase-fusion glycoprotein chain 1 (HEF1); Hemagglutinin-esterase-fusion glycoprotein chain 2 (HEF2)]	HE	Influenza C virus (strain C/Johannesburg/1/1966)	655	Viet	MFFSLLLVLGLTEAEKIKICLQKQVNSSFSLHNGFGGNLYATEEKRMFELVKPKAGASVLNQSTWIGFGDSRTDKSNSAFPRSADVSAKTADKFRFLSGGSLMLSMFGPPGKVDYLYQGCGKHKVFYEGVNWSPHAAINCYRKNWTDIKLNFQKNIYELASQSHCMSLVNALDKTIPLQVTAGTAGNCNNSFLKNPALYTQEVKPSENKCGKENLAFFTLPTQFGTYECKLHLVASCYFIYDSKEVYNKRGCDNYFQVIYDSFGKVVGGLDNRVSPYTGNSGDTPTMQCDMLQLKPGRYSVRSSPRFLLMPERSYCFDMKEKGPVTAVQSIWGKGRESDYAVDQACLSTPGCMLIQKQKPYIGEADDHHGDQEMRELLSGLDYEARCISQSGWVNETSP…	LIPID 652; /note="S-palmitoyl cysteine; by host"	type I/III	15	630	Extracellular	EKIKICLQKQVNSSFSLHNGFGGNLYATEEKRMFELVKPKAGASVLNQSTWIGFGDSRTDKSNSAFPRSADVSAKTADKFRFLSGGSLMLSMFGPPGKVDYLYQGCGKHKVFYEGVNWSPHAAINCYRKNWTDIKLNFQKNIYELASQSHCMSLVNALDKTIPLQVTAGTAGNCNNSFLKNPALYTQEVKPSENKCGKENLAFFTLPTQFGTYECKLHLVASCYFIYDSKEVYNKRGCDNYFQVIYDSFGKVVGGLDNRVSPYTGNSGDTPTMQCDMLQLKPGRYSVRSSPRFLLMPERSYCFDMKEKGPVTAVQSIWGKGRESDYAVDQACLSTPGCMLIQKQKPYIGEADDHHGDQEMRELLSGLDYEARCISQSGWVNETSPFTEKYLLPPKFGRC…	orientation_not_applicable	289	cytoplasmic_type_not_applicable	head	616	274	341	0.44552845528455287	0.44036697247706424	366	TPTMQ	DMLQL	0	0	-0.92	0.4999999999999999	-0.38	-0.34	0	-1	0	1	0	1.56	0	0	0	0	0	1	0	0	0	0	0	0
P07975	HEMA_INCJH	Hemagglutinin-esterase-fusion glycoprotein (HEF) (EC 3.1.1.53) [Cleaved into: Hemagglutinin-esterase-fusion glycoprotein chain 1 (HEF1); Hemagglutinin-esterase-fusion glycoprotein chain 2 (HEF2)]	HE	Influenza C virus (strain C/Johannesburg/1/1966)	655	Viet	MFFSLLLVLGLTEAEKIKICLQKQVNSSFSLHNGFGGNLYATEEKRMFELVKPKAGASVLNQSTWIGFGDSRTDKSNSAFPRSADVSAKTADKFRFLSGGSLMLSMFGPPGKVDYLYQGCGKHKVFYEGVNWSPHAAINCYRKNWTDIKLNFQKNIYELASQSHCMSLVNALDKTIPLQVTAGTAGNCNNSFLKNPALYTQEVKPSENKCGKENLAFFTLPTQFGTYECKLHLVASCYFIYDSKEVYNKRGCDNYFQVIYDSFGKVVGGLDNRVSPYTGNSGDTPTMQCDMLQLKPGRYSVRSSPRFLLMPERSYCFDMKEKGPVTAVQSIWGKGRESDYAVDQACLSTPGCMLIQKQKPYIGEADDHHGDQEMRELLSGLDYEARCISQSGWVNETSP…	LIPID 652; /note="S-palmitoyl cysteine; by host"	type I/III	15	630	Extracellular	EKIKICLQKQVNSSFSLHNGFGGNLYATEEKRMFELVKPKAGASVLNQSTWIGFGDSRTDKSNSAFPRSADVSAKTADKFRFLSGGSLMLSMFGPPGKVDYLYQGCGKHKVFYEGVNWSPHAAINCYRKNWTDIKLNFQKNIYELASQSHCMSLVNALDKTIPLQVTAGTAGNCNNSFLKNPALYTQEVKPSENKCGKENLAFFTLPTQFGTYECKLHLVASCYFIYDSKEVYNKRGCDNYFQVIYDSFGKVVGGLDNRVSPYTGNSGDTPTMQCDMLQLKPGRYSVRSSPRFLLMPERSYCFDMKEKGPVTAVQSIWGKGRESDYAVDQACLSTPGCMLIQKQKPYIGEADDHHGDQEMRELLSGLDYEARCISQSGWVNETSPFTEKYLLPPKFGRC…	orientation_not_applicable	316	cytoplasmic_type_not_applicable	head	616	301	314	0.4894308943089431	0.481651	339	PERSY	FDMKE	0	0	-2.34	-1.24	0.8	1.04	0	-1	2	3	0	0	1	1	0	0	1	2	1	0	0	0	0	0
P07975	HEMA_INCJH	Hemagglutinin-esterase-fusion glycoprotein (HEF) (EC 3.1.1.53) [Cleaved into: Hemagglutinin-esterase-fusion glycoprotein chain 1 (HEF1); Hemagglutinin-esterase-fusion glycoprotein chain 2 (HEF2)]	HE	Influenza C virus (strain C/Johannesburg/1/1966)	655	Viet	MFFSLLLVLGLTEAEKIKICLQKQVNSSFSLHNGFGGNLYATEEKRMFELVKPKAGASVLNQSTWIGFGDSRTDKSNSAFPRSADVSAKTADKFRFLSGGSLMLSMFGPPGKVDYLYQGCGKHKVFYEGVNWSPHAAINCYRKNWTDIKLNFQKNIYELASQSHCMSLVNALDKTIPLQVTAGTAGNCNNSFLKNPALYTQEVKPSENKCGKENLAFFTLPTQFGTYECKLHLVASCYFIYDSKEVYNKRGCDNYFQVIYDSFGKVVGGLDNRVSPYTGNSGDTPTMQCDMLQLKPGRYSVRSSPRFLLMPERSYCFDMKEKGPVTAVQSIWGKGRESDYAVDQACLSTPGCMLIQKQKPYIGEADDHHGDQEMRELLSGLDYEARCISQSGWVNETSP…	LIPID 652; /note="S-palmitoyl cysteine; by host"	type I/III	15	630	Extracellular	EKIKICLQKQVNSSFSLHNGFGGNLYATEEKRMFELVKPKAGASVLNQSTWIGFGDSRTDKSNSAFPRSADVSAKTADKFRFLSGGSLMLSMFGPPGKVDYLYQGCGKHKVFYEGVNWSPHAAINCYRKNWTDIKLNFQKNIYELASQSHCMSLVNALDKTIPLQVTAGTAGNCNNSFLKNPALYTQEVKPSENKCGKENLAFFTLPTQFGTYECKLHLVASCYFIYDSKEVYNKRGCDNYFQVIYDSFGKVVGGLDNRVSPYTGNSGDTPTMQCDMLQLKPGRYSVRSSPRFLLMPERSYCFDMKEKGPVTAVQSIWGKGRESDYAVDQACLSTPGCMLIQKQKPYIGEADDHHGDQEMRELLSGLDYEARCISQSGWVNETSPFTEKYLLPPKFGRC…	orientation_not_applicable	346	cytoplasmic_type_not_applicable	head	616	331	284	0.5382113821138211	0.5275229357798165	309	AVDQA	LSTPG	0	0	0.16	0.06	0.13999999999999999	-0.38	-1	0	1	0	0.9800000000000001	0.78	0	0	0	0	1	0	0	0	0	0	0	0
P07975	HEMA_INCJH	Hemagglutinin-esterase-fusion glycoprotein (HEF) (EC 3.1.1.53) [Cleaved into: Hemagglutinin-esterase-fusion glycoprotein chain 1 (HEF1); Hemagglutinin-esterase-fusion glycoprotein chain 2 (HEF2)]	HE	Influenza C virus (strain C/Johannesburg/1/1966)	655	Viet	MFFSLLLVLGLTEAEKIKICLQKQVNSSFSLHNGFGGNLYATEEKRMFELVKPKAGASVLNQSTWIGFGDSRTDKSNSAFPRSADVSAKTADKFRFLSGGSLMLSMFGPPGKVDYLYQGCGKHKVFYEGVNWSPHAAINCYRKNWTDIKLNFQKNIYELASQSHCMSLVNALDKTIPLQVTAGTAGNCNNSFLKNPALYTQEVKPSENKCGKENLAFFTLPTQFGTYECKLHLVASCYFIYDSKEVYNKRGCDNYFQVIYDSFGKVVGGLDNRVSPYTGNSGDTPTMQCDMLQLKPGRYSVRSSPRFLLMPERSYCFDMKEKGPVTAVQSIWGKGRESDYAVDQACLSTPGCMLIQKQKPYIGEADDHHGDQEMRELLSGLDYEARCISQSGWVNETSP…	LIPID 652; /note="S-palmitoyl cysteine; by host"	type I/III	15	630	Extracellular	EKIKICLQKQVNSSFSLHNGFGGNLYATEEKRMFELVKPKAGASVLNQSTWIGFGDSRTDKSNSAFPRSADVSAKTADKFRFLSGGSLMLSMFGPPGKVDYLYQGCGKHKVFYEGVNWSPHAAINCYRKNWTDIKLNFQKNIYELASQSHCMSLVNALDKTIPLQVTAGTAGNCNNSFLKNPALYTQEVKPSENKCGKENLAFFTLPTQFGTYECKLHLVASCYFIYDSKEVYNKRGCDNYFQVIYDSFGKVVGGLDNRVSPYTGNSGDTPTMQCDMLQLKPGRYSVRSSPRFLLMPERSYCFDMKEKGPVTAVQSIWGKGRESDYAVDQACLSTPGCMLIQKQKPYIGEADDHHGDQEMRELLSGLDYEARCISQSGWVNETSPFTEKYLLPPKFGRC…	orientation_not_applicable	352	cytoplasmic_type_not_applicable	head	616	337	278	0.5479674796747968	0.536697	303	LSTPG	MLIQK	0	0	0.06	0.5599999999999998	-0.38	-0.34	0	1	0	1	0.78	1.56	0	0	0	0	0	0	0	0	0	0	0	0
P07975	HEMA_INCJH	Hemagglutinin-esterase-fusion glycoprotein (HEF) (EC 3.1.1.53) [Cleaved into: Hemagglutinin-esterase-fusion glycoprotein chain 1 (HEF1); Hemagglutinin-esterase-fusion glycoprotein chain 2 (HEF2)]	HE	Influenza C virus (strain C/Johannesburg/1/1966)	655	Viet	MFFSLLLVLGLTEAEKIKICLQKQVNSSFSLHNGFGGNLYATEEKRMFELVKPKAGASVLNQSTWIGFGDSRTDKSNSAFPRSADVSAKTADKFRFLSGGSLMLSMFGPPGKVDYLYQGCGKHKVFYEGVNWSPHAAINCYRKNWTDIKLNFQKNIYELASQSHCMSLVNALDKTIPLQVTAGTAGNCNNSFLKNPALYTQEVKPSENKCGKENLAFFTLPTQFGTYECKLHLVASCYFIYDSKEVYNKRGCDNYFQVIYDSFGKVVGGLDNRVSPYTGNSGDTPTMQCDMLQLKPGRYSVRSSPRFLLMPERSYCFDMKEKGPVTAVQSIWGKGRESDYAVDQACLSTPGCMLIQKQKPYIGEADDHHGDQEMRELLSGLDYEARCISQSGWVNETSP…	LIPID 652; /note="S-palmitoyl cysteine; by host"	type I/III	15	630	Extracellular	EKIKICLQKQVNSSFSLHNGFGGNLYATEEKRMFELVKPKAGASVLNQSTWIGFGDSRTDKSNSAFPRSADVSAKTADKFRFLSGGSLMLSMFGPPGKVDYLYQGCGKHKVFYEGVNWSPHAAINCYRKNWTDIKLNFQKNIYELASQSHCMSLVNALDKTIPLQVTAGTAGNCNNSFLKNPALYTQEVKPSENKCGKENLAFFTLPTQFGTYECKLHLVASCYFIYDSKEVYNKRGCDNYFQVIYDSFGKVVGGLDNRVSPYTGNSGDTPTMQCDMLQLKPGRYSVRSSPRFLLMPERSYCFDMKEKGPVTAVQSIWGKGRESDYAVDQACLSTPGCMLIQKQKPYIGEADDHHGDQEMRELLSGLDYEARCISQSGWVNETSPFTEKYLLPPKFGRC…	orientation_not_applicable	387	cytoplasmic_type_not_applicable	head	616	372	243	0.6048780487804878	0.5902140672782875	268	DYEAR	ISQSG	0	0	-2.2	-0.2	1.24	-0.2	-1	0	3	0	0.2	0.78	1	0	0	0	2	0	1	0	0	0	0	0
P07975	HEMA_INCJH	Hemagglutinin-esterase-fusion glycoprotein (HEF) (EC 3.1.1.53) [Cleaved into: Hemagglutinin-esterase-fusion glycoprotein chain 1 (HEF1); Hemagglutinin-esterase-fusion glycoprotein chain 2 (HEF2)]	HE	Influenza C virus (strain C/Johannesburg/1/1966)	655	Viet	MFFSLLLVLGLTEAEKIKICLQKQVNSSFSLHNGFGGNLYATEEKRMFELVKPKAGASVLNQSTWIGFGDSRTDKSNSAFPRSADVSAKTADKFRFLSGGSLMLSMFGPPGKVDYLYQGCGKHKVFYEGVNWSPHAAINCYRKNWTDIKLNFQKNIYELASQSHCMSLVNALDKTIPLQVTAGTAGNCNNSFLKNPALYTQEVKPSENKCGKENLAFFTLPTQFGTYECKLHLVASCYFIYDSKEVYNKRGCDNYFQVIYDSFGKVVGGLDNRVSPYTGNSGDTPTMQCDMLQLKPGRYSVRSSPRFLLMPERSYCFDMKEKGPVTAVQSIWGKGRESDYAVDQACLSTPGCMLIQKQKPYIGEADDHHGDQEMRELLSGLDYEARCISQSGWVNETSP…	LIPID 652; /note="S-palmitoyl cysteine; by host"	type I/III	15	630	Extracellular	EKIKICLQKQVNSSFSLHNGFGGNLYATEEKRMFELVKPKAGASVLNQSTWIGFGDSRTDKSNSAFPRSADVSAKTADKFRFLSGGSLMLSMFGPPGKVDYLYQGCGKHKVFYEGVNWSPHAAINCYRKNWTDIKLNFQKNIYELASQSHCMSLVNALDKTIPLQVTAGTAGNCNNSFLKNPALYTQEVKPSENKCGKENLAFFTLPTQFGTYECKLHLVASCYFIYDSKEVYNKRGCDNYFQVIYDSFGKVVGGLDNRVSPYTGNSGDTPTMQCDMLQLKPGRYSVRSSPRFLLMPERSYCFDMKEKGPVTAVQSIWGKGRESDYAVDQACLSTPGCMLIQKQKPYIGEADDHHGDQEMRELLSGLDYEARCISQSGWVNETSPFTEKYLLPPKFGRC…	orientation_not_applicable	413	cytoplasmic_type_not_applicable	head	616	398	217	0.6471544715447154	0.6299694189602446	242	PKFGR	PLAAK	0	0	-1.52	0.38	0.7	0.040000000000000036	2	1	2	1	0	1.1800000000000002	1	0	0	0	0	0	0	0	0	0	0	0
P07975	HEMA_INCJH	Hemagglutinin-esterase-fusion glycoprotein (HEF) (EC 3.1.1.53) [Cleaved into: Hemagglutinin-esterase-fusion glycoprotein chain 1 (HEF1); Hemagglutinin-esterase-fusion glycoprotein chain 2 (HEF2)]	HE	Influenza C virus (strain C/Johannesburg/1/1966)	655	Viet	MFFSLLLVLGLTEAEKIKICLQKQVNSSFSLHNGFGGNLYATEEKRMFELVKPKAGASVLNQSTWIGFGDSRTDKSNSAFPRSADVSAKTADKFRFLSGGSLMLSMFGPPGKVDYLYQGCGKHKVFYEGVNWSPHAAINCYRKNWTDIKLNFQKNIYELASQSHCMSLVNALDKTIPLQVTAGTAGNCNNSFLKNPALYTQEVKPSENKCGKENLAFFTLPTQFGTYECKLHLVASCYFIYDSKEVYNKRGCDNYFQVIYDSFGKVVGGLDNRVSPYTGNSGDTPTMQCDMLQLKPGRYSVRSSPRFLLMPERSYCFDMKEKGPVTAVQSIWGKGRESDYAVDQACLSTPGCMLIQKQKPYIGEADDHHGDQEMRELLSGLDYEARCISQSGWVNETSP…	LIPID 652; /note="S-palmitoyl cysteine; by host"	type I/III	15	630	Extracellular	EKIKICLQKQVNSSFSLHNGFGGNLYATEEKRMFELVKPKAGASVLNQSTWIGFGDSRTDKSNSAFPRSADVSAKTADKFRFLSGGSLMLSMFGPPGKVDYLYQGCGKHKVFYEGVNWSPHAAINCYRKNWTDIKLNFQKNIYELASQSHCMSLVNALDKTIPLQVTAGTAGNCNNSFLKNPALYTQEVKPSENKCGKENLAFFTLPTQFGTYECKLHLVASCYFIYDSKEVYNKRGCDNYFQVIYDSFGKVVGGLDNRVSPYTGNSGDTPTMQCDMLQLKPGRYSVRSSPRFLLMPERSYCFDMKEKGPVTAVQSIWGKGRESDYAVDQACLSTPGCMLIQKQKPYIGEADDHHGDQEMRELLSGLDYEARCISQSGWVNETSPFTEKYLLPPKFGRC…	orientation_not_applicable	583	cytoplasmic_type_not_applicable	head	616	568	47	0.9235772357723577	0.8899082568807339	72	EVSPG	WIIDN	0	0	-0.42	0.21999999999999992	0.36	-0.76	-1	-1	1	1	0.58	1.56	0	1	0	1	1	1	0	0	0	1	0	0
P07975	HEMA_INCJH	Hemagglutinin-esterase-fusion glycoprotein (HEF) (EC 3.1.1.53) [Cleaved into: Hemagglutinin-esterase-fusion glycoprotein chain 1 (HEF1); Hemagglutinin-esterase-fusion glycoprotein chain 2 (HEF2)]	HE	Influenza C virus (strain C/Johannesburg/1/1966)	655	Viet	MFFSLLLVLGLTEAEKIKICLQKQVNSSFSLHNGFGGNLYATEEKRMFELVKPKAGASVLNQSTWIGFGDSRTDKSNSAFPRSADVSAKTADKFRFLSGGSLMLSMFGPPGKVDYLYQGCGKHKVFYEGVNWSPHAAINCYRKNWTDIKLNFQKNIYELASQSHCMSLVNALDKTIPLQVTAGTAGNCNNSFLKNPALYTQEVKPSENKCGKENLAFFTLPTQFGTYECKLHLVASCYFIYDSKEVYNKRGCDNYFQVIYDSFGKVVGGLDNRVSPYTGNSGDTPTMQCDMLQLKPGRYSVRSSPRFLLMPERSYCFDMKEKGPVTAVQSIWGKGRESDYAVDQACLSTPGCMLIQKQKPYIGEADDHHGDQEMRELLSGLDYEARCISQSGWVNETSP…	LIPID 652; /note="S-palmitoyl cysteine; by host"	type I/III	15	630	Extracellular	EKIKICLQKQVNSSFSLHNGFGGNLYATEEKRMFELVKPKAGASVLNQSTWIGFGDSRTDKSNSAFPRSADVSAKTADKFRFLSGGSLMLSMFGPPGKVDYLYQGCGKHKVFYEGVNWSPHAAINCYRKNWTDIKLNFQKNIYELASQSHCMSLVNALDKTIPLQVTAGTAGNCNNSFLKNPALYTQEVKPSENKCGKENLAFFTLPTQFGTYECKLHLVASCYFIYDSKEVYNKRGCDNYFQVIYDSFGKVVGGLDNRVSPYTGNSGDTPTMQCDMLQLKPGRYSVRSSPRFLLMPERSYCFDMKEKGPVTAVQSIWGKGRESDYAVDQACLSTPGCMLIQKQKPYIGEADDHHGDQEMRELLSGLDYEARCISQSGWVNETSPFTEKYLLPPKFGRC…	orientation_not_applicable	591	cytoplasmic_type_not_applicable	head	616	576	39	0.9365853658536586	0.9021406727828746	64	IDNNI	DQSCQ	0	1	-0.3	-1.76	-0.04	0.54	-1	-1	1	1	1.56	0	0	0	2	0	1	1	0	0	0	0	0	0
P07975	HEMA_INCJH	Hemagglutinin-esterase-fusion glycoprotein (HEF) (EC 3.1.1.53) [Cleaved into: Hemagglutinin-esterase-fusion glycoprotein chain 1 (HEF1); Hemagglutinin-esterase-fusion glycoprotein chain 2 (HEF2)]	HE	Influenza C virus (strain C/Johannesburg/1/1966)	655	Viet	MFFSLLLVLGLTEAEKIKICLQKQVNSSFSLHNGFGGNLYATEEKRMFELVKPKAGASVLNQSTWIGFGDSRTDKSNSAFPRSADVSAKTADKFRFLSGGSLMLSMFGPPGKVDYLYQGCGKHKVFYEGVNWSPHAAINCYRKNWTDIKLNFQKNIYELASQSHCMSLVNALDKTIPLQVTAGTAGNCNNSFLKNPALYTQEVKPSENKCGKENLAFFTLPTQFGTYECKLHLVASCYFIYDSKEVYNKRGCDNYFQVIYDSFGKVVGGLDNRVSPYTGNSGDTPTMQCDMLQLKPGRYSVRSSPRFLLMPERSYCFDMKEKGPVTAVQSIWGKGRESDYAVDQACLSTPGCMLIQKQKPYIGEADDHHGDQEMRELLSGLDYEARCISQSGWVNETSP…	LIPID 652; /note="S-palmitoyl cysteine; by host"	type I/III	15	630	Extracellular	EKIKICLQKQVNSSFSLHNGFGGNLYATEEKRMFELVKPKAGASVLNQSTWIGFGDSRTDKSNSAFPRSADVSAKTADKFRFLSGGSLMLSMFGPPGKVDYLYQGCGKHKVFYEGVNWSPHAAINCYRKNWTDIKLNFQKNIYELASQSHCMSLVNALDKTIPLQVTAGTAGNCNNSFLKNPALYTQEVKPSENKCGKENLAFFTLPTQFGTYECKLHLVASCYFIYDSKEVYNKRGCDNYFQVIYDSFGKVVGGLDNRVSPYTGNSGDTPTMQCDMLQLKPGRYSVRSSPRFLLMPERSYCFDMKEKGPVTAVQSIWGKGRESDYAVDQACLSTPGCMLIQKQKPYIGEADDHHGDQEMRELLSGLDYEARCISQSGWVNETSPFTEKYLLPPKFGRC…	orientation_not_applicable	595	cytoplasmic_type_not_applicable	head	616	580	35	0.943089	0.908257	60	ICDQS	QNFIF	1	0	-0.16	0.6199999999999999	0.14000000000000004	-1.28	-1	0	1	0	0.78	0.78	0	2	0	1	1	0	0	0	0	0	0	0
P07975	HEMA_INCJH	Hemagglutinin-esterase-fusion glycoprotein (HEF) (EC 3.1.1.53) [Cleaved into: Hemagglutinin-esterase-fusion glycoprotein chain 1 (HEF1); Hemagglutinin-esterase-fusion glycoprotein chain 2 (HEF2)]	HE	Influenza C virus (strain C/Johannesburg/1/1966)	655	Viet	MFFSLLLVLGLTEAEKIKICLQKQVNSSFSLHNGFGGNLYATEEKRMFELVKPKAGASVLNQSTWIGFGDSRTDKSNSAFPRSADVSAKTADKFRFLSGGSLMLSMFGPPGKVDYLYQGCGKHKVFYEGVNWSPHAAINCYRKNWTDIKLNFQKNIYELASQSHCMSLVNALDKTIPLQVTAGTAGNCNNSFLKNPALYTQEVKPSENKCGKENLAFFTLPTQFGTYECKLHLVASCYFIYDSKEVYNKRGCDNYFQVIYDSFGKVVGGLDNRVSPYTGNSGDTPTMQCDMLQLKPGRYSVRSSPRFLLMPERSYCFDMKEKGPVTAVQSIWGKGRESDYAVDQACLSTPGCMLIQKQKPYIGEADDHHGDQEMRELLSGLDYEARCISQSGWVNETSP…	LIPID 652; /note="S-palmitoyl cysteine; by host"	type I/III	652	655	Cytoplasmic	CRTK	orientation_not_applicable	652	tail	extracellular_type_not_applicable	4	0	3	0	0.9954128440366973	3	SGIAI	RTK	0	0	1.92	-3.03333	-0.76	1.8666666666666665	0	2	0	2	1.7600000000000002	0	0	0	0	0	0	0	0	0	0	0	0	0
P08491	POLS_RRVT	Structural polyprotein (p130) [Cleaved into: Capsid protein (EC 3.4.21.90) (Coat protein) (C); Precursor of protein E3/E2 (p62) (pE2); Assembly protein E3; Spike glycoprotein E2 (E2 envelope glycoprotein); 6K protein; Spike glycoprotein E1 (E1 envelope glycoprotein)]	NA	Ross river virus (strain T48) (RRV)	1254	Uniprot	MNYIPTQTFYGRRWRPRPAFRPWQVSMQPTPTMVTPMLQAPDLQAQQMQQLISAVSALTTKQNVKAPKGQRQKKQQKPKEKKENQKKKPTQKKKQQQKPKPQAKKKKPGRRERMCMKIENDCIFEVKLDGKVTGYACLVGDKVMKPAHVKGTIDNPDLAKLTYKKSSKYDLECAQIPVHMKSDASKYTHEKPEGHYNWHHGAVQYSGGRFTIPTGAGKPGDSGRPIFDNKGRVVAIVLGGANEGARTALSVVTWTKDMVTRVTPEGTEEWSAALMMCILANTSFPCSSPPCYPCCYEKQPEQTLRMLEDNVNRPGYYELLEASMTCRNRSRHRRSVTEHFNVYKATRPYLAYCADCGDGYFCYSPVAIEKIRDEAPDGMLKIQVSAQIGLDKAGTHAHT…	LIPID 719; /note="S-palmitoyl cysteine; by host"; /evidence="ECO:0000255"; LIPID 729; /note="S-palmitoyl cysteine; by host"; /evidence="ECO:0000250"; LIPID 749; /note="S-palmitoyl cysteine; by host"; /evidence="ECO:0000250"; LIPID 750; /note="S-palmitoyl cysteine; by host"; /evidence="ECO:0000250"; LIPID 1249; /note="S-stearoyl cysteine; by host"; /evidence="ECO:0000250"	multi	772	792	Transmembrane	TLFWMEFAAPAAALALLACCI	inward	790	cytoplasmic_type_not_applicable	extracellular_type_not_applicable	21	18	2	0.9	0.6296887470071828	464	LALLA	CIKSL	0	4	3	1.22	-1.28	-0.26	0	1	0	1	2.74	1.56	0	0	0	0	0	0	0	0	0	0	0	0
P08491	POLS_RRVT	Structural polyprotein (p130) [Cleaved into: Capsid protein (EC 3.4.21.90) (Coat protein) (C); Precursor of protein E3/E2 (p62) (pE2); Assembly protein E3; Spike glycoprotein E2 (E2 envelope glycoprotein); 6K protein; Spike glycoprotein E1 (E1 envelope glycoprotein)]	NA	Ross river virus (strain T48) (RRV)	1254	Uniprot	MNYIPTQTFYGRRWRPRPAFRPWQVSMQPTPTMVTPMLQAPDLQAQQMQQLISAVSALTTKQNVKAPKGQRQKKQQKPKEKKENQKKKPTQKKKQQQKPKPQAKKKKPGRRERMCMKIENDCIFEVKLDGKVTGYACLVGDKVMKPAHVKGTIDNPDLAKLTYKKSSKYDLECAQIPVHMKSDASKYTHEKPEGHYNWHHGAVQYSGGRFTIPTGAGKPGDSGRPIFDNKGRVVAIVLGGANEGARTALSVVTWTKDMVTRVTPEGTEEWSAALMMCILANTSFPCSSPPCYPCCYEKQPEQTLRMLEDNVNRPGYYELLEASMTCRNRSRHRRSVTEHFNVYKATRPYLAYCADCGDGYFCYSPVAIEKIRDEAPDGMLKIQVSAQIGLDKAGTHAHT…	LIPID 719; /note="S-palmitoyl cysteine; by host"; /evidence="ECO:0000255"; LIPID 729; /note="S-palmitoyl cysteine; by host"; /evidence="ECO:0000250"; LIPID 749; /note="S-palmitoyl cysteine; by host"; /evidence="ECO:0000250"; LIPID 750; /note="S-palmitoyl cysteine; by host"; /evidence="ECO:0000250"; LIPID 1249; /note="S-stearoyl cysteine; by host"; /evidence="ECO:0000250"	multi	772	792	Transmembrane	TLFWMEFAAPAAALALLACCI	inward	791	cytoplasmic_type_not_applicable	extracellular_type_not_applicable	21	19	1	0.95	0.6304868316041501	463	ALLAC	IKSLI	4	0	2.7399999999999998	1.6199999999999999	-1.12	-0.42	0	1	0	1	1.9600000000000002	2.34	0	0	0	0	0	0	0	0	0	0	0	0
P08491	POLS_RRVT	Structural polyprotein (p130) [Cleaved into: Capsid protein (EC 3.4.21.90) (Coat protein) (C); Precursor of protein E3/E2 (p62) (pE2); Assembly protein E3; Spike glycoprotein E2 (E2 envelope glycoprotein); 6K protein; Spike glycoprotein E1 (E1 envelope glycoprotein)]	NA	Ross river virus (strain T48) (RRV)	1254	Uniprot	MNYIPTQTFYGRRWRPRPAFRPWQVSMQPTPTMVTPMLQAPDLQAQQMQQLISAVSALTTKQNVKAPKGQRQKKQQKPKEKKENQKKKPTQKKKQQQKPKPQAKKKKPGRRERMCMKIENDCIFEVKLDGKVTGYACLVGDKVMKPAHVKGTIDNPDLAKLTYKKSSKYDLECAQIPVHMKSDASKYTHEKPEGHYNWHHGAVQYSGGRFTIPTGAGKPGDSGRPIFDNKGRVVAIVLGGANEGARTALSVVTWTKDMVTRVTPEGTEEWSAALMMCILANTSFPCSSPPCYPCCYEKQPEQTLRMLEDNVNRPGYYELLEASMTCRNRSRHRRSVTEHFNVYKATRPYLAYCADCGDGYFCYSPVAIEKIRDEAPDGMLKIQVSAQIGLDKAGTHAHT…	LIPID 719; /note="S-palmitoyl cysteine; by host"; /evidence="ECO:0000255"; LIPID 729; /note="S-palmitoyl cysteine; by host"; /evidence="ECO:0000250"; LIPID 749; /note="S-palmitoyl cysteine; by host"; /evidence="ECO:0000250"; LIPID 750; /note="S-palmitoyl cysteine; by host"; /evidence="ECO:0000250"; LIPID 1249; /note="S-stearoyl cysteine; by host"; /evidence="ECO:0000250"	multi	794	814	Transmembrane	SLICCCKPFSFLVLLSLGASA	outward	797	cytoplasmic_type_not_applicable	extracellular_type_not_applicable	21	3	17	0.15	0.6352753391859537	457	IKSLI	CCKPF	0	6	1.6199999999999999	0.45999999999999996	-0.42	-0.3	1	1	1	1	2.34	0	0	1	0	0	0	0	0	0	0	0	0	0
P08491	POLS_RRVT	Structural polyprotein (p130) [Cleaved into: Capsid protein (EC 3.4.21.90) (Coat protein) (C); Precursor of protein E3/E2 (p62) (pE2); Assembly protein E3; Spike glycoprotein E2 (E2 envelope glycoprotein); 6K protein; Spike glycoprotein E1 (E1 envelope glycoprotein)]	NA	Ross river virus (strain T48) (RRV)	1254	Uniprot	MNYIPTQTFYGRRWRPRPAFRPWQVSMQPTPTMVTPMLQAPDLQAQQMQQLISAVSALTTKQNVKAPKGQRQKKQQKPKEKKENQKKKPTQKKKQQQKPKPQAKKKKPGRRERMCMKIENDCIFEVKLDGKVTGYACLVGDKVMKPAHVKGTIDNPDLAKLTYKKSSKYDLECAQIPVHMKSDASKYTHEKPEGHYNWHHGAVQYSGGRFTIPTGAGKPGDSGRPIFDNKGRVVAIVLGGANEGARTALSVVTWTKDMVTRVTPEGTEEWSAALMMCILANTSFPCSSPPCYPCCYEKQPEQTLRMLEDNVNRPGYYELLEASMTCRNRSRHRRSVTEHFNVYKATRPYLAYCADCGDGYFCYSPVAIEKIRDEAPDGMLKIQVSAQIGLDKAGTHAHT…	LIPID 719; /note="S-palmitoyl cysteine; by host"; /evidence="ECO:0000255"; LIPID 729; /note="S-palmitoyl cysteine; by host"; /evidence="ECO:0000250"; LIPID 749; /note="S-palmitoyl cysteine; by host"; /evidence="ECO:0000250"; LIPID 750; /note="S-palmitoyl cysteine; by host"; /evidence="ECO:0000250"; LIPID 1249; /note="S-stearoyl cysteine; by host"; /evidence="ECO:0000250"	multi	794	814	Transmembrane	SLICCCKPFSFLVLLSLGASA	outward	798	cytoplasmic_type_not_applicable	extracellular_type_not_applicable	21	4	16	0.2	0.636073	456	KSLIC	CKPFS	4	4	1.22	-0.2	-0.26	-0.04	1	1	1	1	1.56	0	0	1	0	0	0	0	0	0	0	0	0	0
P08491	POLS_RRVT	Structural polyprotein (p130) [Cleaved into: Capsid protein (EC 3.4.21.90) (Coat protein) (C); Precursor of protein E3/E2 (p62) (pE2); Assembly protein E3; Spike glycoprotein E2 (E2 envelope glycoprotein); 6K protein; Spike glycoprotein E1 (E1 envelope glycoprotein)]	NA	Ross river virus (strain T48) (RRV)	1254	Uniprot	MNYIPTQTFYGRRWRPRPAFRPWQVSMQPTPTMVTPMLQAPDLQAQQMQQLISAVSALTTKQNVKAPKGQRQKKQQKPKEKKENQKKKPTQKKKQQQKPKPQAKKKKPGRRERMCMKIENDCIFEVKLDGKVTGYACLVGDKVMKPAHVKGTIDNPDLAKLTYKKSSKYDLECAQIPVHMKSDASKYTHEKPEGHYNWHHGAVQYSGGRFTIPTGAGKPGDSGRPIFDNKGRVVAIVLGGANEGARTALSVVTWTKDMVTRVTPEGTEEWSAALMMCILANTSFPCSSPPCYPCCYEKQPEQTLRMLEDNVNRPGYYELLEASMTCRNRSRHRRSVTEHFNVYKATRPYLAYCADCGDGYFCYSPVAIEKIRDEAPDGMLKIQVSAQIGLDKAGTHAHT…	LIPID 719; /note="S-palmitoyl cysteine; by host"; /evidence="ECO:0000255"; LIPID 729; /note="S-palmitoyl cysteine; by host"; /evidence="ECO:0000250"; LIPID 749; /note="S-palmitoyl cysteine; by host"; /evidence="ECO:0000250"; LIPID 750; /note="S-palmitoyl cysteine; by host"; /evidence="ECO:0000250"; LIPID 1249; /note="S-stearoyl cysteine; by host"; /evidence="ECO:0000250"	multi	794	814	Transmembrane	SLICCCKPFSFLVLLSLGASA	outward	799	cytoplasmic_type_not_applicable	extracellular_type_not_applicable	21	5	15	0.25	0.6368715083798883	455	SLICC	KPFSF	6	0	2.5	-0.14	-1.06	-0.34	0	1	0	1	1.56	0	0	2	0	0	0	0	0	0	0	0	0	0
P08491	POLS_RRVT	Structural polyprotein (p130) [Cleaved into: Capsid protein (EC 3.4.21.90) (Coat protein) (C); Precursor of protein E3/E2 (p62) (pE2); Assembly protein E3; Spike glycoprotein E2 (E2 envelope glycoprotein); 6K protein; Spike glycoprotein E1 (E1 envelope glycoprotein)]	NA	Ross river virus (strain T48) (RRV)	1254	Uniprot	MNYIPTQTFYGRRWRPRPAFRPWQVSMQPTPTMVTPMLQAPDLQAQQMQQLISAVSALTTKQNVKAPKGQRQKKQQKPKEKKENQKKKPTQKKKQQQKPKPQAKKKKPGRRERMCMKIENDCIFEVKLDGKVTGYACLVGDKVMKPAHVKGTIDNPDLAKLTYKKSSKYDLECAQIPVHMKSDASKYTHEKPEGHYNWHHGAVQYSGGRFTIPTGAGKPGDSGRPIFDNKGRVVAIVLGGANEGARTALSVVTWTKDMVTRVTPEGTEEWSAALMMCILANTSFPCSSPPCYPCCYEKQPEQTLRMLEDNVNRPGYYELLEASMTCRNRSRHRRSVTEHFNVYKATRPYLAYCADCGDGYFCYSPVAIEKIRDEAPDGMLKIQVSAQIGLDKAGTHAHT…	LIPID 719; /note="S-palmitoyl cysteine; by host"; /evidence="ECO:0000255"; LIPID 729; /note="S-palmitoyl cysteine; by host"; /evidence="ECO:0000250"; LIPID 749; /note="S-palmitoyl cysteine; by host"; /evidence="ECO:0000250"; LIPID 750; /note="S-palmitoyl cysteine; by host"; /evidence="ECO:0000250"; LIPID 1249; /note="S-stearoyl cysteine; by host"; /evidence="ECO:0000250"	multi	1232	1252	Transmembrane	GLGGLALIAVVVLVLVTCITM	inward	1249	cytoplasmic_type_not_applicable	extracellular_type_not_applicable	21	17	3	0.85	0.9960095770151636	5	LVLVT	ITMRR	0	0	3.06	-0.66	-1.4	0.5	0	2	0	2	2.7199999999999998	0.78	0	0	0	0	0	0	0	0	0	0	0	0
P08491	POLS_RRVT	Structural polyprotein (p130) [Cleaved into: Capsid protein (EC 3.4.21.90) (Coat protein) (C); Precursor of protein E3/E2 (p62) (pE2); Assembly protein E3; Spike glycoprotein E2 (E2 envelope glycoprotein); 6K protein; Spike glycoprotein E1 (E1 envelope glycoprotein)]	NA	Ross river virus (strain T48) (RRV)	1254	Uniprot	MNYIPTQTFYGRRWRPRPAFRPWQVSMQPTPTMVTPMLQAPDLQAQQMQQLISAVSALTTKQNVKAPKGQRQKKQQKPKEKKENQKKKPTQKKKQQQKPKPQAKKKKPGRRERMCMKIENDCIFEVKLDGKVTGYACLVGDKVMKPAHVKGTIDNPDLAKLTYKKSSKYDLECAQIPVHMKSDASKYTHEKPEGHYNWHHGAVQYSGGRFTIPTGAGKPGDSGRPIFDNKGRVVAIVLGGANEGARTALSVVTWTKDMVTRVTPEGTEEWSAALMMCILANTSFPCSSPPCYPCCYEKQPEQTLRMLEDNVNRPGYYELLEASMTCRNRSRHRRSVTEHFNVYKATRPYLAYCADCGDGYFCYSPVAIEKIRDEAPDGMLKIQVSAQIGLDKAGTHAHT…	LIPID 719; /note="S-palmitoyl cysteine; by host"; /evidence="ECO:0000255"; LIPID 729; /note="S-palmitoyl cysteine; by host"; /evidence="ECO:0000250"; LIPID 749; /note="S-palmitoyl cysteine; by host"; /evidence="ECO:0000250"; LIPID 750; /note="S-palmitoyl cysteine; by host"; /evidence="ECO:0000250"; LIPID 1249; /note="S-stearoyl cysteine; by host"; /evidence="ECO:0000250"	multi	271	694	Extracellular	SAALMMCILANTSFPCSSPPCYPCCYEKQPEQTLRMLEDNVNRPGYYELLEASMTCRNRSRHRRSVTEHFNVYKATRPYLAYCADCGDGYFCYSPVAIEKIRDEAPDGMLKIQVSAQIGLDKAGTHAHTKIRYMAGHDVQESKRDSLRVYTSAACSIHGTMGHFIVAHCPPGDYLKVSFEDADSHVKACKVQYKHDPLPVGREKFVVRPHFGVELPCTSYQLTTAPTDEEIDMHTPPDIPDRTLLSQTAGNVKITAGGRTIRYNCTCGRDNVGTTSTDKTINTCKIDQCHAAVTSHDKWQFTSPFVPRADQTARRGKVHVPFPLTNVTCRVPLARAPDVTYGKKEVTLRLHPDHPTLFSYRSLGAEPHPYEEWVDKFSERIIPVTEEGIEYQWGNNPPV…	orientation_not_applicable	277	cytoplasmic_type_not_applicable	loop	424	6	417	0.014184397163120567	0.2202713487629689	977	AALMM	ILANT	0	0	2.24	1.1800000000000002	-1.08	-0.86	0	0	0	0	1.1800000000000002	1.7600000000000002	0	0	0	1	0	0	0	0	0	0	0	0
P08491	POLS_RRVT	Structural polyprotein (p130) [Cleaved into: Capsid protein (EC 3.4.21.90) (Coat protein) (C); Precursor of protein E3/E2 (p62) (pE2); Assembly protein E3; Spike glycoprotein E2 (E2 envelope glycoprotein); 6K protein; Spike glycoprotein E1 (E1 envelope glycoprotein)]	NA	Ross river virus (strain T48) (RRV)	1254	Uniprot	MNYIPTQTFYGRRWRPRPAFRPWQVSMQPTPTMVTPMLQAPDLQAQQMQQLISAVSALTTKQNVKAPKGQRQKKQQKPKEKKENQKKKPTQKKKQQQKPKPQAKKKKPGRRERMCMKIENDCIFEVKLDGKVTGYACLVGDKVMKPAHVKGTIDNPDLAKLTYKKSSKYDLECAQIPVHMKSDASKYTHEKPEGHYNWHHGAVQYSGGRFTIPTGAGKPGDSGRPIFDNKGRVVAIVLGGANEGARTALSVVTWTKDMVTRVTPEGTEEWSAALMMCILANTSFPCSSPPCYPCCYEKQPEQTLRMLEDNVNRPGYYELLEASMTCRNRSRHRRSVTEHFNVYKATRPYLAYCADCGDGYFCYSPVAIEKIRDEAPDGMLKIQVSAQIGLDKAGTHAHT…	LIPID 719; /note="S-palmitoyl cysteine; by host"; /evidence="ECO:0000255"; LIPID 729; /note="S-palmitoyl cysteine; by host"; /evidence="ECO:0000250"; LIPID 749; /note="S-palmitoyl cysteine; by host"; /evidence="ECO:0000250"; LIPID 750; /note="S-palmitoyl cysteine; by host"; /evidence="ECO:0000250"; LIPID 1249; /note="S-stearoyl cysteine; by host"; /evidence="ECO:0000250"	multi	271	694	Extracellular	SAALMMCILANTSFPCSSPPCYPCCYEKQPEQTLRMLEDNVNRPGYYELLEASMTCRNRSRHRRSVTEHFNVYKATRPYLAYCADCGDGYFCYSPVAIEKIRDEAPDGMLKIQVSAQIGLDKAGTHAHTKIRYMAGHDVQESKRDSLRVYTSAACSIHGTMGHFIVAHCPPGDYLKVSFEDADSHVKACKVQYKHDPLPVGREKFVVRPHFGVELPCTSYQLTTAPTDEEIDMHTPPDIPDRTLLSQTAGNVKITAGGRTIRYNCTCGRDNVGTTSTDKTINTCKIDQCHAAVTSHDKWQFTSPFVPRADQTARRGKVHVPFPLTNVTCRVPLARAPDVTYGKKEVTLRLHPDHPTLFSYRSLGAEPHPYEEWVDKFSERIIPVTEEGIEYQWGNNPPV…	orientation_not_applicable	286	cytoplasmic_type_not_applicable	loop	424	15	408	0.035461	0.22745411013567438	968	NTSFP	SSPPC	0	1	-0.76	-0.46	-0.48	-0.08	0	0	0	0	0	0	1	0	1	0	0	0	0	0	0	0	0	0
P08491	POLS_RRVT	Structural polyprotein (p130) [Cleaved into: Capsid protein (EC 3.4.21.90) (Coat protein) (C); Precursor of protein E3/E2 (p62) (pE2); Assembly protein E3; Spike glycoprotein E2 (E2 envelope glycoprotein); 6K protein; Spike glycoprotein E1 (E1 envelope glycoprotein)]	NA	Ross river virus (strain T48) (RRV)	1254	Uniprot	MNYIPTQTFYGRRWRPRPAFRPWQVSMQPTPTMVTPMLQAPDLQAQQMQQLISAVSALTTKQNVKAPKGQRQKKQQKPKEKKENQKKKPTQKKKQQQKPKPQAKKKKPGRRERMCMKIENDCIFEVKLDGKVTGYACLVGDKVMKPAHVKGTIDNPDLAKLTYKKSSKYDLECAQIPVHMKSDASKYTHEKPEGHYNWHHGAVQYSGGRFTIPTGAGKPGDSGRPIFDNKGRVVAIVLGGANEGARTALSVVTWTKDMVTRVTPEGTEEWSAALMMCILANTSFPCSSPPCYPCCYEKQPEQTLRMLEDNVNRPGYYELLEASMTCRNRSRHRRSVTEHFNVYKATRPYLAYCADCGDGYFCYSPVAIEKIRDEAPDGMLKIQVSAQIGLDKAGTHAHT…	LIPID 719; /note="S-palmitoyl cysteine; by host"; /evidence="ECO:0000255"; LIPID 729; /note="S-palmitoyl cysteine; by host"; /evidence="ECO:0000250"; LIPID 749; /note="S-palmitoyl cysteine; by host"; /evidence="ECO:0000250"; LIPID 750; /note="S-palmitoyl cysteine; by host"; /evidence="ECO:0000250"; LIPID 1249; /note="S-stearoyl cysteine; by host"; /evidence="ECO:0000250"	multi	271	694	Extracellular	SAALMMCILANTSFPCSSPPCYPCCYEKQPEQTLRMLEDNVNRPGYYELLEASMTCRNRSRHRRSVTEHFNVYKATRPYLAYCADCGDGYFCYSPVAIEKIRDEAPDGMLKIQVSAQIGLDKAGTHAHTKIRYMAGHDVQESKRDSLRVYTSAACSIHGTMGHFIVAHCPPGDYLKVSFEDADSHVKACKVQYKHDPLPVGREKFVVRPHFGVELPCTSYQLTTAPTDEEIDMHTPPDIPDRTLLSQTAGNVKITAGGRTIRYNCTCGRDNVGTTSTDKTINTCKIDQCHAAVTSHDKWQFTSPFVPRADQTARRGKVHVPFPLTNVTCRVPLARAPDVTYGKKEVTLRLHPDHPTLFSYRSLGAEPHPYEEWVDKFSERIIPVTEEGIEYQWGNNPPV…	orientation_not_applicable	291	cytoplasmic_type_not_applicable	loop	424	20	403	0.0472813	0.23144453312051078	963	CSSPP	YPCCY	1	2	-0.46	0.15999999999999992	-0.08	-1.32	0	0	0	0	0	0	0	2	0	0	0	0	0	2	0	0	0	0
P08491	POLS_RRVT	Structural polyprotein (p130) [Cleaved into: Capsid protein (EC 3.4.21.90) (Coat protein) (C); Precursor of protein E3/E2 (p62) (pE2); Assembly protein E3; Spike glycoprotein E2 (E2 envelope glycoprotein); 6K protein; Spike glycoprotein E1 (E1 envelope glycoprotein)]	NA	Ross river virus (strain T48) (RRV)	1254	Uniprot	MNYIPTQTFYGRRWRPRPAFRPWQVSMQPTPTMVTPMLQAPDLQAQQMQQLISAVSALTTKQNVKAPKGQRQKKQQKPKEKKENQKKKPTQKKKQQQKPKPQAKKKKPGRRERMCMKIENDCIFEVKLDGKVTGYACLVGDKVMKPAHVKGTIDNPDLAKLTYKKSSKYDLECAQIPVHMKSDASKYTHEKPEGHYNWHHGAVQYSGGRFTIPTGAGKPGDSGRPIFDNKGRVVAIVLGGANEGARTALSVVTWTKDMVTRVTPEGTEEWSAALMMCILANTSFPCSSPPCYPCCYEKQPEQTLRMLEDNVNRPGYYELLEASMTCRNRSRHRRSVTEHFNVYKATRPYLAYCADCGDGYFCYSPVAIEKIRDEAPDGMLKIQVSAQIGLDKAGTHAHT…	LIPID 719; /note="S-palmitoyl cysteine; by host"; /evidence="ECO:0000255"; LIPID 729; /note="S-palmitoyl cysteine; by host"; /evidence="ECO:0000250"; LIPID 749; /note="S-palmitoyl cysteine; by host"; /evidence="ECO:0000250"; LIPID 750; /note="S-palmitoyl cysteine; by host"; /evidence="ECO:0000250"; LIPID 1249; /note="S-stearoyl cysteine; by host"; /evidence="ECO:0000250"	multi	271	694	Extracellular	SAALMMCILANTSFPCSSPPCYPCCYEKQPEQTLRMLEDNVNRPGYYELLEASMTCRNRSRHRRSVTEHFNVYKATRPYLAYCADCGDGYFCYSPVAIEKIRDEAPDGMLKIQVSAQIGLDKAGTHAHTKIRYMAGHDVQESKRDSLRVYTSAACSIHGTMGHFIVAHCPPGDYLKVSFEDADSHVKACKVQYKHDPLPVGREKFVVRPHFGVELPCTSYQLTTAPTDEEIDMHTPPDIPDRTLLSQTAGNVKITAGGRTIRYNCTCGRDNVGTTSTDKTINTCKIDQCHAAVTSHDKWQFTSPFVPRADQTARRGKVHVPFPLTNVTCRVPLARAPDVTYGKKEVTLRLHPDHPTLFSYRSLGAEPHPYEEWVDKFSERIIPVTEEGIEYQWGNNPPV…	orientation_not_applicable	294	cytoplasmic_type_not_applicable	loop	424	23	400	0.054373522458628844	0.2338387869114126	960	PPCYP	CYEKQ	1	4	-0.72	-1.94	-0.66	0.5800000000000001	0	0	0	2	0	0	1	1	0	0	0	1	1	1	0	0	0	0
P08491	POLS_RRVT	Structural polyprotein (p130) [Cleaved into: Capsid protein (EC 3.4.21.90) (Coat protein) (C); Precursor of protein E3/E2 (p62) (pE2); Assembly protein E3; Spike glycoprotein E2 (E2 envelope glycoprotein); 6K protein; Spike glycoprotein E1 (E1 envelope glycoprotein)]	NA	Ross river virus (strain T48) (RRV)	1254	Uniprot	MNYIPTQTFYGRRWRPRPAFRPWQVSMQPTPTMVTPMLQAPDLQAQQMQQLISAVSALTTKQNVKAPKGQRQKKQQKPKEKKENQKKKPTQKKKQQQKPKPQAKKKKPGRRERMCMKIENDCIFEVKLDGKVTGYACLVGDKVMKPAHVKGTIDNPDLAKLTYKKSSKYDLECAQIPVHMKSDASKYTHEKPEGHYNWHHGAVQYSGGRFTIPTGAGKPGDSGRPIFDNKGRVVAIVLGGANEGARTALSVVTWTKDMVTRVTPEGTEEWSAALMMCILANTSFPCSSPPCYPCCYEKQPEQTLRMLEDNVNRPGYYELLEASMTCRNRSRHRRSVTEHFNVYKATRPYLAYCADCGDGYFCYSPVAIEKIRDEAPDGMLKIQVSAQIGLDKAGTHAHT…	LIPID 719; /note="S-palmitoyl cysteine; by host"; /evidence="ECO:0000255"; LIPID 729; /note="S-palmitoyl cysteine; by host"; /evidence="ECO:0000250"; LIPID 749; /note="S-palmitoyl cysteine; by host"; /evidence="ECO:0000250"; LIPID 750; /note="S-palmitoyl cysteine; by host"; /evidence="ECO:0000250"; LIPID 1249; /note="S-stearoyl cysteine; by host"; /evidence="ECO:0000250"	multi	271	694	Extracellular	SAALMMCILANTSFPCSSPPCYPCCYEKQPEQTLRMLEDNVNRPGYYELLEASMTCRNRSRHRRSVTEHFNVYKATRPYLAYCADCGDGYFCYSPVAIEKIRDEAPDGMLKIQVSAQIGLDKAGTHAHTKIRYMAGHDVQESKRDSLRVYTSAACSIHGTMGHFIVAHCPPGDYLKVSFEDADSHVKACKVQYKHDPLPVGREKFVVRPHFGVELPCTSYQLTTAPTDEEIDMHTPPDIPDRTLLSQTAGNVKITAGGRTIRYNCTCGRDNVGTTSTDKTINTCKIDQCHAAVTSHDKWQFTSPFVPRADQTARRGKVHVPFPLTNVTCRVPLARAPDVTYGKKEVTLRLHPDHPTLFSYRSLGAEPHPYEEWVDKFSERIIPVTEEGIEYQWGNNPPV…	orientation_not_applicable	295	cytoplasmic_type_not_applicable	loop	424	24	399	0.0567376	0.2346368715083799	959	PCYPC	YEKQP	5	0	0.1	-2.76	-0.86	0.78	0	0	0	2	0	0	1	1	0	0	0	1	1	1	0	0	0	0
P08491	POLS_RRVT	Structural polyprotein (p130) [Cleaved into: Capsid protein (EC 3.4.21.90) (Coat protein) (C); Precursor of protein E3/E2 (p62) (pE2); Assembly protein E3; Spike glycoprotein E2 (E2 envelope glycoprotein); 6K protein; Spike glycoprotein E1 (E1 envelope glycoprotein)]	NA	Ross river virus (strain T48) (RRV)	1254	Uniprot	MNYIPTQTFYGRRWRPRPAFRPWQVSMQPTPTMVTPMLQAPDLQAQQMQQLISAVSALTTKQNVKAPKGQRQKKQQKPKEKKENQKKKPTQKKKQQQKPKPQAKKKKPGRRERMCMKIENDCIFEVKLDGKVTGYACLVGDKVMKPAHVKGTIDNPDLAKLTYKKSSKYDLECAQIPVHMKSDASKYTHEKPEGHYNWHHGAVQYSGGRFTIPTGAGKPGDSGRPIFDNKGRVVAIVLGGANEGARTALSVVTWTKDMVTRVTPEGTEEWSAALMMCILANTSFPCSSPPCYPCCYEKQPEQTLRMLEDNVNRPGYYELLEASMTCRNRSRHRRSVTEHFNVYKATRPYLAYCADCGDGYFCYSPVAIEKIRDEAPDGMLKIQVSAQIGLDKAGTHAHT…	LIPID 719; /note="S-palmitoyl cysteine; by host"; /evidence="ECO:0000255"; LIPID 729; /note="S-palmitoyl cysteine; by host"; /evidence="ECO:0000250"; LIPID 749; /note="S-palmitoyl cysteine; by host"; /evidence="ECO:0000250"; LIPID 750; /note="S-palmitoyl cysteine; by host"; /evidence="ECO:0000250"; LIPID 1249; /note="S-stearoyl cysteine; by host"; /evidence="ECO:0000250"	multi	271	694	Extracellular	SAALMMCILANTSFPCSSPPCYPCCYEKQPEQTLRMLEDNVNRPGYYELLEASMTCRNRSRHRRSVTEHFNVYKATRPYLAYCADCGDGYFCYSPVAIEKIRDEAPDGMLKIQVSAQIGLDKAGTHAHTKIRYMAGHDVQESKRDSLRVYTSAACSIHGTMGHFIVAHCPPGDYLKVSFEDADSHVKACKVQYKHDPLPVGREKFVVRPHFGVELPCTSYQLTTAPTDEEIDMHTPPDIPDRTLLSQTAGNVKITAGGRTIRYNCTCGRDNVGTTSTDKTINTCKIDQCHAAVTSHDKWQFTSPFVPRADQTARRGKVHVPFPLTNVTCRVPLARAPDVTYGKKEVTLRLHPDHPTLFSYRSLGAEPHPYEEWVDKFSERIIPVTEEGIEYQWGNNPPV…	orientation_not_applicable	326	cytoplasmic_type_not_applicable	loop	424	55	368	0.13002364066193853	0.2593774940143655	928	EASMT	RNRSR	0	0	-0.26	-3.56	0.21999999999999992	1.9	-1	3	1	3	0.2	0	0	0	0	1	1	0	0	0	0	0	0	0
P08491	POLS_RRVT	Structural polyprotein (p130) [Cleaved into: Capsid protein (EC 3.4.21.90) (Coat protein) (C); Precursor of protein E3/E2 (p62) (pE2); Assembly protein E3; Spike glycoprotein E2 (E2 envelope glycoprotein); 6K protein; Spike glycoprotein E1 (E1 envelope glycoprotein)]	NA	Ross river virus (strain T48) (RRV)	1254	Uniprot	MNYIPTQTFYGRRWRPRPAFRPWQVSMQPTPTMVTPMLQAPDLQAQQMQQLISAVSALTTKQNVKAPKGQRQKKQQKPKEKKENQKKKPTQKKKQQQKPKPQAKKKKPGRRERMCMKIENDCIFEVKLDGKVTGYACLVGDKVMKPAHVKGTIDNPDLAKLTYKKSSKYDLECAQIPVHMKSDASKYTHEKPEGHYNWHHGAVQYSGGRFTIPTGAGKPGDSGRPIFDNKGRVVAIVLGGANEGARTALSVVTWTKDMVTRVTPEGTEEWSAALMMCILANTSFPCSSPPCYPCCYEKQPEQTLRMLEDNVNRPGYYELLEASMTCRNRSRHRRSVTEHFNVYKATRPYLAYCADCGDGYFCYSPVAIEKIRDEAPDGMLKIQVSAQIGLDKAGTHAHT…	LIPID 719; /note="S-palmitoyl cysteine; by host"; /evidence="ECO:0000255"; LIPID 729; /note="S-palmitoyl cysteine; by host"; /evidence="ECO:0000250"; LIPID 749; /note="S-palmitoyl cysteine; by host"; /evidence="ECO:0000250"; LIPID 750; /note="S-palmitoyl cysteine; by host"; /evidence="ECO:0000250"; LIPID 1249; /note="S-stearoyl cysteine; by host"; /evidence="ECO:0000250"	multi	271	694	Extracellular	SAALMMCILANTSFPCSSPPCYPCCYEKQPEQTLRMLEDNVNRPGYYELLEASMTCRNRSRHRRSVTEHFNVYKATRPYLAYCADCGDGYFCYSPVAIEKIRDEAPDGMLKIQVSAQIGLDKAGTHAHTKIRYMAGHDVQESKRDSLRVYTSAACSIHGTMGHFIVAHCPPGDYLKVSFEDADSHVKACKVQYKHDPLPVGREKFVVRPHFGVELPCTSYQLTTAPTDEEIDMHTPPDIPDRTLLSQTAGNVKITAGGRTIRYNCTCGRDNVGTTSTDKTINTCKIDQCHAAVTSHDKWQFTSPFVPRADQTARRGKVHVPFPLTNVTCRVPLARAPDVTYGKKEVTLRLHPDHPTLFSYRSLGAEPHPYEEWVDKFSERIIPVTEEGIEYQWGNNPPV…	orientation_not_applicable	353	cytoplasmic_type_not_applicable	loop	424	82	341	0.1938534278959811	0.28092577813248204	901	PYLAY	ADCGD	0	1	0.27999999999999986	-0.62	-1.38	0.9	0	-2	0	2	0.9800000000000001	0.2	2	0	0	0	0	2	2	0	0	0	0	0
P08491	POLS_RRVT	Structural polyprotein (p130) [Cleaved into: Capsid protein (EC 3.4.21.90) (Coat protein) (C); Precursor of protein E3/E2 (p62) (pE2); Assembly protein E3; Spike glycoprotein E2 (E2 envelope glycoprotein); 6K protein; Spike glycoprotein E1 (E1 envelope glycoprotein)]	NA	Ross river virus (strain T48) (RRV)	1254	Uniprot	MNYIPTQTFYGRRWRPRPAFRPWQVSMQPTPTMVTPMLQAPDLQAQQMQQLISAVSALTTKQNVKAPKGQRQKKQQKPKEKKENQKKKPTQKKKQQQKPKPQAKKKKPGRRERMCMKIENDCIFEVKLDGKVTGYACLVGDKVMKPAHVKGTIDNPDLAKLTYKKSSKYDLECAQIPVHMKSDASKYTHEKPEGHYNWHHGAVQYSGGRFTIPTGAGKPGDSGRPIFDNKGRVVAIVLGGANEGARTALSVVTWTKDMVTRVTPEGTEEWSAALMMCILANTSFPCSSPPCYPCCYEKQPEQTLRMLEDNVNRPGYYELLEASMTCRNRSRHRRSVTEHFNVYKATRPYLAYCADCGDGYFCYSPVAIEKIRDEAPDGMLKIQVSAQIGLDKAGTHAHT…	LIPID 719; /note="S-palmitoyl cysteine; by host"; /evidence="ECO:0000255"; LIPID 729; /note="S-palmitoyl cysteine; by host"; /evidence="ECO:0000250"; LIPID 749; /note="S-palmitoyl cysteine; by host"; /evidence="ECO:0000250"; LIPID 750; /note="S-palmitoyl cysteine; by host"; /evidence="ECO:0000250"; LIPID 1249; /note="S-stearoyl cysteine; by host"; /evidence="ECO:0000250"	multi	271	694	Extracellular	SAALMMCILANTSFPCSSPPCYPCCYEKQPEQTLRMLEDNVNRPGYYELLEASMTCRNRSRHRRSVTEHFNVYKATRPYLAYCADCGDGYFCYSPVAIEKIRDEAPDGMLKIQVSAQIGLDKAGTHAHTKIRYMAGHDVQESKRDSLRVYTSAACSIHGTMGHFIVAHCPPGDYLKVSFEDADSHVKACKVQYKHDPLPVGREKFVVRPHFGVELPCTSYQLTTAPTDEEIDMHTPPDIPDRTLLSQTAGNVKITAGGRTIRYNCTCGRDNVGTTSTDKTINTCKIDQCHAAVTSHDKWQFTSPFVPRADQTARRGKVHVPFPLTNVTCRVPLARAPDVTYGKKEVTLRLHPDHPTLFSYRSLGAEPHPYEEWVDKFSERIIPVTEEGIEYQWGNNPPV…	orientation_not_applicable	356	cytoplasmic_type_not_applicable	loop	424	85	338	0.20094562647754138	0.2833200319233839	898	AYCAD	GDGYF	1	0	0.25999999999999995	-0.56	-0.26	-0.36	-1	-1	1	1	0.4	0	1	2	0	0	1	1	1	1	0	0	0	0
P08491	POLS_RRVT	Structural polyprotein (p130) [Cleaved into: Capsid protein (EC 3.4.21.90) (Coat protein) (C); Precursor of protein E3/E2 (p62) (pE2); Assembly protein E3; Spike glycoprotein E2 (E2 envelope glycoprotein); 6K protein; Spike glycoprotein E1 (E1 envelope glycoprotein)]	NA	Ross river virus (strain T48) (RRV)	1254	Uniprot	MNYIPTQTFYGRRWRPRPAFRPWQVSMQPTPTMVTPMLQAPDLQAQQMQQLISAVSALTTKQNVKAPKGQRQKKQQKPKEKKENQKKKPTQKKKQQQKPKPQAKKKKPGRRERMCMKIENDCIFEVKLDGKVTGYACLVGDKVMKPAHVKGTIDNPDLAKLTYKKSSKYDLECAQIPVHMKSDASKYTHEKPEGHYNWHHGAVQYSGGRFTIPTGAGKPGDSGRPIFDNKGRVVAIVLGGANEGARTALSVVTWTKDMVTRVTPEGTEEWSAALMMCILANTSFPCSSPPCYPCCYEKQPEQTLRMLEDNVNRPGYYELLEASMTCRNRSRHRRSVTEHFNVYKATRPYLAYCADCGDGYFCYSPVAIEKIRDEAPDGMLKIQVSAQIGLDKAGTHAHT…	LIPID 719; /note="S-palmitoyl cysteine; by host"; /evidence="ECO:0000255"; LIPID 729; /note="S-palmitoyl cysteine; by host"; /evidence="ECO:0000250"; LIPID 749; /note="S-palmitoyl cysteine; by host"; /evidence="ECO:0000250"; LIPID 750; /note="S-palmitoyl cysteine; by host"; /evidence="ECO:0000250"; LIPID 1249; /note="S-stearoyl cysteine; by host"; /evidence="ECO:0000250"	multi	271	694	Extracellular	SAALMMCILANTSFPCSSPPCYPCCYEKQPEQTLRMLEDNVNRPGYYELLEASMTCRNRSRHRRSVTEHFNVYKATRPYLAYCADCGDGYFCYSPVAIEKIRDEAPDGMLKIQVSAQIGLDKAGTHAHTKIRYMAGHDVQESKRDSLRVYTSAACSIHGTMGHFIVAHCPPGDYLKVSFEDADSHVKACKVQYKHDPLPVGREKFVVRPHFGVELPCTSYQLTTAPTDEEIDMHTPPDIPDRTLLSQTAGNVKITAGGRTIRYNCTCGRDNVGTTSTDKTINTCKIDQCHAAVTSHDKWQFTSPFVPRADQTARRGKVHVPFPLTNVTCRVPLARAPDVTYGKKEVTLRLHPDHPTLFSYRSLGAEPHPYEEWVDKFSERIIPVTEEGIEYQWGNNPPV…	orientation_not_applicable	362	cytoplasmic_type_not_applicable	loop	424	91	332	0.21513002364066194	0.28810853950518756	892	GDGYF	YSPVA	0	0	-0.56	0.45999999999999996	-0.36	-0.8	-1	0	1	0	0	0.78	2	1	0	0	1	0	1	1	0	0	0	0
P08491	POLS_RRVT	Structural polyprotein (p130) [Cleaved into: Capsid protein (EC 3.4.21.90) (Coat protein) (C); Precursor of protein E3/E2 (p62) (pE2); Assembly protein E3; Spike glycoprotein E2 (E2 envelope glycoprotein); 6K protein; Spike glycoprotein E1 (E1 envelope glycoprotein)]	NA	Ross river virus (strain T48) (RRV)	1254	Uniprot	MNYIPTQTFYGRRWRPRPAFRPWQVSMQPTPTMVTPMLQAPDLQAQQMQQLISAVSALTTKQNVKAPKGQRQKKQQKPKEKKENQKKKPTQKKKQQQKPKPQAKKKKPGRRERMCMKIENDCIFEVKLDGKVTGYACLVGDKVMKPAHVKGTIDNPDLAKLTYKKSSKYDLECAQIPVHMKSDASKYTHEKPEGHYNWHHGAVQYSGGRFTIPTGAGKPGDSGRPIFDNKGRVVAIVLGGANEGARTALSVVTWTKDMVTRVTPEGTEEWSAALMMCILANTSFPCSSPPCYPCCYEKQPEQTLRMLEDNVNRPGYYELLEASMTCRNRSRHRRSVTEHFNVYKATRPYLAYCADCGDGYFCYSPVAIEKIRDEAPDGMLKIQVSAQIGLDKAGTHAHT…	LIPID 719; /note="S-palmitoyl cysteine; by host"; /evidence="ECO:0000255"; LIPID 729; /note="S-palmitoyl cysteine; by host"; /evidence="ECO:0000250"; LIPID 749; /note="S-palmitoyl cysteine; by host"; /evidence="ECO:0000250"; LIPID 750; /note="S-palmitoyl cysteine; by host"; /evidence="ECO:0000250"; LIPID 1249; /note="S-stearoyl cysteine; by host"; /evidence="ECO:0000250"	multi	271	694	Extracellular	SAALMMCILANTSFPCSSPPCYPCCYEKQPEQTLRMLEDNVNRPGYYELLEASMTCRNRSRHRRSVTEHFNVYKATRPYLAYCADCGDGYFCYSPVAIEKIRDEAPDGMLKIQVSAQIGLDKAGTHAHTKIRYMAGHDVQESKRDSLRVYTSAACSIHGTMGHFIVAHCPPGDYLKVSFEDADSHVKACKVQYKHDPLPVGREKFVVRPHFGVELPCTSYQLTTAPTDEEIDMHTPPDIPDRTLLSQTAGNVKITAGGRTIRYNCTCGRDNVGTTSTDKTINTCKIDQCHAAVTSHDKWQFTSPFVPRADQTARRGKVHVPFPLTNVTCRVPLARAPDVTYGKKEVTLRLHPDHPTLFSYRSLGAEPHPYEEWVDKFSERIIPVTEEGIEYQWGNNPPV…	orientation_not_applicable	425	cytoplasmic_type_not_applicable	loop	424	154	269	0.3640661938534279	0.3383878691141261	829	YTSAA	SIHGT	0	0	0.16000000000000006	-0.12	-0.68	-0.48	0	0.5	0	0.5	0.4	0.78	1	0	0	0	0	0	1	0	0	0	0	1
P08491	POLS_RRVT	Structural polyprotein (p130) [Cleaved into: Capsid protein (EC 3.4.21.90) (Coat protein) (C); Precursor of protein E3/E2 (p62) (pE2); Assembly protein E3; Spike glycoprotein E2 (E2 envelope glycoprotein); 6K protein; Spike glycoprotein E1 (E1 envelope glycoprotein)]	NA	Ross river virus (strain T48) (RRV)	1254	Uniprot	MNYIPTQTFYGRRWRPRPAFRPWQVSMQPTPTMVTPMLQAPDLQAQQMQQLISAVSALTTKQNVKAPKGQRQKKQQKPKEKKENQKKKPTQKKKQQQKPKPQAKKKKPGRRERMCMKIENDCIFEVKLDGKVTGYACLVGDKVMKPAHVKGTIDNPDLAKLTYKKSSKYDLECAQIPVHMKSDASKYTHEKPEGHYNWHHGAVQYSGGRFTIPTGAGKPGDSGRPIFDNKGRVVAIVLGGANEGARTALSVVTWTKDMVTRVTPEGTEEWSAALMMCILANTSFPCSSPPCYPCCYEKQPEQTLRMLEDNVNRPGYYELLEASMTCRNRSRHRRSVTEHFNVYKATRPYLAYCADCGDGYFCYSPVAIEKIRDEAPDGMLKIQVSAQIGLDKAGTHAHT…	LIPID 719; /note="S-palmitoyl cysteine; by host"; /evidence="ECO:0000255"; LIPID 729; /note="S-palmitoyl cysteine; by host"; /evidence="ECO:0000250"; LIPID 749; /note="S-palmitoyl cysteine; by host"; /evidence="ECO:0000250"; LIPID 750; /note="S-palmitoyl cysteine; by host"; /evidence="ECO:0000250"; LIPID 1249; /note="S-stearoyl cysteine; by host"; /evidence="ECO:0000250"	multi	271	694	Extracellular	SAALMMCILANTSFPCSSPPCYPCCYEKQPEQTLRMLEDNVNRPGYYELLEASMTCRNRSRHRRSVTEHFNVYKATRPYLAYCADCGDGYFCYSPVAIEKIRDEAPDGMLKIQVSAQIGLDKAGTHAHTKIRYMAGHDVQESKRDSLRVYTSAACSIHGTMGHFIVAHCPPGDYLKVSFEDADSHVKACKVQYKHDPLPVGREKFVVRPHFGVELPCTSYQLTTAPTDEEIDMHTPPDIPDRTLLSQTAGNVKITAGGRTIRYNCTCGRDNVGTTSTDKTINTCKIDQCHAAVTSHDKWQFTSPFVPRADQTARRGKVHVPFPLTNVTCRVPLARAPDVTYGKKEVTLRLHPDHPTLFSYRSLGAEPHPYEEWVDKFSERIIPVTEEGIEYQWGNNPPV…	orientation_not_applicable	439	cytoplasmic_type_not_applicable	loop	424	168	255	0.3971631205673759	0.349561	815	FIVAH	PPGDY	0	0	2.0200000000000005	-1.68	-1.36	0.14000000000000004	0.5	-1	0.5	1	1.56	0	1	1	0	0	0	1	0	1	0	0	1	0
P08491	POLS_RRVT	Structural polyprotein (p130) [Cleaved into: Capsid protein (EC 3.4.21.90) (Coat protein) (C); Precursor of protein E3/E2 (p62) (pE2); Assembly protein E3; Spike glycoprotein E2 (E2 envelope glycoprotein); 6K protein; Spike glycoprotein E1 (E1 envelope glycoprotein)]	NA	Ross river virus (strain T48) (RRV)	1254	Uniprot	MNYIPTQTFYGRRWRPRPAFRPWQVSMQPTPTMVTPMLQAPDLQAQQMQQLISAVSALTTKQNVKAPKGQRQKKQQKPKEKKENQKKKPTQKKKQQQKPKPQAKKKKPGRRERMCMKIENDCIFEVKLDGKVTGYACLVGDKVMKPAHVKGTIDNPDLAKLTYKKSSKYDLECAQIPVHMKSDASKYTHEKPEGHYNWHHGAVQYSGGRFTIPTGAGKPGDSGRPIFDNKGRVVAIVLGGANEGARTALSVVTWTKDMVTRVTPEGTEEWSAALMMCILANTSFPCSSPPCYPCCYEKQPEQTLRMLEDNVNRPGYYELLEASMTCRNRSRHRRSVTEHFNVYKATRPYLAYCADCGDGYFCYSPVAIEKIRDEAPDGMLKIQVSAQIGLDKAGTHAHT…	LIPID 719; /note="S-palmitoyl cysteine; by host"; /evidence="ECO:0000255"; LIPID 729; /note="S-palmitoyl cysteine; by host"; /evidence="ECO:0000250"; LIPID 749; /note="S-palmitoyl cysteine; by host"; /evidence="ECO:0000250"; LIPID 750; /note="S-palmitoyl cysteine; by host"; /evidence="ECO:0000250"; LIPID 1249; /note="S-stearoyl cysteine; by host"; /evidence="ECO:0000250"	multi	271	694	Extracellular	SAALMMCILANTSFPCSSPPCYPCCYEKQPEQTLRMLEDNVNRPGYYELLEASMTCRNRSRHRRSVTEHFNVYKATRPYLAYCADCGDGYFCYSPVAIEKIRDEAPDGMLKIQVSAQIGLDKAGTHAHTKIRYMAGHDVQESKRDSLRVYTSAACSIHGTMGHFIVAHCPPGDYLKVSFEDADSHVKACKVQYKHDPLPVGREKFVVRPHFGVELPCTSYQLTTAPTDEEIDMHTPPDIPDRTLLSQTAGNVKITAGGRTIRYNCTCGRDNVGTTSTDKTINTCKIDQCHAAVTSHDKWQFTSPFVPRADQTARRGKVHVPFPLTNVTCRVPLARAPDVTYGKKEVTLRLHPDHPTLFSYRSLGAEPHPYEEWVDKFSERIIPVTEEGIEYQWGNNPPV…	orientation_not_applicable	459	cytoplasmic_type_not_applicable	loop	424	188	235	0.4444444444444444	0.3655227454110136	795	SHVKA	KVQYK	0	0	-0.38	-1.68	0.16	0.4800000000000001	1.5	2	1.5	2	0.78	0.58	0	1	0	0	0	0	0	1	0	0	1	0
P08491	POLS_RRVT	Structural polyprotein (p130) [Cleaved into: Capsid protein (EC 3.4.21.90) (Coat protein) (C); Precursor of protein E3/E2 (p62) (pE2); Assembly protein E3; Spike glycoprotein E2 (E2 envelope glycoprotein); 6K protein; Spike glycoprotein E1 (E1 envelope glycoprotein)]	NA	Ross river virus (strain T48) (RRV)	1254	Uniprot	MNYIPTQTFYGRRWRPRPAFRPWQVSMQPTPTMVTPMLQAPDLQAQQMQQLISAVSALTTKQNVKAPKGQRQKKQQKPKEKKENQKKKPTQKKKQQQKPKPQAKKKKPGRRERMCMKIENDCIFEVKLDGKVTGYACLVGDKVMKPAHVKGTIDNPDLAKLTYKKSSKYDLECAQIPVHMKSDASKYTHEKPEGHYNWHHGAVQYSGGRFTIPTGAGKPGDSGRPIFDNKGRVVAIVLGGANEGARTALSVVTWTKDMVTRVTPEGTEEWSAALMMCILANTSFPCSSPPCYPCCYEKQPEQTLRMLEDNVNRPGYYELLEASMTCRNRSRHRRSVTEHFNVYKATRPYLAYCADCGDGYFCYSPVAIEKIRDEAPDGMLKIQVSAQIGLDKAGTHAHT…	LIPID 719; /note="S-palmitoyl cysteine; by host"; /evidence="ECO:0000255"; LIPID 729; /note="S-palmitoyl cysteine; by host"; /evidence="ECO:0000250"; LIPID 749; /note="S-palmitoyl cysteine; by host"; /evidence="ECO:0000250"; LIPID 750; /note="S-palmitoyl cysteine; by host"; /evidence="ECO:0000250"; LIPID 1249; /note="S-stearoyl cysteine; by host"; /evidence="ECO:0000250"	multi	271	694	Extracellular	SAALMMCILANTSFPCSSPPCYPCCYEKQPEQTLRMLEDNVNRPGYYELLEASMTCRNRSRHRRSVTEHFNVYKATRPYLAYCADCGDGYFCYSPVAIEKIRDEAPDGMLKIQVSAQIGLDKAGTHAHTKIRYMAGHDVQESKRDSLRVYTSAACSIHGTMGHFIVAHCPPGDYLKVSFEDADSHVKACKVQYKHDPLPVGREKFVVRPHFGVELPCTSYQLTTAPTDEEIDMHTPPDIPDRTLLSQTAGNVKITAGGRTIRYNCTCGRDNVGTTSTDKTINTCKIDQCHAAVTSHDKWQFTSPFVPRADQTARRGKVHVPFPLTNVTCRVPLARAPDVTYGKKEVTLRLHPDHPTLFSYRSLGAEPHPYEEWVDKFSERIIPVTEEGIEYQWGNNPPV…	orientation_not_applicable	487	cytoplasmic_type_not_applicable	loop	424	216	207	0.5106382978723404	0.38786911412609737	767	GVELP	TSYQL	0	0	0.4999999999999999	-0.5	-0.06	-0.8	-1	0	1	0	1.3599999999999999	0.78	0	1	0	0	1	0	0	1	0	0	0	0
P08491	POLS_RRVT	Structural polyprotein (p130) [Cleaved into: Capsid protein (EC 3.4.21.90) (Coat protein) (C); Precursor of protein E3/E2 (p62) (pE2); Assembly protein E3; Spike glycoprotein E2 (E2 envelope glycoprotein); 6K protein; Spike glycoprotein E1 (E1 envelope glycoprotein)]	NA	Ross river virus (strain T48) (RRV)	1254	Uniprot	MNYIPTQTFYGRRWRPRPAFRPWQVSMQPTPTMVTPMLQAPDLQAQQMQQLISAVSALTTKQNVKAPKGQRQKKQQKPKEKKENQKKKPTQKKKQQQKPKPQAKKKKPGRRERMCMKIENDCIFEVKLDGKVTGYACLVGDKVMKPAHVKGTIDNPDLAKLTYKKSSKYDLECAQIPVHMKSDASKYTHEKPEGHYNWHHGAVQYSGGRFTIPTGAGKPGDSGRPIFDNKGRVVAIVLGGANEGARTALSVVTWTKDMVTRVTPEGTEEWSAALMMCILANTSFPCSSPPCYPCCYEKQPEQTLRMLEDNVNRPGYYELLEASMTCRNRSRHRRSVTEHFNVYKATRPYLAYCADCGDGYFCYSPVAIEKIRDEAPDGMLKIQVSAQIGLDKAGTHAHT…	LIPID 719; /note="S-palmitoyl cysteine; by host"; /evidence="ECO:0000255"; LIPID 729; /note="S-palmitoyl cysteine; by host"; /evidence="ECO:0000250"; LIPID 749; /note="S-palmitoyl cysteine; by host"; /evidence="ECO:0000250"; LIPID 750; /note="S-palmitoyl cysteine; by host"; /evidence="ECO:0000250"; LIPID 1249; /note="S-stearoyl cysteine; by host"; /evidence="ECO:0000250"	multi	271	694	Extracellular	SAALMMCILANTSFPCSSPPCYPCCYEKQPEQTLRMLEDNVNRPGYYELLEASMTCRNRSRHRRSVTEHFNVYKATRPYLAYCADCGDGYFCYSPVAIEKIRDEAPDGMLKIQVSAQIGLDKAGTHAHTKIRYMAGHDVQESKRDSLRVYTSAACSIHGTMGHFIVAHCPPGDYLKVSFEDADSHVKACKVQYKHDPLPVGREKFVVRPHFGVELPCTSYQLTTAPTDEEIDMHTPPDIPDRTLLSQTAGNVKITAGGRTIRYNCTCGRDNVGTTSTDKTINTCKIDQCHAAVTSHDKWQFTSPFVPRADQTARRGKVHVPFPLTNVTCRVPLARAPDVTYGKKEVTLRLHPDHPTLFSYRSLGAEPHPYEEWVDKFSERIIPVTEEGIEYQWGNNPPV…	orientation_not_applicable	535	cytoplasmic_type_not_applicable	loop	424	264	159	0.624113	0.42617717478052675	719	TIRYN	TCGRD	0	2	-1.1	-1.32	-0.26	0.9199999999999999	1	0	1	2	0.78	0	1	0	1	0	0	1	1	0	0	0	0	0
P08491	POLS_RRVT	Structural polyprotein (p130) [Cleaved into: Capsid protein (EC 3.4.21.90) (Coat protein) (C); Precursor of protein E3/E2 (p62) (pE2); Assembly protein E3; Spike glycoprotein E2 (E2 envelope glycoprotein); 6K protein; Spike glycoprotein E1 (E1 envelope glycoprotein)]	NA	Ross river virus (strain T48) (RRV)	1254	Uniprot	MNYIPTQTFYGRRWRPRPAFRPWQVSMQPTPTMVTPMLQAPDLQAQQMQQLISAVSALTTKQNVKAPKGQRQKKQQKPKEKKENQKKKPTQKKKQQQKPKPQAKKKKPGRRERMCMKIENDCIFEVKLDGKVTGYACLVGDKVMKPAHVKGTIDNPDLAKLTYKKSSKYDLECAQIPVHMKSDASKYTHEKPEGHYNWHHGAVQYSGGRFTIPTGAGKPGDSGRPIFDNKGRVVAIVLGGANEGARTALSVVTWTKDMVTRVTPEGTEEWSAALMMCILANTSFPCSSPPCYPCCYEKQPEQTLRMLEDNVNRPGYYELLEASMTCRNRSRHRRSVTEHFNVYKATRPYLAYCADCGDGYFCYSPVAIEKIRDEAPDGMLKIQVSAQIGLDKAGTHAHT…	LIPID 719; /note="S-palmitoyl cysteine; by host"; /evidence="ECO:0000255"; LIPID 729; /note="S-palmitoyl cysteine; by host"; /evidence="ECO:0000250"; LIPID 749; /note="S-palmitoyl cysteine; by host"; /evidence="ECO:0000250"; LIPID 750; /note="S-palmitoyl cysteine; by host"; /evidence="ECO:0000250"; LIPID 1249; /note="S-stearoyl cysteine; by host"; /evidence="ECO:0000250"	multi	271	694	Extracellular	SAALMMCILANTSFPCSSPPCYPCCYEKQPEQTLRMLEDNVNRPGYYELLEASMTCRNRSRHRRSVTEHFNVYKATRPYLAYCADCGDGYFCYSPVAIEKIRDEAPDGMLKIQVSAQIGLDKAGTHAHTKIRYMAGHDVQESKRDSLRVYTSAACSIHGTMGHFIVAHCPPGDYLKVSFEDADSHVKACKVQYKHDPLPVGREKFVVRPHFGVELPCTSYQLTTAPTDEEIDMHTPPDIPDRTLLSQTAGNVKITAGGRTIRYNCTCGRDNVGTTSTDKTINTCKIDQCHAAVTSHDKWQFTSPFVPRADQTARRGKVHVPFPLTNVTCRVPLARAPDVTYGKKEVTLRLHPDHPTLFSYRSLGAEPHPYEEWVDKFSERIIPVTEEGIEYQWGNNPPV…	orientation_not_applicable	537	cytoplasmic_type_not_applicable	loop	424	266	157	0.6288416075650118	0.4277733439744613	717	RYNCT	GRDNV	2	0	-1.5	-1.54	-0.1	0.9400000000000001	1	0	1	2	0	0.58	1	0	1	1	0	1	1	0	0	0	0	0
P08491	POLS_RRVT	Structural polyprotein (p130) [Cleaved into: Capsid protein (EC 3.4.21.90) (Coat protein) (C); Precursor of protein E3/E2 (p62) (pE2); Assembly protein E3; Spike glycoprotein E2 (E2 envelope glycoprotein); 6K protein; Spike glycoprotein E1 (E1 envelope glycoprotein)]	NA	Ross river virus (strain T48) (RRV)	1254	Uniprot	MNYIPTQTFYGRRWRPRPAFRPWQVSMQPTPTMVTPMLQAPDLQAQQMQQLISAVSALTTKQNVKAPKGQRQKKQQKPKEKKENQKKKPTQKKKQQQKPKPQAKKKKPGRRERMCMKIENDCIFEVKLDGKVTGYACLVGDKVMKPAHVKGTIDNPDLAKLTYKKSSKYDLECAQIPVHMKSDASKYTHEKPEGHYNWHHGAVQYSGGRFTIPTGAGKPGDSGRPIFDNKGRVVAIVLGGANEGARTALSVVTWTKDMVTRVTPEGTEEWSAALMMCILANTSFPCSSPPCYPCCYEKQPEQTLRMLEDNVNRPGYYELLEASMTCRNRSRHRRSVTEHFNVYKATRPYLAYCADCGDGYFCYSPVAIEKIRDEAPDGMLKIQVSAQIGLDKAGTHAHT…	LIPID 719; /note="S-palmitoyl cysteine; by host"; /evidence="ECO:0000255"; LIPID 729; /note="S-palmitoyl cysteine; by host"; /evidence="ECO:0000250"; LIPID 749; /note="S-palmitoyl cysteine; by host"; /evidence="ECO:0000250"; LIPID 750; /note="S-palmitoyl cysteine; by host"; /evidence="ECO:0000250"; LIPID 1249; /note="S-stearoyl cysteine; by host"; /evidence="ECO:0000250"	multi	271	694	Extracellular	SAALMMCILANTSFPCSSPPCYPCCYEKQPEQTLRMLEDNVNRPGYYELLEASMTCRNRSRHRRSVTEHFNVYKATRPYLAYCADCGDGYFCYSPVAIEKIRDEAPDGMLKIQVSAQIGLDKAGTHAHTKIRYMAGHDVQESKRDSLRVYTSAACSIHGTMGHFIVAHCPPGDYLKVSFEDADSHVKACKVQYKHDPLPVGREKFVVRPHFGVELPCTSYQLTTAPTDEEIDMHTPPDIPDRTLLSQTAGNVKITAGGRTIRYNCTCGRDNVGTTSTDKTINTCKIDQCHAAVTSHDKWQFTSPFVPRADQTARRGKVHVPFPLTNVTCRVPLARAPDVTYGKKEVTLRLHPDHPTLFSYRSLGAEPHPYEEWVDKFSERIIPVTEEGIEYQWGNNPPV…	orientation_not_applicable	554	cytoplasmic_type_not_applicable	loop	424	283	140	0.6690307328605201	0.441341	700	KTINT	KIDQC	0	1	-0.86	-0.78	0.12	0.68	1	0	1	2	0.78	0.78	0	0	1	0	0	1	0	0	0	0	0	0
P08491	POLS_RRVT	Structural polyprotein (p130) [Cleaved into: Capsid protein (EC 3.4.21.90) (Coat protein) (C); Precursor of protein E3/E2 (p62) (pE2); Assembly protein E3; Spike glycoprotein E2 (E2 envelope glycoprotein); 6K protein; Spike glycoprotein E1 (E1 envelope glycoprotein)]	NA	Ross river virus (strain T48) (RRV)	1254	Uniprot	MNYIPTQTFYGRRWRPRPAFRPWQVSMQPTPTMVTPMLQAPDLQAQQMQQLISAVSALTTKQNVKAPKGQRQKKQQKPKEKKENQKKKPTQKKKQQQKPKPQAKKKKPGRRERMCMKIENDCIFEVKLDGKVTGYACLVGDKVMKPAHVKGTIDNPDLAKLTYKKSSKYDLECAQIPVHMKSDASKYTHEKPEGHYNWHHGAVQYSGGRFTIPTGAGKPGDSGRPIFDNKGRVVAIVLGGANEGARTALSVVTWTKDMVTRVTPEGTEEWSAALMMCILANTSFPCSSPPCYPCCYEKQPEQTLRMLEDNVNRPGYYELLEASMTCRNRSRHRRSVTEHFNVYKATRPYLAYCADCGDGYFCYSPVAIEKIRDEAPDGMLKIQVSAQIGLDKAGTHAHT…	LIPID 719; /note="S-palmitoyl cysteine; by host"; /evidence="ECO:0000255"; LIPID 729; /note="S-palmitoyl cysteine; by host"; /evidence="ECO:0000250"; LIPID 749; /note="S-palmitoyl cysteine; by host"; /evidence="ECO:0000250"; LIPID 750; /note="S-palmitoyl cysteine; by host"; /evidence="ECO:0000250"; LIPID 1249; /note="S-stearoyl cysteine; by host"; /evidence="ECO:0000250"	multi	271	694	Extracellular	SAALMMCILANTSFPCSSPPCYPCCYEKQPEQTLRMLEDNVNRPGYYELLEASMTCRNRSRHRRSVTEHFNVYKATRPYLAYCADCGDGYFCYSPVAIEKIRDEAPDGMLKIQVSAQIGLDKAGTHAHTKIRYMAGHDVQESKRDSLRVYTSAACSIHGTMGHFIVAHCPPGDYLKVSFEDADSHVKACKVQYKHDPLPVGREKFVVRPHFGVELPCTSYQLTTAPTDEEIDMHTPPDIPDRTLLSQTAGNVKITAGGRTIRYNCTCGRDNVGTTSTDKTINTCKIDQCHAAVTSHDKWQFTSPFVPRADQTARRGKVHVPFPLTNVTCRVPLARAPDVTYGKKEVTLRLHPDHPTLFSYRSLGAEPHPYEEWVDKFSERIIPVTEEGIEYQWGNNPPV…	orientation_not_applicable	559	cytoplasmic_type_not_applicable	loop	424	288	135	0.6808510638297872	0.44533120510774143	695	CKIDQ	HAAVT	1	0	-0.78	0.7799999999999999	0.68	-0.68	0	0.5	2	0.5	0.78	0.9800000000000001	0	0	0	0	1	0	0	0	0	0	0	1
P08491	POLS_RRVT	Structural polyprotein (p130) [Cleaved into: Capsid protein (EC 3.4.21.90) (Coat protein) (C); Precursor of protein E3/E2 (p62) (pE2); Assembly protein E3; Spike glycoprotein E2 (E2 envelope glycoprotein); 6K protein; Spike glycoprotein E1 (E1 envelope glycoprotein)]	NA	Ross river virus (strain T48) (RRV)	1254	Uniprot	MNYIPTQTFYGRRWRPRPAFRPWQVSMQPTPTMVTPMLQAPDLQAQQMQQLISAVSALTTKQNVKAPKGQRQKKQQKPKEKKENQKKKPTQKKKQQQKPKPQAKKKKPGRRERMCMKIENDCIFEVKLDGKVTGYACLVGDKVMKPAHVKGTIDNPDLAKLTYKKSSKYDLECAQIPVHMKSDASKYTHEKPEGHYNWHHGAVQYSGGRFTIPTGAGKPGDSGRPIFDNKGRVVAIVLGGANEGARTALSVVTWTKDMVTRVTPEGTEEWSAALMMCILANTSFPCSSPPCYPCCYEKQPEQTLRMLEDNVNRPGYYELLEASMTCRNRSRHRRSVTEHFNVYKATRPYLAYCADCGDGYFCYSPVAIEKIRDEAPDGMLKIQVSAQIGLDKAGTHAHT…	LIPID 719; /note="S-palmitoyl cysteine; by host"; /evidence="ECO:0000255"; LIPID 729; /note="S-palmitoyl cysteine; by host"; /evidence="ECO:0000250"; LIPID 749; /note="S-palmitoyl cysteine; by host"; /evidence="ECO:0000250"; LIPID 750; /note="S-palmitoyl cysteine; by host"; /evidence="ECO:0000250"; LIPID 1249; /note="S-stearoyl cysteine; by host"; /evidence="ECO:0000250"	multi	271	694	Extracellular	SAALMMCILANTSFPCSSPPCYPCCYEKQPEQTLRMLEDNVNRPGYYELLEASMTCRNRSRHRRSVTEHFNVYKATRPYLAYCADCGDGYFCYSPVAIEKIRDEAPDGMLKIQVSAQIGLDKAGTHAHTKIRYMAGHDVQESKRDSLRVYTSAACSIHGTMGHFIVAHCPPGDYLKVSFEDADSHVKACKVQYKHDPLPVGREKFVVRPHFGVELPCTSYQLTTAPTDEEIDMHTPPDIPDRTLLSQTAGNVKITAGGRTIRYNCTCGRDNVGTTSTDKTINTCKIDQCHAAVTSHDKWQFTSPFVPRADQTARRGKVHVPFPLTNVTCRVPLARAPDVTYGKKEVTLRLHPDHPTLFSYRSLGAEPHPYEEWVDKFSERIIPVTEEGIEYQWGNNPPV…	orientation_not_applicable	599	cytoplasmic_type_not_applicable	loop	424	328	95	0.7754137115839244	0.4772545889864326	655	LTNVT	RVPLA	0	0	0.6199999999999999	0.74	-0.78	-0.16	0	1	0	1	1.3599999999999999	1.56	0	0	1	0	0	0	0	0	0	0	0	0
P08491	POLS_RRVT	Structural polyprotein (p130) [Cleaved into: Capsid protein (EC 3.4.21.90) (Coat protein) (C); Precursor of protein E3/E2 (p62) (pE2); Assembly protein E3; Spike glycoprotein E2 (E2 envelope glycoprotein); 6K protein; Spike glycoprotein E1 (E1 envelope glycoprotein)]	NA	Ross river virus (strain T48) (RRV)	1254	Uniprot	MNYIPTQTFYGRRWRPRPAFRPWQVSMQPTPTMVTPMLQAPDLQAQQMQQLISAVSALTTKQNVKAPKGQRQKKQQKPKEKKENQKKKPTQKKKQQQKPKPQAKKKKPGRRERMCMKIENDCIFEVKLDGKVTGYACLVGDKVMKPAHVKGTIDNPDLAKLTYKKSSKYDLECAQIPVHMKSDASKYTHEKPEGHYNWHHGAVQYSGGRFTIPTGAGKPGDSGRPIFDNKGRVVAIVLGGANEGARTALSVVTWTKDMVTRVTPEGTEEWSAALMMCILANTSFPCSSPPCYPCCYEKQPEQTLRMLEDNVNRPGYYELLEASMTCRNRSRHRRSVTEHFNVYKATRPYLAYCADCGDGYFCYSPVAIEKIRDEAPDGMLKIQVSAQIGLDKAGTHAHT…	LIPID 719; /note="S-palmitoyl cysteine; by host"; /evidence="ECO:0000255"; LIPID 729; /note="S-palmitoyl cysteine; by host"; /evidence="ECO:0000250"; LIPID 749; /note="S-palmitoyl cysteine; by host"; /evidence="ECO:0000250"; LIPID 750; /note="S-palmitoyl cysteine; by host"; /evidence="ECO:0000250"; LIPID 1249; /note="S-stearoyl cysteine; by host"; /evidence="ECO:0000250"	multi	716	756	Cytoplasmic	AATCCMLATARRKCLTPYALTPGAVVPLTLGLLCCAPRANA	orientation_not_applicable	719	loop	extracellular_type_not_applicable	41	3	37	0.075	0.573025	535	TLAAT	CMLAT	0	4	1.1999999999999997	1.86	-0.72	-1	0	0	0	0	1.1800000000000002	0.9800000000000001	0	0	0	0	0	0	0	0	0	0	0	0
P08491	POLS_RRVT	Structural polyprotein (p130) [Cleaved into: Capsid protein (EC 3.4.21.90) (Coat protein) (C); Precursor of protein E3/E2 (p62) (pE2); Assembly protein E3; Spike glycoprotein E2 (E2 envelope glycoprotein); 6K protein; Spike glycoprotein E1 (E1 envelope glycoprotein)]	NA	Ross river virus (strain T48) (RRV)	1254	Uniprot	MNYIPTQTFYGRRWRPRPAFRPWQVSMQPTPTMVTPMLQAPDLQAQQMQQLISAVSALTTKQNVKAPKGQRQKKQQKPKEKKENQKKKPTQKKKQQQKPKPQAKKKKPGRRERMCMKIENDCIFEVKLDGKVTGYACLVGDKVMKPAHVKGTIDNPDLAKLTYKKSSKYDLECAQIPVHMKSDASKYTHEKPEGHYNWHHGAVQYSGGRFTIPTGAGKPGDSGRPIFDNKGRVVAIVLGGANEGARTALSVVTWTKDMVTRVTPEGTEEWSAALMMCILANTSFPCSSPPCYPCCYEKQPEQTLRMLEDNVNRPGYYELLEASMTCRNRSRHRRSVTEHFNVYKATRPYLAYCADCGDGYFCYSPVAIEKIRDEAPDGMLKIQVSAQIGLDKAGTHAHT…	LIPID 719; /note="S-palmitoyl cysteine; by host"; /evidence="ECO:0000255"; LIPID 729; /note="S-palmitoyl cysteine; by host"; /evidence="ECO:0000250"; LIPID 749; /note="S-palmitoyl cysteine; by host"; /evidence="ECO:0000250"; LIPID 750; /note="S-palmitoyl cysteine; by host"; /evidence="ECO:0000250"; LIPID 1249; /note="S-stearoyl cysteine; by host"; /evidence="ECO:0000250"	multi	716	756	Cytoplasmic	AATCCMLATARRKCLTPYALTPGAVVPLTLGLLCCAPRANA	orientation_not_applicable	720	loop	extracellular_type_not_applicable	41	4	36	0.1	0.5738228252194733	534	LAATC	MLATA	4	0	1.8399999999999999	1.72	-0.84	-0.9	0	0	0	0	1.1800000000000002	1.1800000000000002	0	0	0	0	0	0	0	0	0	0	0	0
P08491	POLS_RRVT	Structural polyprotein (p130) [Cleaved into: Capsid protein (EC 3.4.21.90) (Coat protein) (C); Precursor of protein E3/E2 (p62) (pE2); Assembly protein E3; Spike glycoprotein E2 (E2 envelope glycoprotein); 6K protein; Spike glycoprotein E1 (E1 envelope glycoprotein)]	NA	Ross river virus (strain T48) (RRV)	1254	Uniprot	MNYIPTQTFYGRRWRPRPAFRPWQVSMQPTPTMVTPMLQAPDLQAQQMQQLISAVSALTTKQNVKAPKGQRQKKQQKPKEKKENQKKKPTQKKKQQQKPKPQAKKKKPGRRERMCMKIENDCIFEVKLDGKVTGYACLVGDKVMKPAHVKGTIDNPDLAKLTYKKSSKYDLECAQIPVHMKSDASKYTHEKPEGHYNWHHGAVQYSGGRFTIPTGAGKPGDSGRPIFDNKGRVVAIVLGGANEGARTALSVVTWTKDMVTRVTPEGTEEWSAALMMCILANTSFPCSSPPCYPCCYEKQPEQTLRMLEDNVNRPGYYELLEASMTCRNRSRHRRSVTEHFNVYKATRPYLAYCADCGDGYFCYSPVAIEKIRDEAPDGMLKIQVSAQIGLDKAGTHAHT…	LIPID 719; /note="S-palmitoyl cysteine; by host"; /evidence="ECO:0000255"; LIPID 729; /note="S-palmitoyl cysteine; by host"; /evidence="ECO:0000250"; LIPID 749; /note="S-palmitoyl cysteine; by host"; /evidence="ECO:0000250"; LIPID 750; /note="S-palmitoyl cysteine; by host"; /evidence="ECO:0000250"; LIPID 1249; /note="S-stearoyl cysteine; by host"; /evidence="ECO:0000250"	multi	716	756	Cytoplasmic	AATCCMLATARRKCLTPYALTPGAVVPLTLGLLCCAPRANA	orientation_not_applicable	729	loop	extracellular_type_not_applicable	41	13	27	0.325	0.5810055865921788	525	TARRK	LTPYA	0	0	-2.36	0.3999999999999999	1.6199999999999999	-1	3	0	3	0	0.2	0.9800000000000001	0	1	0	0	0	0	0	1	0	0	0	0
P08491	POLS_RRVT	Structural polyprotein (p130) [Cleaved into: Capsid protein (EC 3.4.21.90) (Coat protein) (C); Precursor of protein E3/E2 (p62) (pE2); Assembly protein E3; Spike glycoprotein E2 (E2 envelope glycoprotein); 6K protein; Spike glycoprotein E1 (E1 envelope glycoprotein)]	NA	Ross river virus (strain T48) (RRV)	1254	Uniprot	MNYIPTQTFYGRRWRPRPAFRPWQVSMQPTPTMVTPMLQAPDLQAQQMQQLISAVSALTTKQNVKAPKGQRQKKQQKPKEKKENQKKKPTQKKKQQQKPKPQAKKKKPGRRERMCMKIENDCIFEVKLDGKVTGYACLVGDKVMKPAHVKGTIDNPDLAKLTYKKSSKYDLECAQIPVHMKSDASKYTHEKPEGHYNWHHGAVQYSGGRFTIPTGAGKPGDSGRPIFDNKGRVVAIVLGGANEGARTALSVVTWTKDMVTRVTPEGTEEWSAALMMCILANTSFPCSSPPCYPCCYEKQPEQTLRMLEDNVNRPGYYELLEASMTCRNRSRHRRSVTEHFNVYKATRPYLAYCADCGDGYFCYSPVAIEKIRDEAPDGMLKIQVSAQIGLDKAGTHAHT…	LIPID 719; /note="S-palmitoyl cysteine; by host"; /evidence="ECO:0000255"; LIPID 729; /note="S-palmitoyl cysteine; by host"; /evidence="ECO:0000250"; LIPID 749; /note="S-palmitoyl cysteine; by host"; /evidence="ECO:0000250"; LIPID 750; /note="S-palmitoyl cysteine; by host"; /evidence="ECO:0000250"; LIPID 1249; /note="S-stearoyl cysteine; by host"; /evidence="ECO:0000250"	multi	716	756	Cytoplasmic	AATCCMLATARRKCLTPYALTPGAVVPLTLGLLCCAPRANA	orientation_not_applicable	749	loop	extracellular_type_not_applicable	41	33	7	0.825	0.5969672785315243	505	TLGLL	CAPRA	0	4	2.06	-4.44089e-17	-1.16	0.2	0	1	0	1	2.34	0.4	0	0	0	0	0	0	0	0	0	0	0	0
P08491	POLS_RRVT	Structural polyprotein (p130) [Cleaved into: Capsid protein (EC 3.4.21.90) (Coat protein) (C); Precursor of protein E3/E2 (p62) (pE2); Assembly protein E3; Spike glycoprotein E2 (E2 envelope glycoprotein); 6K protein; Spike glycoprotein E1 (E1 envelope glycoprotein)]	NA	Ross river virus (strain T48) (RRV)	1254	Uniprot	MNYIPTQTFYGRRWRPRPAFRPWQVSMQPTPTMVTPMLQAPDLQAQQMQQLISAVSALTTKQNVKAPKGQRQKKQQKPKEKKENQKKKPTQKKKQQQKPKPQAKKKKPGRRERMCMKIENDCIFEVKLDGKVTGYACLVGDKVMKPAHVKGTIDNPDLAKLTYKKSSKYDLECAQIPVHMKSDASKYTHEKPEGHYNWHHGAVQYSGGRFTIPTGAGKPGDSGRPIFDNKGRVVAIVLGGANEGARTALSVVTWTKDMVTRVTPEGTEEWSAALMMCILANTSFPCSSPPCYPCCYEKQPEQTLRMLEDNVNRPGYYELLEASMTCRNRSRHRRSVTEHFNVYKATRPYLAYCADCGDGYFCYSPVAIEKIRDEAPDGMLKIQVSAQIGLDKAGTHAHT…	LIPID 719; /note="S-palmitoyl cysteine; by host"; /evidence="ECO:0000255"; LIPID 729; /note="S-palmitoyl cysteine; by host"; /evidence="ECO:0000250"; LIPID 749; /note="S-palmitoyl cysteine; by host"; /evidence="ECO:0000250"; LIPID 750; /note="S-palmitoyl cysteine; by host"; /evidence="ECO:0000250"; LIPID 1249; /note="S-stearoyl cysteine; by host"; /evidence="ECO:0000250"	multi	716	756	Cytoplasmic	AATCCMLATARRKCLTPYALTPGAVVPLTLGLLCCAPRANA	orientation_not_applicable	750	loop	extracellular_type_not_applicable	41	34	6	0.85	0.5977653631284916	504	LGLLC	APRAN	4	0	2.7	-1.2	-1.28	0.44000000000000006	0	1	0	1	2.34	0.4	0	0	0	1	0	0	0	0	0	0	0	0
P08491	POLS_RRVT	Structural polyprotein (p130) [Cleaved into: Capsid protein (EC 3.4.21.90) (Coat protein) (C); Precursor of protein E3/E2 (p62) (pE2); Assembly protein E3; Spike glycoprotein E2 (E2 envelope glycoprotein); 6K protein; Spike glycoprotein E1 (E1 envelope glycoprotein)]	NA	Ross river virus (strain T48) (RRV)	1254	Uniprot	MNYIPTQTFYGRRWRPRPAFRPWQVSMQPTPTMVTPMLQAPDLQAQQMQQLISAVSALTTKQNVKAPKGQRQKKQQKPKEKKENQKKKPTQKKKQQQKPKPQAKKKKPGRRERMCMKIENDCIFEVKLDGKVTGYACLVGDKVMKPAHVKGTIDNPDLAKLTYKKSSKYDLECAQIPVHMKSDASKYTHEKPEGHYNWHHGAVQYSGGRFTIPTGAGKPGDSGRPIFDNKGRVVAIVLGGANEGARTALSVVTWTKDMVTRVTPEGTEEWSAALMMCILANTSFPCSSPPCYPCCYEKQPEQTLRMLEDNVNRPGYYELLEASMTCRNRSRHRRSVTEHFNVYKATRPYLAYCADCGDGYFCYSPVAIEKIRDEAPDGMLKIQVSAQIGLDKAGTHAHT…	LIPID 719; /note="S-palmitoyl cysteine; by host"; /evidence="ECO:0000255"; LIPID 729; /note="S-palmitoyl cysteine; by host"; /evidence="ECO:0000250"; LIPID 749; /note="S-palmitoyl cysteine; by host"; /evidence="ECO:0000250"; LIPID 750; /note="S-palmitoyl cysteine; by host"; /evidence="ECO:0000250"; LIPID 1249; /note="S-stearoyl cysteine; by host"; /evidence="ECO:0000250"	multi	815	1231	Extracellular	KAYEHTATIPNVVGFPYKAHIERNGFSPMTLQLEVVETSWEPTLNLEYITCEYKTVVPSPFIKCCGTSECSSKEQPDYQCKVYTGVYPFMWGGAYCFCDSENTQLSEAYVDRSDVCKHDHASAYKAHTASLKATIRISYGTINQTTEAFVNGEHAVNVGGSKFIFGPISTAWSPFDNKIVVYKDDVYNQDFPPYGSGQPGRFGDIQSRTVESKDLYANTALKLSRPSPGVVHVPYTPTPSGFKYWLKEKGSSLNTKAPFGCKIKTNPVRAMDCAVGSIPVSMDIPDSAFTRVVDAPAVTDLSCQVVVCTHSSDFGGVATLSYKTDKPGKCAVHSHSNVATLQEATVDVKEDGKVTVHFSTASASPAFKVSVCDAKTTCTAACEPPKDHIVPYGASHNNQ…	orientation_not_applicable	865	cytoplasmic_type_not_applicable	loop	417	50	366	0.1201923076923077	0.6895450917797287	389	LEYIT	EYKTV	0	0	0.5599999999999999	-1.04	-0.66	0.36000000000000004	-1	0	1	2	1.56	0.58	1	1	0	0	1	1	1	1	0	0	0	0
P08491	POLS_RRVT	Structural polyprotein (p130) [Cleaved into: Capsid protein (EC 3.4.21.90) (Coat protein) (C); Precursor of protein E3/E2 (p62) (pE2); Assembly protein E3; Spike glycoprotein E2 (E2 envelope glycoprotein); 6K protein; Spike glycoprotein E1 (E1 envelope glycoprotein)]	NA	Ross river virus (strain T48) (RRV)	1254	Uniprot	MNYIPTQTFYGRRWRPRPAFRPWQVSMQPTPTMVTPMLQAPDLQAQQMQQLISAVSALTTKQNVKAPKGQRQKKQQKPKEKKENQKKKPTQKKKQQQKPKPQAKKKKPGRRERMCMKIENDCIFEVKLDGKVTGYACLVGDKVMKPAHVKGTIDNPDLAKLTYKKSSKYDLECAQIPVHMKSDASKYTHEKPEGHYNWHHGAVQYSGGRFTIPTGAGKPGDSGRPIFDNKGRVVAIVLGGANEGARTALSVVTWTKDMVTRVTPEGTEEWSAALMMCILANTSFPCSSPPCYPCCYEKQPEQTLRMLEDNVNRPGYYELLEASMTCRNRSRHRRSVTEHFNVYKATRPYLAYCADCGDGYFCYSPVAIEKIRDEAPDGMLKIQVSAQIGLDKAGTHAHT…	LIPID 719; /note="S-palmitoyl cysteine; by host"; /evidence="ECO:0000255"; LIPID 729; /note="S-palmitoyl cysteine; by host"; /evidence="ECO:0000250"; LIPID 749; /note="S-palmitoyl cysteine; by host"; /evidence="ECO:0000250"; LIPID 750; /note="S-palmitoyl cysteine; by host"; /evidence="ECO:0000250"; LIPID 1249; /note="S-stearoyl cysteine; by host"; /evidence="ECO:0000250"	multi	815	1231	Extracellular	KAYEHTATIPNVVGFPYKAHIERNGFSPMTLQLEVVETSWEPTLNLEYITCEYKTVVPSPFIKCCGTSECSSKEQPDYQCKVYTGVYPFMWGGAYCFCDSENTQLSEAYVDRSDVCKHDHASAYKAHTASLKATIRISYGTINQTTEAFVNGEHAVNVGGSKFIFGPISTAWSPFDNKIVVYKDDVYNQDFPPYGSGQPGRFGDIQSRTVESKDLYANTALKLSRPSPGVVHVPYTPTPSGFKYWLKEKGSSLNTKAPFGCKIKTNPVRAMDCAVGSIPVSMDIPDSAFTRVVDAPAVTDLSCQVVVCTHSSDFGGVATLSYKTDKPGKCAVHSHSNVATLQEATVDVKEDGKVTVHFSTASASPAFKVSVCDAKTTCTAACEPPKDHIVPYGASHNNQ…	orientation_not_applicable	878	cytoplasmic_type_not_applicable	loop	417	63	353	0.15144230769230768	0.6999201915403033	376	SPFIK	CGTSE	0	4	0.1999999999999999	-0.58	-0.2	0.38	1	-1	1	1	0.78	0	1	0	0	0	0	1	0	0	0	0	0	0
P08491	POLS_RRVT	Structural polyprotein (p130) [Cleaved into: Capsid protein (EC 3.4.21.90) (Coat protein) (C); Precursor of protein E3/E2 (p62) (pE2); Assembly protein E3; Spike glycoprotein E2 (E2 envelope glycoprotein); 6K protein; Spike glycoprotein E1 (E1 envelope glycoprotein)]	NA	Ross river virus (strain T48) (RRV)	1254	Uniprot	MNYIPTQTFYGRRWRPRPAFRPWQVSMQPTPTMVTPMLQAPDLQAQQMQQLISAVSALTTKQNVKAPKGQRQKKQQKPKEKKENQKKKPTQKKKQQQKPKPQAKKKKPGRRERMCMKIENDCIFEVKLDGKVTGYACLVGDKVMKPAHVKGTIDNPDLAKLTYKKSSKYDLECAQIPVHMKSDASKYTHEKPEGHYNWHHGAVQYSGGRFTIPTGAGKPGDSGRPIFDNKGRVVAIVLGGANEGARTALSVVTWTKDMVTRVTPEGTEEWSAALMMCILANTSFPCSSPPCYPCCYEKQPEQTLRMLEDNVNRPGYYELLEASMTCRNRSRHRRSVTEHFNVYKATRPYLAYCADCGDGYFCYSPVAIEKIRDEAPDGMLKIQVSAQIGLDKAGTHAHT…	LIPID 719; /note="S-palmitoyl cysteine; by host"; /evidence="ECO:0000255"; LIPID 729; /note="S-palmitoyl cysteine; by host"; /evidence="ECO:0000250"; LIPID 749; /note="S-palmitoyl cysteine; by host"; /evidence="ECO:0000250"; LIPID 750; /note="S-palmitoyl cysteine; by host"; /evidence="ECO:0000250"; LIPID 1249; /note="S-stearoyl cysteine; by host"; /evidence="ECO:0000250"	multi	815	1231	Extracellular	KAYEHTATIPNVVGFPYKAHIERNGFSPMTLQLEVVETSWEPTLNLEYITCEYKTVVPSPFIKCCGTSECSSKEQPDYQCKVYTGVYPFMWGGAYCFCDSENTQLSEAYVDRSDVCKHDHASAYKAHTASLKATIRISYGTINQTTEAFVNGEHAVNVGGSKFIFGPISTAWSPFDNKIVVYKDDVYNQDFPPYGSGQPGRFGDIQSRTVESKDLYANTALKLSRPSPGVVHVPYTPTPSGFKYWLKEKGSSLNTKAPFGCKIKTNPVRAMDCAVGSIPVSMDIPDSAFTRVVDAPAVTDLSCQVVVCTHSSDFGGVATLSYKTDKPGKCAVHSHSNVATLQEATVDVKEDGKVTVHFSTASASPAFKVSVCDAKTTCTAACEPPKDHIVPYGASHNNQ…	orientation_not_applicable	879	cytoplasmic_type_not_applicable	loop	417	64	352	0.15384615384615385	0.7007182761372706	375	PFIKC	GTSEC	4	1	0.8599999999999998	-0.58	-0.46	0.38	1	-1	1	1	0.78	0	1	0	0	0	0	1	0	0	0	0	0	0
P08491	POLS_RRVT	Structural polyprotein (p130) [Cleaved into: Capsid protein (EC 3.4.21.90) (Coat protein) (C); Precursor of protein E3/E2 (p62) (pE2); Assembly protein E3; Spike glycoprotein E2 (E2 envelope glycoprotein); 6K protein; Spike glycoprotein E1 (E1 envelope glycoprotein)]	NA	Ross river virus (strain T48) (RRV)	1254	Uniprot	MNYIPTQTFYGRRWRPRPAFRPWQVSMQPTPTMVTPMLQAPDLQAQQMQQLISAVSALTTKQNVKAPKGQRQKKQQKPKEKKENQKKKPTQKKKQQQKPKPQAKKKKPGRRERMCMKIENDCIFEVKLDGKVTGYACLVGDKVMKPAHVKGTIDNPDLAKLTYKKSSKYDLECAQIPVHMKSDASKYTHEKPEGHYNWHHGAVQYSGGRFTIPTGAGKPGDSGRPIFDNKGRVVAIVLGGANEGARTALSVVTWTKDMVTRVTPEGTEEWSAALMMCILANTSFPCSSPPCYPCCYEKQPEQTLRMLEDNVNRPGYYELLEASMTCRNRSRHRRSVTEHFNVYKATRPYLAYCADCGDGYFCYSPVAIEKIRDEAPDGMLKIQVSAQIGLDKAGTHAHT…	LIPID 719; /note="S-palmitoyl cysteine; by host"; /evidence="ECO:0000255"; LIPID 729; /note="S-palmitoyl cysteine; by host"; /evidence="ECO:0000250"; LIPID 749; /note="S-palmitoyl cysteine; by host"; /evidence="ECO:0000250"; LIPID 750; /note="S-palmitoyl cysteine; by host"; /evidence="ECO:0000250"; LIPID 1249; /note="S-stearoyl cysteine; by host"; /evidence="ECO:0000250"	multi	815	1231	Extracellular	KAYEHTATIPNVVGFPYKAHIERNGFSPMTLQLEVVETSWEPTLNLEYITCEYKTVVPSPFIKCCGTSECSSKEQPDYQCKVYTGVYPFMWGGAYCFCDSENTQLSEAYVDRSDVCKHDHASAYKAHTASLKATIRISYGTINQTTEAFVNGEHAVNVGGSKFIFGPISTAWSPFDNKIVVYKDDVYNQDFPPYGSGQPGRFGDIQSRTVESKDLYANTALKLSRPSPGVVHVPYTPTPSGFKYWLKEKGSSLNTKAPFGCKIKTNPVRAMDCAVGSIPVSMDIPDSAFTRVVDAPAVTDLSCQVVVCTHSSDFGGVATLSYKTDKPGKCAVHSHSNVATLQEATVDVKEDGKVTVHFSTASASPAFKVSVCDAKTTCTAACEPPKDHIVPYGASHNNQ…	orientation_not_applicable	884	cytoplasmic_type_not_applicable	loop	417	69	347	0.1658653846153846	0.704709	370	CGTSE	SSKEQ	1	0	-0.58	-2.5	0.38	1.3599999999999999	-1	0	1	2	0	0	0	0	0	0	1	1	0	0	0	0	0	0
[truncated: 448 more rows]
[truncated: 15 more columns]
